# Supplementary material for: Contact with adult hen affects development of caecal microbiota in newly hatched chicks
Source: PLoS One. 2019 Mar 6;14(3):e0212446. doi: 10.1371/journal.pone.0212446 (PMC6402632; doi:10.1371/journal.pone.0212446)
Supplement: S1 Table — (XLS) [file pone.0212446.s001.xls]

## Sheet: S1 Table
S1 Table. OTU Table of all samples processed in this study.
	Read coverage per sample	28191	74274	44307	51394	102198	79440	35694	20972	24964	55144	80256	51613	58118	148843	69293	128895	36972	53098	59124	46631	52997	37091	52840	59156	60290	41659	51377	67566	30108	36021	34511	34994	41600	61557	40609	46630	32324	96517	50089	51362	53865	59150	55275	64332	52121	62448	53215	25753
	Experiment	Exp 1	Exp 1	Exp 1	Exp 1	Exp 1	Exp 1	Exp 1	Exp 1	Exp 1	Exp 1	Exp 1	Exp 1	Exp 1	Exp 1	Exp 1	Exp 1	Exp 1	Exp 1	Exp 1	Exp 1	Exp 1	Exp 2	Exp 2	Exp 2	Exp 2	Exp 2	Exp 2	Exp 2	Exp 2	Exp 2	Exp 2	Exp 2	Exp 2	Exp 2	Exp 2	Exp 2	Exp 2	Exp 2	Exp 2	Exp 2	Exp 2	Exp 2	Exp 2	Exp 2	Exp 2	Exp 2	Exp 3	Exp 3
	Age when sacrificed (days)	x	7	7	7	7	7	11	11	11	11	11	7	7	7	7	7	11	11	11	11	11	x	2	2	2	7	7	7	11	11	11	11	11	11	2	2	2	7	7	7	11	11	11	11	11	11	x	5
	Salmonella infection status	x	non-infected	non-infected	non-infected	non-infected	non-infected	infected	infected	infected	infected	infected	non-infected	non-infected	non-infected	non-infected	non-infected	infected	infected	infected	infected	infected	x	non-infected	non-infected	non-infected	non-infected	non-infected	non-infected	infected	infected	infected	infected	infected	infected	non-infected	non-infected	non-infected	non-infected	non-infected	non-infected	infected	infected	infected	infected	infected	infected	x	non-infected
	Inoculation status	Contact donor hen	Contact	Contact	Contact	Contact	Contact	Contact	Contact	Contact	Contact	Contact	Control	Control	Control	Control	Control	Control	Control	Control	Control	Control	Contact donor hen	Contact	Contact	Contact	Contact	Contact	Contact	Contact	Contact	Contact	Contact	Contact	Contact	Control	Control	Control	Control	Control	Control	Control	Control	Control	Control	Control	Control	Contact donor hen	Contact
#OTU ID	Taxon	Hen	chick1	chick2	chick3	chick4	chick5	chick1	chick2	chick3	chick4	chick5	chick1	chick2	chick3	chick4	chick5	chick1	chick2	chick3	chick4	chick5	Hen	chick1	chick2	chick3	chick1	chick2	chick3	chick1	chick2	chick3	chick4	chick5	chick6	chick1	chick2	chick3	chick1	chick2	chick3	chick1	chick2	chick3	chick4	chick5	chick6	Hen	chick1
denovo52036	Bacteria;Firmicutes;Clostridia;Clostridiales;Lachnospiraceae;Ruminococcus2	1051	1685	479	2605	2593	881	1055	148	298	449	1736	9514	19147	33599	14936	34683	4545	4057	3102	5051	6263	1301	231	1437	201	428	3214	2255	1395	1175	562	1161	1419	2082	44	42	35	16667	12924	18057	10808	6044	11588	7857	14011	5576	1853	1377
denovo168368	Bacteria;Proteobacteria;Gammaproteobacteria;Enterobacteriales;Enterobacteriaceae;Escherichia/Shigella	1	170	62	76	138	143	84	53	47	18	32	15352	9749	37417	17790	27432	2119	6118	2984	2579	3510	749	33785	28532	15159	201	95	173	11	18	9	18	7	257	32882	30363	29558	11303	5494	4837	4480	9716	4037	5032	4617	17696	150	92
denovo14546	Bacteria;Bacteroidetes;Bacteroidia;Bacteroidales;Prevotellaceae	792	61	4454	43	93	75	70	140	58	22	33	86	117	254	51	66	53	62	110	64	95	105	0	0	0	0	0	0	13	45	5640	21	30	2	0	0	0	0	0	0	2	0	1	1	1	2	1667	8
denovo3448	Bacteria;Firmicutes;Clostridia;Clostridiales;Lachnospiraceae;Clostridium XlVa	57	806	276	294	1184	497	313	147	210	92	259	5492	3831	15499	1458	19256	7174	3907	14620	9799	12536	99	25	28	18	273	356	492	138	165	228	238	141	355	22	19	16	15627	8770	5315	3759	7697	3940	13549	6468	4810	192	145
denovo85158	Bacteria;Firmicutes;Clostridia;Clostridiales;Lachnospiraceae;Blautia	4	121	56	77	158	74	82	49	71	13	30	6148	5686	11667	8490	18228	2296	5697	3273	2076	4020	7	10	4	5	101	209	161	16	12	9	14	13	155	8	3	7	6045	3971	5247	3357	3740	4580	3293	3390	2749	78	139
denovo83471	Bacteria;Bacteroidetes;Bacteroidia;Bacteroidales;Porphyromonadaceae;Barnesiella	49	12540	324	5964	29745	30285	5731	342	6845	22019	11387	18	15	40	157	253	39	51	64	42	77	36	0	0	0	2026	5748	13596	347	2127	4820	9673	1993	6149	0	3	3	116	54	69	29	20	32	26	20	18	59	296
denovo6817	Bacteria;Firmicutes;Clostridia;Clostridiales;Lachnospiraceae;Clostridium XlVa	20	362	43	199	505	124	196	96	129	72	197	17	29	75	49	34	5033	2874	10022	6486	6972	56	20	21	17	147	280	346	163	288	157	152	200	271	24	22	17	12567	3994	3925	5120	1737	2727	2957	2491	3863	79	127
denovo22488	Bacteria;Firmicutes;Clostridia;Clostridiales;Ruminococcaceae;Flavonifractor	1	44	16	22	34	75	45	23	28	23	2	1389	2225	5956	3999	3801	1148	1709	1726	1326	1310	15	1	3	3	49	46	71	9	8	6	8	12	126	1	2	4	3009	2127	1638	4586	2535	2577	2691	1690	2135	41	37
denovo154735	Bacteria;Firmicutes;Clostridia;Clostridiales;Ruminococcaceae	215	785	224	204	1167	772	259	77	160	123	498	29	36	108	17	25	6	7	9	8	8	364	18	5	3	235	550	800	480	782	116	481	608	654	2	4	4	137	82	76	5668	4050	5647	9085	3533	3091	630	407
denovo39792	Bacteria;Bacteroidetes;Bacteroidia;Bacteroidales;Bacteroidaceae;Bacteroides	2922	54	1745	36	52	48	90	3011	80	6	7	119	125	357	37	57	43	56	77	51	78	247	3	0	0	0	0	0	0	0	0	0	0	0	0	0	0	0	0	0	0	0	0	0	0	0	397	16
denovo128499	Bacteria;Firmicutes;Clostridia;Clostridiales;Lachnospiraceae	483	665	360	667	1859	1098	709	148	219	470	673	3598	3607	6182	5293	6285	2090	1362	966	1422	2500	684	41	27	22	59	863	1685	304	496	408	713	1764	418	14	14	15	386	372	464	2419	4510	1985	2413	2278	3019	751	526
denovo49595	Bacteria;Firmicutes;Clostridia;Clostridiales;Ruminococcaceae;Clostridium IV	4	35	2	73	44	43	168	85	143	53	79	0	4	6	2	4	2713	12893	7513	4840	1249	0	0	0	0	7	15	64	7	16	5	18	6	127	0	0	0	13	118	10	2100	1978	3456	1932	519	5362	15	40
denovo68396	Bacteria;Firmicutes;Negativicutes;Selenomonadales;Veillonellaceae;Megamonas	60	12	406	4	57	8	30	18	896	8	2701	13	27	59	5	15	34	51	48	46	39	17	30	30	46	64	38	30	2643	847	76	95	213	103	21	13	12	78	19	14	50	39	46	40	52	61	46	0
denovo165941	Bacteria;Firmicutes;Clostridia;Clostridiales;Ruminococcaceae;Faecalibacterium	197	20299	87	2985	5464	6041	4284	117	1947	7953	6722	1	1	1	124	212	35	50	60	62	86	394	3	2	0	10677	4053	6413	640	141	2625	1521	626	2181	7	5	5	332	198	178	30	40	29	38	26	19	592	2338
denovo156160	Bacteria;Bacteroidetes;Bacteroidia;Bacteroidales;Bacteroidaceae;Bacteroides	0	0	0	0	0	1	0	0	0	0	0	0	0	2	0	0	0	0	0	0	0	0	0	0	0	0	0	0	0	0	0	0	0	0	0	0	0	0	0	0	0	0	0	0	0	0	0	0
denovo127947	Bacteria;Proteobacteria;Deltaproteobacteria;Desulfovibrionales;Desulfovibrionaceae;Desulfovibrio	203	19	28	5	17	7	28	144	30	7	13	204	263	679	12	42	21	36	45	38	47	355	3	3	0	0	0	0	530	15	3	2	125	13	3	2	2	0	0	0	1	2	2	2	0	2	8	0
denovo101380	Bacteria;Firmicutes;Negativicutes;Selenomonadales;Veillonellaceae;Megamonas	178	5611	130	2094	4933	7323	1442	165	343	6111	215	83	64	215	91	142	18	26	51	33	54	7	0	0	1	0	8	4	431	31	936	1861	290	3296	0	0	1	0	0	0	16	16	14	20	15	18	70	4339
denovo158994	Bacteria;Firmicutes;Negativicutes;Selenomonadales;Acidaminococcaceae;Phascolarctobacterium	865	114	1547	2062	1461	968	377	197	259	729	659	51	55	167	37	66	53	61	66	73	92	931	3	3	6	419	679	177	448	146	714	417	232	1345	5	2	0	10	15	8	12	5	8	10	6	6	171	12
denovo134389	Bacteria;Firmicutes;Clostridia;Clostridiales;Lachnospiraceae;Clostridium XlVa	2	62	13	56	104	42	53	38	37	5	4	1888	3548	10703	2875	1882	2386	574	2802	2711	1941	1	1	15	0	39	65	98	25	11	8	30	4	66	1	2	1	6335	1946	844	1859	4019	1841	1113	1682	1027	12	61
denovo62544	Bacteria;Bacteroidetes;Bacteroidia;Bacteroidales;Bacteroidaceae;Bacteroides	124	2	80	0	1	2	50	4500	18	23	7410	52	64	162	4	6	15	18	18	14	12	3112	4	13	22	0	0	0	25	94	32	58	9810	2	4	1	3	1	0	0	0	0	0	0	0	0	7	1
denovo68672	Bacteria;Fusobacteria;Fusobacteriia;Fusobacteriales;Fusobacteriaceae;Fusobacterium	29	0	0	0	0	0	0	0	0	0	0	0	0	0	0	0	0	0	0	0	0	122	157	17042	39647	17	0	0	3	0	0	0	0	0	130	116	117	0	0	0	0	0	0	0	1	0	0	0
denovo170964	Bacteria;Bacteroidetes;Bacteroidia;Bacteroidales;Prevotellaceae;Paraprevotella	208	19	3004	7	19	9	43	983	19	7	10	39	39	95	10	21	21	34	41	37	41	90	0	1	1	0	0	0	0	0	0	0	0	0	0	0	0	0	0	0	0	0	0	0	0	0	712	7
denovo1408	Bacteria;Firmicutes;Clostridia;Clostridiales;Lachnospiraceae;Clostridium XlVa	194	6005	2370	2019	6847	2976	707	223	688	135	2197	5	6	9	122	244	73	63	112	128	121	169	2	4	6	75	699	729	326	383	289	502	255	557	1	0	0	45	25	20	210	230	207	319	226	231	255	287
denovo105119	Bacteria;Actinobacteria;Actinobacteria;Bifidobacteriales;Bifidobacteriaceae;Bifidobacterium	30	791	421	577	419	688	264	102	199	1840	1011	20	38	83	24	30	24	29	35	26	29	0	0	13	2	1434	291	378	335	9	416	525	7	695	0	0	0	21	15	12	3	3	4	13	6	13	317	861
denovo127971	Bacteria;Bacteroidetes;Bacteroidia;Bacteroidales;Bacteroidaceae;Bacteroides	1420	19	2895	6	20	19	14	32	6	10	6	27	34	86	15	25	5	9	6	8	16	443	0	1	0	0	0	0	1	137	1	0	2	0	1	1	0	0	0	0	0	0	0	0	0	0	1	0
denovo153239	Bacteria;Proteobacteria;Gammaproteobacteria;Enterobacteriales;Enterobacteriaceae;Proteus	0	26	8	13	31	18	23	7	12	3	4	1249	2068	7092	1797	7588	338	2233	923	625	1152	2	6	801	16	0	0	0	0	0	0	0	0	0	6	5	8	0	0	0	0	0	0	0	0	0	10	33
denovo111782	Bacteria;Firmicutes;Clostridia;Clostridiales;Lachnospiraceae	55	210	117	576	430	635	123	10	135	363	845	9	8	20	22	32	12	11	18	23	26	28	2	0	0	32	305	124	73	1633	378	238	33	100	0	2	0	57	37	40	55	83	68	78	62	56	276	63
denovo34500	Bacteria;Bacteroidetes;Bacteroidia;Bacteroidales;Bacteroidaceae;Bacteroides	24	11	11	5	20	16	18	28	16	6	6	20	27	38	12	16	11	21	16	17	15	29	0	0	2	0	0	0	5010	54	2717	33	1384	58	0	1	0	0	0	0	9	6	8	6	2	4	300	636
denovo88460	Bacteria;Firmicutes;Clostridia;Clostridiales;Clostridiaceae 1;Clostridium sensu stricto	0	0	0	0	0	0	0	0	0	0	0	9	5	2	15	8	0	0	0	0	0	115	3524	1755	1763	2	2	0	0	1	1	0	0	0	4858	14636	1358	0	0	0	1	1	2	3	0	2	0	0
denovo77153	Bacteria;Actinobacteria;Actinobacteria;Coriobacteriales;Coriobacteriaceae;Olsenella	106	23	123	1071	287	555	1125	20	162	71	903	5	13	35	10	18	21	35	36	27	28	31	0	0	2	3	93	25	44	45	26	102	207	43	0	0	0	1	0	0	6	2	3	1	0	6	240	206
denovo38997	Bacteria;Firmicutes;Clostridia;Clostridiales;Lachnospiraceae;Clostridium XlVa	6	5	35	16	25	35	4	0	5	0	5	2	3	5	0	1	4	2	5	1	1	3	0	0	0	19	46	107	15	6	5	11	11	48	0	0	0	2066	730	1362	265	1294	665	837	372	1738	5	26
denovo73974	Bacteria;Firmicutes;Bacilli;Lactobacillales;Lactobacillaceae;Lactobacillus	171	321	349	163	1481	354	31	7	13	191	206	36	167	1049	2046	508	78	30	156	157	306	192	25	78	3	87	79	18	4	30	34	0	4	40	1	5	1	11	2	5	3	0	2	1	0	6	3521	133
denovo83704	Bacteria;Candidatus Saccharibacteria;Saccharibacteria_genera_incertae_sedis;Saccharibacteria_genera_incertae_sedis;Saccharibacteria_genera_incertae_sedis;Saccharibacteria_genera_incertae_sedis	47	0	16	0	0	0	34	10	4687	589	17890	0	0	0	0	22	11	21	15	15	23	1	0	0	0	0	0	0	0	0	0	0	0	0	0	0	0	0	0	0	3	0	0	1	0	0	122	3
denovo98234	Bacteria;Bacteroidetes;Bacteroidia;Bacteroidales;Bacteroidaceae;Bacteroides	0	0	0	0	1	0	0	0	0	0	0	0	1	0	0	0	0	0	0	0	0	0	0	0	0	0	0	0	0	0	0	0	0	0	0	0	0	0	0	0	0	0	0	0	0	0	0	0
denovo8993	Bacteria;Firmicutes;Negativicutes;Selenomonadales;Veillonellaceae;Megasphaera	63	9	44	4	6	9	13	5	6	3	7	45	47	98	7	10	12	25	24	22	25	5	8	12	9	66	53	97	81	53	37	54	58	54	8	9	9	168	109	71	56	53	63	60	45	70	825	329
denovo103066	Bacteria;Bacteroidetes;Bacteroidia;Bacteroidales;Bacteroidaceae;Bacteroides	99	9	541	9	18	18	16	40	17	6	14	15	12	37	13	19	12	18	21	19	12	154	0	0	0	0	0	0	0	0	2	0	116	81	0	0	0	0	0	1	34	37	39	34	22	28	22	3
denovo86605	Bacteria;Firmicutes;Clostridia;Clostridiales;Lachnospiraceae	2	4	0	2	1	2	11	8	4	0	5	31	42	66	45	21	362	65	142	180	287	3	11	5	20	11	21	32	5	9	5	6	13	51	0	0	0	323	79	153	206	167	259	186	613	66	53	27
denovo159486	Bacteria;Bacteroidetes;Bacteroidia;Bacteroidales;Bacteroidaceae;Bacteroides	0	0	0	0	0	0	0	0	0	0	0	0	0	0	0	0	0	0	0	0	0	202	1	0	0	0	0	0	31	4348	29	19	30	14568	0	1	0	0	0	0	36	50	49	50	52	48	0	0
denovo148887	Bacteria;Proteobacteria;Gammaproteobacteria;Aeromonadales;Succinivibrionaceae;Anaerobiospirillum	7	0	0	0	0	0	0	0	0	0	0	0	1	0	0	0	0	0	0	0	0	16	0	0	0	0	0	0	0	0	0	0	0	0	0	0	0	0	0	0	0	0	0	0	0	0	12	7
denovo105611	Bacteria;Firmicutes;Clostridia;Clostridiales;Peptostreptococcaceae;Clostridium XI	702	670	385	463	994	623	90	16	96	1233	1556	66	50	54	871	1563	127	200	103	78	50	88	0	0	2	1	2	2	22	39	82	21	71	850	0	0	1	3	2	2	11	30	13	16	20	15	16	26
denovo120800	Bacteria;Bacteroidetes;Bacteroidia;Bacteroidales	0	0	0	0	0	0	0	0	0	0	0	0	0	0	0	0	0	0	0	0	0	676	1	2	0	0	0	0	0	1	0	0	0	6	1	0	0	0	0	0	0	0	0	0	0	1	890	2
denovo74648	Bacteria;Firmicutes;Clostridia;Clostridiales;Lachnospiraceae	82	3250	1649	882	8777	155	84	1	26	16	511	0	0	0	64	172	0	6	2	2	1	144	0	4	0	3	5	837	2	2	6	25	130	7	1	1	0	23	11	15	4	3	3	1	3	3	147	56
denovo11151	Bacteria;Firmicutes;Clostridia;Clostridiales;Lachnospiraceae;Clostridium XlVb	5	2	53	21	4	2	7	1	9	7	3	0	0	0	0	1	102	306	141	128	396	23	2	8	1	158	20	82	29	4	37	4	2	60	1	2	2	2748	419	500	92	229	655	379	94	204	0	0
denovo47640	Bacteria;Firmicutes;Clostridia;Clostridiales;Ruminococcaceae;Butyricicoccus	44	35	9	125	26	282	36	26	5	19	35	3	2	1	2	9	0	3	1	1	5	121	894	203	11	149	109	210	196	146	74	100	114	118	7	6	6	29	602	550	71	44	283	439	667	101	127	91
denovo121056	Bacteria;Firmicutes;Clostridia;Clostridiales;Lachnospiraceae	19	10	8	24	43	14	16	13	8	3	19	588	879	1033	687	434	128	320	221	188	354	10	1	4	0	11	49	47	6	5	4	17	13	21	0	2	1	255	301	420	291	120	375	126	317	137	39	28
denovo646	Bacteria;Proteobacteria;Gammaproteobacteria;Aeromonadales;Succinivibrionaceae;Anaerobiospirillum	12	41	18	29	66	42	0	0	1	1	0	102	122	278	61	113	1	0	7	1	1	0	0	0	0	0	0	0	0	0	0	0	0	0	0	0	0	0	0	0	0	0	0	0	0	0	0	0
denovo168621	Bacteria;Bacteroidetes	3	16	19	8928	30	23	5291	14	17	0	0	0	0	0	15	34	10	16	18	14	33	31	0	0	0	0	0	0	1	564	3	2	5	1	0	0	0	0	0	0	0	0	1	0	0	0	196	2
denovo37986	Bacteria;Bacteroidetes;Bacteroidia;Bacteroidales;Rikenellaceae;Alistipes	10	1490	64	330	1258	3892	81	22	27	43	694	0	3	8	12	30	1	2	1	6	2	8	0	0	0	218	94	510	86	80	2162	624	151	488	0	0	0	8	3	1	1	3	4	0	2	3	32	2511
denovo45610	Bacteria;Firmicutes;Erysipelotrichia;Erysipelotrichales;Erysipelotrichaceae	6	0	2	6	3	9	3	1	0	0	1	1	1	4	0	0	10	31	0	1	0	6	890	269	144	89	154	47	23	12	0	20	17	35	2	3	3	395	220	359	181	413	350	302	127	391	18	9
denovo61256	Bacteria;Bacteroidetes;Bacteroidia;Bacteroidales;Porphyromonadaceae	80	8	302	4	7	8	10	363	3	1	3	6	6	12	7	7	6	8	8	8	4	30	0	0	0	1	0	0	14	2838	16	16	15	4187	1	0	0	0	0	0	22	14	21	25	13	22	5	1
denovo41949	Bacteria;Firmicutes;Clostridia;Clostridiales;Ruminococcaceae;Anaerotruncus	1	8	2	10	3	21	4	2	4	4	2	1	0	8	4	4	81	183	59	178	132	0	0	2	0	23	22	42	3	5	6	2	9	15	2	0	0	1846	755	878	145	279	165	232	77	503	8	10
denovo91264	Bacteria;Firmicutes;Clostridia;Clostridiales;Clostridiaceae 1;Clostridium sensu stricto	0	0	0	0	0	0	0	0	0	0	0	0	0	0	0	0	0	0	0	0	0	0	0	0	0	0	0	0	0	0	0	0	0	0	0	0	0	0	0	0	0	0	0	0	0	0	0	0
denovo91418	Bacteria;Bacteroidetes;Bacteroidia;Bacteroidales	83	5	5	0	5	2	32	30	23	6	1	8	5	16	1	5	15	14	17	13	14	22	1	1	0	0	0	0	0	0	0	0	0	0	0	0	0	0	0	0	0	0	0	0	0	0	247	2
denovo135859	Bacteria;Firmicutes;Clostridia;Clostridiales;Lachnospiraceae;Ruminococcus2	0	0	0	0	1	0	5	3	6	0	0	2	3	7	0	2	222	22	46	136	254	3	13	5	8	3	5	23	2	4	6	3	11	32	2	2	2	216	63	134	157	53	99	75	380	19	21	18
denovo15129	Bacteria;Bacteroidetes;Bacteroidia;Bacteroidales;Prevotellaceae;Prevotella	38	5	298	1	9	6	17	24	9	4	3	12	12	30	6	8	10	18	13	9	24	3	0	0	0	0	0	0	0	0	0	0	0	0	0	0	0	0	0	0	0	0	0	0	0	0	36	4
denovo73717	Bacteria;Firmicutes;Clostridia;Clostridiales;Ruminococcaceae;Flavonifractor	2	718	10	104	60	61	35	27	17	151	16	64	50	3859	1496	29	648	1873	1100	1023	957	30	0	0	0	17	28	90	44	8	46	11	32	35	0	0	0	2	0	0	2	1	0	0	0	0	4	14
denovo11194	Bacteria;Bacteroidetes;Bacteroidia;Bacteroidales;Bacteroidaceae;Bacteroides	82	10	142	6	11	9	9	9	3	9	14	6	10	21	4	8	4	6	7	7	8	310	1	0	0	0	215	0	3	8	371	0	0	552	0	1	0	0	0	0	6	3	4	1	3	2	164	3
denovo30682	Bacteria;Firmicutes;Clostridia;Clostridiales;Lachnospiraceae;Clostridium XlVa	1	18	2	0	10	11	1	0	1	1	5	0	0	0	0	0	0	0	2	0	0	2	0	0	0	12	18	35	3	10	3	1	2	28	0	0	0	1654	796	699	81	1123	1162	921	63	749	2	0
denovo31852	Bacteria;Firmicutes;Clostridia;Clostridiales;Clostridiaceae 1;Clostridium sensu stricto	10	0	0	0	0	0	1	0	0	0	0	0	0	0	0	4	0	0	0	0	0	101	6896	4245	426	2	0	1	0	0	0	0	0	0	1292	363	375	0	0	0	5	0	0	1	0	0	0	0
denovo150220	Bacteria;Bacteroidetes;Bacteroidia;Bacteroidales;Porphyromonadaceae;Barnesiella	6	13	9	8	25	14	2	2	1	0	0	11	10	41	4	19	1	0	0	1	0	0	0	0	0	1201	247	2996	8	67	186	244	140	103	0	0	0	20	10	12	1	1	0	2	1	3	19	9
denovo26786	Bacteria;Firmicutes;Negativicutes;Selenomonadales;Veillonellaceae;Megamonas	28	8	3	2	32	1	17	10	547	10	480	3	3	12	4	6	15	17	18	20	23	31	22	14	13	43	15	31	1875	621	56	80	150	80	16	13	14	69	47	50	42	51	49	42	31	32	20	1
denovo97041	Bacteria;Bacteroidetes;Bacteroidia;Bacteroidales;Prevotellaceae;Prevotella	78	7	1970	1	10	6	0	0	0	0	0	0	0	0	2	5	0	0	0	0	0	15	0	0	0	0	0	0	5	1106	7	8	13	3	1	0	0	0	0	0	1	1	0	1	2	1	336	1
denovo122258	Bacteria;Bacteroidetes;Bacteroidia;Bacteroidales;Bacteroidaceae;Bacteroides	1	0	0	0	0	0	0	0	0	0	0	0	0	0	0	0	0	0	0	0	0	544	289	303	251	616	892	1096	451	713	524	517	751	849	210	230	225	988	513	635	362	396	387	363	319	339	0	0
denovo42133	Bacteria;Firmicutes;Clostridia;Clostridiales;Ruminococcaceae;Acetanaerobacterium	13	1753	60	1205	1706	1618	243	70	163	950	933	0	0	0	30	34	1	1	8	4	5	33	1	7	1	168	123	349	61	394	174	480	113	77	0	0	0	7	6	5	2	0	2	2	2	2	250	354
denovo49193	Bacteria;Firmicutes;Clostridia;Clostridiales;Ruminococcaceae;Clostridium IV	0	3	2	2	3	0	2	1	1	1	0	153	129	390	338	298	132	96	81	125	118	0	0	0	0	1	3	2	0	0	0	1	0	12	1	0	0	320	132	148	266	326	209	138	246	226	20	1
denovo92855	Bacteria;Bacteroidetes;Bacteroidia;Bacteroidales;Rikenellaceae;Alistipes	14	0	5	621	3	5	77	13	44	117	109	0	0	0	3	1	0	0	1	1	2	178	2	0	0	1037	1654	4568	441	247	73	854	801	157	1	1	3	44	26	30	1	4	0	2	1	0	1	0
denovo21783	Bacteria;Bacteroidetes;Bacteroidia;Bacteroidales;Porphyromonadaceae;Parabacteroides	77	1	99	0	0	0	1	1	2	0	0	0	0	0	0	0	0	4	3	2	5	221	0	0	1	615	5338	31	0	0	0	0	0	6	0	1	0	27	12	16	1	2	2	1	0	2	62	2
denovo61865	Bacteria;Bacteroidetes;Bacteroidia;Bacteroidales;Bacteroidaceae;Bacteroides	45	5	8	4	11	8	5	11	5	5	6	11	11	33	4	4	4	10	5	8	6	135	0	0	1	0	0	0	0	0	0	0	0	0	0	0	1	0	0	0	0	0	0	0	0	0	0	1
denovo78651	Bacteria;Firmicutes;Bacilli;Lactobacillales;Lactobacillaceae;Lactobacillus	374	13	22	13	94	12	45	3	9	104	105	15	15	41	7	4	2	2	2	1	3	109	4	6	0	8	3	2	4	8	8	4	7	45	3	1	0	1	0	0	0	0	0	0	0	1	101	16
denovo97496	Bacteria;Bacteroidetes	272	0	0	0	0	0	0	0	0	0	0	0	0	0	0	0	0	0	0	0	0	1710	10	11	6	0	72	0	1438	477	11	13	654	698	7	8	6	0	0	1	8	6	8	10	8	8	939	2
denovo67128	Bacteria;Firmicutes;Clostridia;Clostridiales;Lachnospiraceae;Lachnospiracea_incertae_sedis	9	9	12	2	17	220	61	0	24	11	248	0	2	65	34	0	0	0	1	0	4	34	1	2	1	6	32	13	4	646	13	95	21	44	1	1	0	32	22	25	64	1465	351	545	696	910	99	8
denovo93654	Bacteria;Bacteroidetes;Bacteroidia;Bacteroidales;Bacteroidaceae;Bacteroides	39	3	13	3	2	3	3	9	8	1	1	5	8	20	3	2	4	5	12	3	4	3	0	1	0	0	0	0	0	0	0	0	0	0	0	1	0	0	0	0	0	0	0	0	0	0	142	0
denovo32220	Bacteria;Firmicutes;Clostridia;Clostridiales;Ruminococcaceae;Clostridium IV	0	0	0	0	0	0	0	0	0	0	0	0	0	1	0	0	0	0	0	0	0	1	0	0	0	22	22	22	1	2	4	5	0	5	0	0	0	3518	40	314	335	5	6	281	5	30	1	0
denovo117862	Bacteria;Bacteroidetes;Bacteroidia;Bacteroidales;Bacteroidaceae;Bacteroides	145	3	3	2	6	5	9	5	1	0	1	1	6	4	2	3	1	4	1	3	4	297	1	3	1	0	0	0	0	0	0	0	0	0	0	0	0	0	0	0	0	0	0	1	1	0	1409	0
denovo142253	Bacteria;Firmicutes;Clostridia;Clostridiales;Lachnospiraceae;Anaerostipes	2	0	0	0	6	0	0	0	0	0	0	0	0	0	0	0	0	0	0	0	0	1	1	3	0	13	59	4	5	44	37	32	15	112	2	1	0	14	3	5	78	150	56	125	87	105	60	2
denovo94306	Bacteria;Firmicutes;Clostridia;Clostridiales	0	4	1	4	7	1	24	10	13	2	1	2	0	0	0	1	251	610	1048	545	280	0	0	0	0	0	1	3	0	1	0	2	1	16	0	0	0	4	11	4	161	168	296	163	106	372	2	6
denovo47623	Bacteria;Spirochaetes;Spirochaetia;Spirochaetales;Spirochaetaceae;Treponema	0	0	0	0	0	0	0	0	0	0	0	0	0	0	0	0	0	0	0	0	0	269	0	0	1	0	0	0	0	0	0	0	0	0	0	0	0	0	0	0	0	0	0	0	0	0	17	15
denovo162866	Bacteria;Firmicutes;Bacilli;Lactobacillales;Lactobacillaceae;Lactobacillus	51	113	162	161	411	338	53	4	7	114	137	68	138	264	586	239	101	15	123	231	228	30	6	26	1	0	91	11	2	40	6	0	1	64	1	0	0	2	0	0	1	1	0	0	0	0	402	7
denovo129121	Bacteria;Bacteroidetes;Bacteroidia;Bacteroidales;Bacteroidaceae;Bacteroides	16	0	25	0	0	1	0	1	0	1	0	2	1	6	0	0	0	0	1	0	2	7	0	0	0	0	0	0	1	0	22	0	0	0	0	0	0	0	0	0	0	0	0	0	0	0	14	0
denovo87924	Bacteria;Firmicutes;Clostridia;Clostridiales;Ruminococcaceae;Oscillibacter	3	117	56	128	79	169	10	19	12	32	59	0	1	0	1	1	1	1	2	0	0	15	1	0	0	72	166	105	52	20	60	44	16	52	0	0	0	3	3	1	7	0	2	2	3	5	37	33
denovo71471	Bacteria;Firmicutes;Negativicutes;Selenomonadales;Veillonellaceae;Megasphaera	43	4	10	2	4	2	4	4	2	1	2	12	18	56	3	3	3	10	9	4	6	0	0	0	0	0	0	0	0	0	0	0	0	0	0	0	0	0	0	0	0	0	0	0	0	0	77	21
denovo100721	Bacteria;Bacteroidetes;Bacteroidia;Bacteroidales;Bacteroidaceae;Bacteroides	23	2	403	2	0	3	13	10	5	0	0	3	6	17	0	0	3	2	3	8	5	1	0	0	0	0	0	0	0	0	7	0	0	0	0	0	0	0	0	0	0	0	0	0	0	0	51	1
denovo164611	Bacteria;Bacteroidetes	67	2	462	2	2	6	10	15	12	6	6	1	4	6	5	8	5	4	3	8	9	56	0	0	0	0	0	0	0	0	0	0	0	0	0	0	0	0	0	0	0	0	0	0	0	0	39	0
denovo80889	Bacteria;Firmicutes;Clostridia;Clostridiales;Ruminococcaceae;Clostridium IV	0	2	2	1	4	0	0	0	3	0	1	137	134	307	212	232	59	85	53	60	68	1	0	0	0	5	1	5	0	2	2	1	0	1	1	0	1	284	113	127	89	77	179	83	115	14	3	1
denovo85351	Bacteria;Firmicutes;Clostridia;Clostridiales	0	8	4	6	2687	14	0	24	0	28	2597	0	0	0	5	19	0	0	1	0	0	0	0	0	0	0	0	0	1	1	389	68	0	31	0	0	0	0	0	0	1	0	0	0	0	0	81	52
denovo21735	Bacteria;Firmicutes;Clostridia;Clostridiales;Ruminococcaceae;Subdoligranulum	179	293	155	133	80	243	106	0	153	98	36	10	18	31	17	25	4	11	10	11	20	118	1	1	1	49	122	29	154	71	10	58	42	328	1	1	1	1	3	0	2	3	3	5	9	3	285	475
denovo100279	Bacteria;Bacteroidetes;Bacteroidia;Bacteroidales;Bacteroidaceae;Bacteroides	655	2	67	1	0	2	4	8	0	0	0	12	11	39	3	2	0	3	3	3	3	43	0	0	0	0	0	0	0	0	0	0	0	0	0	0	0	0	0	0	0	0	0	0	0	0	1	0
denovo49469	Bacteria;Bacteroidetes;Bacteroidia;Bacteroidales;Rikenellaceae;Alistipes	28	0	6	0	0	0	3061	16	8	4	1	0	0	0	0	0	7	13	14	12	23	133	0	1	1	48	850	293	66	79	12	953	15	541	0	2	1	10	3	3	1	3	3	5	0	3	4	1
denovo163502	Bacteria;Firmicutes;Clostridia;Clostridiales;Lachnospiraceae;Ruminococcus2	2	3	1	2	3	0	4	10	6	0	2	7	3	13	1	2	135	29	76	165	237	2	1	3	4	1	8	14	9	5	5	10	6	21	1	0	1	115	61	65	72	76	90	115	179	49	33	11
denovo58045	Bacteria;Firmicutes;Clostridia;Clostridiales;Ruminococcaceae;Pseudoflavonifractor	88	593	75	158	36	129	8	7	2	88	5	0	2	7	2	6	0	1	0	0	2	147	26	254	5	692	48	44	8	21	14	29	35	57	3	4	2	7	6	6	12	8	14	11	6	11	661	281
denovo38180	Bacteria;Firmicutes;Clostridia;Clostridiales;Ruminococcaceae;Oscillibacter	7	0	0	0	0	0	0	0	0	0	0	0	0	0	0	0	0	0	0	0	0	4	0	0	0	0	6	1	0	0	0	2	0	0	0	0	0	0	0	0	0	0	0	0	0	0	0	0
denovo28857	Bacteria;Firmicutes;Clostridia;Clostridiales;Ruminococcaceae	68	6	447	164	151	8	69	2	0	79	53	0	0	0	2	8	0	0	1	1	0	0	5	6	0	3680	115	895	102	4	109	94	3	196	1	0	0	62	46	33	0	2	0	2	4	1	34	25
denovo143802	Bacteria;Bacteroidetes;Bacteroidia;Bacteroidales;Prevotellaceae	28	2	444	0	1	0	10	8	4	0	0	9	4	13	0	0	3	2	12	3	4	2	0	0	0	0	0	0	0	6	0	0	1	0	0	0	0	0	0	0	0	0	0	0	0	0	47	5
denovo160303	Bacteria;Bacteroidetes;Bacteroidia;Bacteroidales;Bacteroidaceae;Bacteroides	124	1	77	1	0	0	3	12	2	0	0	5	6	23	0	0	3	3	8	3	7	1	0	0	0	0	0	0	0	0	0	0	0	0	0	0	0	0	0	0	0	0	0	0	0	0	10	0
denovo120488	Bacteria;Bacteroidetes;Bacteroidia;Bacteroidales;Bacteroidaceae;Bacteroides	127	2	85	1	2	0	5	61	4	0	0	6	3	16	0	0	2	4	7	4	2	1	0	0	0	0	0	0	0	0	0	0	0	0	0	0	0	0	0	0	0	0	0	0	0	0	8	0
denovo49467	Bacteria;Proteobacteria;Epsilonproteobacteria;Campylobacterales;Helicobacteraceae;Helicobacter	148	7	26	215	564	1	3	4	1	7	817	0	0	0	1	6	0	0	0	0	0	13	0	0	0	6	64	512	203	118	307	291	5	332	0	0	0	6	2	5	3	2	2	2	3	5	140	636
denovo83643	Bacteria;Firmicutes;Clostridia;Clostridiales;Ruminococcaceae	74	366	89	511	740	573	201	2	149	79	492	0	0	0	6	15	0	1	2	1	4	133	0	1	0	122	151	346	101	1	119	139	127	126	1	2	0	12	6	5	4	10	4	8	6	5	203	91
denovo123282	Bacteria;Firmicutes;Clostridia;Clostridiales;Ruminococcaceae;Pseudoflavonifractor	10	1051	5	107	83	118	130	11	35	325	115	9	12	29	6	6	1	1	3	0	4	33	0	1	0	788	99	104	51	43	38	51	16	246	0	1	0	6	6	3	4	5	3	4	2	5	5	32
denovo39261	Bacteria;Firmicutes;Negativicutes;Selenomonadales;Veillonellaceae;Veillonella	14	0	0	0	8	0	0	0	0	2	0	20	36	61	1	0	0	0	0	0	0	0	0	4	0	11	0	0	0	0	0	0	1	8	0	0	0	0	0	0	0	0	0	0	0	0	1	0
denovo88665	Bacteria;Bacteroidetes;Bacteroidia;Bacteroidales;Rikenellaceae;Rikenella	0	0	0	0	0	0	0	0	0	0	0	0	0	0	0	0	0	0	0	0	0	43	0	13	1	206	405	5356	60	40	13	284	118	12	0	0	0	47	19	21	0	0	0	0	1	0	0	0
denovo22017	Bacteria;Bacteroidetes;Bacteroidia;Bacteroidales	38	2	103	0	7	3	8	11	4	2	3	9	5	22	2	5	4	8	3	4	7	3	0	0	0	0	0	0	0	0	51	0	0	0	0	0	0	0	0	0	0	0	0	0	0	0	91	0
denovo153400	Bacteria;Firmicutes;Clostridia;Clostridiales;Ruminococcaceae;Anaerotruncus	0	0	0	0	0	0	0	0	0	0	0	0	0	0	0	0	0	0	0	0	0	0	0	0	0	0	0	0	0	0	0	0	0	1	0	0	0	0	0	0	0	0	0	0	0	0	0	6
denovo2356	Bacteria;Firmicutes;Clostridia;Clostridiales;Lachnospiraceae;Clostridium XlVa	2	7	2	7	34	12	13	8	4	6	2	260	331	719	333	57	250	91	279	185	310	2	0	0	0	0	5	5	2	7	5	6	4	10	1	0	0	134	64	35	171	416	160	131	164	174	10	17
denovo29419	Bacteria;Firmicutes;Clostridia;Clostridiales;Ruminococcaceae;Pseudoflavonifractor	2	4	2	61	89	47	7	5	31	15	205	0	0	0	0	0	0	0	0	1	1	6	0	0	0	4	13	22	12	118	1	6	14	4	0	0	0	3	0	0	0	0	0	7	0	1	45	7
denovo89835	Bacteria;Bacteroidetes;Bacteroidia;Bacteroidales	41	0	4	0	0	0	0	0	0	0	0	0	0	0	0	0	0	0	0	0	0	78	0	0	1	0	0	0	0	0	0	0	0	0	0	1	0	0	0	0	0	0	0	0	0	0	983	0
denovo166859	Bacteria;Bacteroidetes;Bacteroidia;Bacteroidales;Bacteroidaceae;Bacteroides	150	3	19	3	5	6	5	4	2	1	0	5	11	15	1	4	1	4	2	0	2	128	1	0	0	0	0	0	0	0	0	0	0	9	1	0	0	0	0	0	2	3	0	2	3	1	364	0
denovo1485	Bacteria;Proteobacteria;Gammaproteobacteria;Aeromonadales;Succinivibrionaceae;Succinatimonas	28	2	2	4	10	3	3	0	2	1	5	26	20	61	11	10	5	5	3	4	11	4	0	0	0	0	0	0	1	59	1	0	1	0	0	0	0	0	0	0	0	0	0	0	0	0	24	0
denovo158130	Bacteria;Bacteroidetes;Bacteroidia;Bacteroidales;Bacteroidaceae;Bacteroides	0	0	0	0	0	0	0	0	0	0	0	0	0	0	0	0	0	0	0	0	0	0	0	0	0	0	0	0	0	0	0	0	0	0	0	0	0	0	0	0	0	0	0	0	0	0	0	0
denovo6866	Bacteria;Bacteroidetes;Bacteroidia;Bacteroidales;Porphyromonadaceae;Parabacteroides	14	0	0	0	0	0	0	0	0	0	0	0	0	0	0	0	0	0	0	0	0	45	0	2	0	31	77	108	2	2	1	3	7	274	0	0	2	72	44	57	118	125	115	115	105	109	258	0
denovo130414	Bacteria;Firmicutes;Clostridia;Clostridiales;Lachnospiraceae;Clostridium XlVa	0	2	1	6	12	1	10	6	0	0	2	251	563	809	341	50	166	55	135	209	188	1	0	0	1	0	5	8	0	1	1	5	0	10	1	0	0	123	96	81	181	221	148	65	202	82	5	8
denovo152596	Bacteria;Firmicutes;Bacilli;Lactobacillales;Streptococcaceae;Streptococcus	154	13	2	15	2	0	0	1	0	84	72	6	5	9	1	0	4	3	5	2	1	124	776	312	544	9	7	11	0	0	0	0	0	5	3	3	6	17	1208	13	15	18	22	18	21	25	1	0
denovo113875	Bacteria;Proteobacteria;Gammaproteobacteria;Enterobacteriales;Enterobacteriaceae;Salmonella	0	0	0	0	0	0	11	0	2	0	0	1	1	0	0	0	77	559	147	105	335	0	1	3	0	0	0	2	0	1	0	0	0	1	2	3	0	0	0	1	24	36	124	31	16	113	1	2
denovo102607	Bacteria;Firmicutes;Clostridia;Clostridiales;Peptostreptococcaceae;Clostridium XI	0	2	0	2	6	2	2	0	2	1	0	183	173	406	405	414	49	107	13	19	16	0	0	0	0	0	1	5	0	0	0	0	0	5	1	0	0	374	138	40	154	235	113	35	174	360	5	6
denovo30528	Bacteria;Firmicutes;Clostridia;Clostridiales;Lachnospiraceae;Clostridium XlVa	16	858	184	71	2381	590	56	27	59	135	161	1	1	3	43	84	6	6	14	7	10	8	4	11	0	15	5	33	51	14	56	152	14	27	0	0	0	5	6	5	2	2	5	6	3	2	18	45
denovo82310	Bacteria;Firmicutes;Clostridia;Clostridiales;Lachnospiraceae	0	0	0	0	1	0	1	0	1	0	0	2	1	0	0	2	2	1	1	3	1	0	0	3	2	7	7	14	3	1	2	3	8	2	0	1	1	949	194	351	209	45	41	64	30	100	3	7
denovo104410	Bacteria;Firmicutes;Clostridia;Clostridiales;Lachnospiraceae	90	2	2	1	3	1	5	5	4	2	2	16	14	27	0	0	13	10	11	16	26	0	0	0	0	0	0	0	0	0	0	0	0	0	0	0	0	0	0	0	0	0	0	0	0	0	69	0
denovo11076	Bacteria;Bacteroidetes;Bacteroidia;Bacteroidales;Prevotellaceae;Prevotella	43	0	0	0	0	0	0	0	0	0	0	0	0	0	0	0	0	0	0	0	0	6	0	0	0	0	0	0	0	0	0	0	0	0	0	1	0	0	0	0	0	0	0	0	0	0	401	5
denovo13456	Bacteria;Proteobacteria;Deltaproteobacteria;Desulfovibrionales;Desulfovibrionaceae;Desulfovibrio	74	1	67	410	172	161	60	9	28	0	36	9	6	8	2	9	4	5	6	10	13	97	2	1	0	0	0	1	168	248	103	2	73	0	0	0	0	0	0	0	0	0	0	0	0	0	141	101
denovo9835	Bacteria;Firmicutes;Clostridia;Clostridiales;Ruminococcaceae;Oscillibacter	122	116	72	117	492	268	156	110	135	76	462	3	2	4	5	4	1	3	2	1	2	78	0	2	2	55	255	126	92	53	34	231	99	178	1	2	0	1	3	7	7	3	3	5	3	3	302	42
denovo103093	Bacteria;Bacteroidetes;Bacteroidia;Bacteroidales;Bacteroidaceae;Bacteroides	0	0	0	0	0	0	0	0	0	0	0	0	0	0	0	0	0	0	0	0	0	0	0	0	0	0	0	0	0	0	0	0	0	0	0	0	0	0	0	0	0	0	0	0	0	0	0	0
denovo164088	Bacteria;Deferribacteres;Deferribacteres;Deferribacterales;Deferribacteraceae;Mucispirillum	26	1	864	1	0	1	0	0	0	0	0	0	0	0	0	3	0	0	0	0	0	75	0	0	0	0	0	0	127	27	71	1	127	11	0	0	1	0	0	0	0	0	0	0	0	0	52	5
denovo98062	Bacteria;Firmicutes;Clostridia;Clostridiales;Lachnospiraceae	27	72	182	124	398	240	43	106	64	6	203	0	0	1	7	11	1	2	3	3	7	99	1	2	0	218	93	960	55	96	68	245	239	99	0	0	0	45	23	18	2	1	4	3	3	6	77	127
denovo47830	Bacteria;Bacteroidetes;Bacteroidia;Bacteroidales;Porphyromonadaceae;Barnesiella	0	0	0	0	0	0	0	0	0	0	0	0	0	0	0	0	0	0	0	0	0	0	0	0	0	0	0	0	0	0	0	0	0	0	0	0	0	0	0	0	0	0	0	0	0	0	118	0
denovo170969	Bacteria;Firmicutes;Erysipelotrichia;Erysipelotrichales;Erysipelotrichaceae;Clostridium XVIII	3	26	62	57	83	25	6	3	2	2	4	0	3	2	1	2	0	0	2	0	0	13	2954	94	561	28	130	35	160	2	41	21	14	28	4	3	2	3	1	1	1	0	1	2	0	1	1	111
denovo66919	Bacteria;Firmicutes;Clostridia;Clostridiales;Lachnospiraceae;Clostridium XlVa	7	181	18	152	272	37	13	10	5	34	74	0	1	1	1	7	0	3	4	3	3	9	0	0	1	20	54	93	90	123	75	63	44	136	0	1	0	51	19	25	26	25	185	22	38	34	32	9
denovo42446	Bacteria;Firmicutes;Clostridia;Clostridiales;Lachnospiraceae	135	53	20	70	205	206	105	12	15	32	120	7	26	42	4	9	4	7	5	12	11	86	1	1	0	27	241	319	49	32	34	34	83	121	1	2	1	11	5	9	10	5	8	6	4	2	130	59
denovo49337	Bacteria;Firmicutes;Clostridia;Clostridiales;Ruminococcaceae	0	0	0	2	1	43	0	0	0	0	0	0	0	0	1	0	0	0	0	0	0	0	1	0	0	15	6	16	6	9	5	10	6	17	1	0	0	31	15	10	26	25	35	652	271	29	24	0
denovo12677	Bacteria;Bacteroidetes;Bacteroidia;Bacteroidales;Prevotellaceae;Paraprevotella	201	0	101	0	0	2	4	5	2	0	0	0	1	2	0	0	3	4	3	3	5	828	4	0	1	0	0	0	0	0	0	0	0	10	1	1	2	0	0	0	1	4	2	3	3	5	561	8
denovo57940	Bacteria;Bacteroidetes	8	0	0	0	0	0	0	0	0	0	0	0	0	0	0	0	0	0	0	0	0	22	0	0	0	9	3940	29	297	46	3	4	2	138	0	0	0	18	10	10	2	3	1	0	3	4	9	0
denovo35272	Bacteria;Firmicutes;Clostridia;Clostridiales;Ruminococcaceae	15	1387	214	860	295	681	68	3	93	237	193	0	0	0	5	32	1	1	2	3	2	4	0	0	0	0	208	4	0	1	5	160	3	0	0	0	0	3	1	0	0	0	0	0	0	0	44	5
denovo30852	Bacteria;Firmicutes;Erysipelotrichia;Erysipelotrichales;Erysipelotrichaceae;Clostridium XVIII	0	17	10	159	78	77	6	5	6	11	8	0	0	0	1	1	0	0	2	1	0	3	3	67	363	34	17	13	14	6	9	16	19	74	1	0	0	0	0	0	0	0	1	1	0	0	22	51
denovo70105	Bacteria;Firmicutes;Clostridia;Clostridiales;Ruminococcaceae;Flavonifractor	11	87	54	20	203	35	53	30	72	38	421	1	4	7	0	3	0	2	4	5	4	11	0	0	2	12	91	19	281	1091	20	168	140	446	0	0	0	1	0	0	2	4	12	11	7	7	60	74
denovo30007	Bacteria;Firmicutes;Clostridia;Clostridiales	36	146	3	824	94	50	114	4	45	701	472	0	0	0	3	8	1	4	2	0	0	21	0	0	0	2	74	28	2	1	30	326	18	30	0	0	0	0	0	0	0	1	1	1	0	0	173	39
denovo171148	Bacteria;Proteobacteria;Deltaproteobacteria;Desulfovibrionales;Desulfovibrionaceae;Desulfovibrio	19	3	571	2	2	2	0	53	0	0	0	0	0	0	0	10	0	0	1	3	0	159	3	2	0	0	0	0	5	314	3	1	75	0	2	0	1	0	0	0	0	0	0	0	0	0	128	724
denovo33728	Bacteria;Firmicutes;Clostridia;Clostridiales;Ruminococcaceae;Acetanaerobacterium	0	0	0	0	0	0	0	0	0	0	0	0	0	0	0	0	0	0	0	0	0	0	0	0	0	7	8	6	4	5	6	3	2	29	0	2	0	18	10	8	40	50	39	1549	31	147	3	0
denovo171052	Bacteria;Bacteroidetes	60	0	0	0	0	0	0	0	0	0	0	0	0	0	0	0	0	0	0	0	0	105	0	0	0	0	0	0	0	0	0	0	0	5	0	0	1	0	0	0	3	0	0	1	0	1	134	1
denovo55035	Bacteria;Bacteroidetes;Bacteroidia;Bacteroidales;Bacteroidaceae;Bacteroides	92	0	30	0	0	0	9	1044	0	0	0	4	4	15	0	0	0	3	3	4	1	52	0	0	1	0	0	0	0	0	0	0	0	0	0	0	0	0	0	0	0	0	0	0	0	0	2	0
denovo126448	Bacteria;Firmicutes;Clostridia;Clostridiales;Lachnospiraceae;Dorea	26	119	78	168	300	106	67	14	9	34	91	17	19	44	15	24	7	10	12	13	6	50	51	193	57	36	31	168	20	38	44	65	0	142	1	4	4	6	2	1	6	4	4	5	4	4	55	41
denovo23671	Bacteria;Firmicutes;Erysipelotrichia;Erysipelotrichales;Erysipelotrichaceae	1	4	31	26	3	18	8	6	4	1	5	4	4	5	0	2	248	667	12	44	8	3	41	471	3	16	1	0	15	0	6	3	2	2	2	2	0	0	0	0	0	0	0	0	0	0	17	1
denovo83222	Bacteria;Firmicutes;Clostridia;Clostridiales	3	3	148	2	46	231	362	66	350	265	397	0	0	0	3	3	3	8	2	7	5	20	0	0	0	0	10	0	55	4	165	340	24	89	0	0	0	0	0	0	0	3	1	0	1	0	87	206
denovo8794	Bacteria;Firmicutes;Clostridia;Clostridiales;Ruminococcaceae;Gemmiger	16	225	53	421	797	382	46	28	45	52	230	0	0	1	5	15	0	2	0	4	2	13	0	0	1	285	89	461	0	4	87	108	10	128	0	0	0	5	6	6	2	1	3	1	1	2	39	250
denovo155740	Bacteria;Firmicutes;Clostridia;Clostridiales;Lachnospiraceae	110	289	104	135	662	80	35	25	16	159	390	2	0	1	12	18	0	3	1	1	1	139	0	0	2	68	110	33	84	91	80	93	97	88	3	0	0	11	7	1	6	4	7	10	5	2	208	45
denovo92358	Bacteria;Firmicutes;Clostridia;Clostridiales;Ruminococcaceae;Faecalibacterium	0	1	0	2	13	239	74	0	46	91	53	0	0	0	1	2	0	3	0	0	4	1	0	0	1	77	224	35	205	158	36	108	137	120	0	0	0	3	3	4	1	5	2	3	2	2	58	7
denovo35863	Bacteria;Bacteroidetes	102	0	19	0	0	0	0	0	0	0	0	0	0	1	0	0	0	0	0	0	0	31	0	0	0	0	0	0	0	38	0	0	0	2	0	0	0	0	0	0	2	2	1	1	1	0	304	1
denovo25079	Bacteria;Firmicutes;Bacilli;Lactobacillales;Lactobacillaceae;Lactobacillus	26	0	2	2	9	2	0	0	0	0	2	1	1	3	0	3	0	0	0	0	0	5	0	0	0	0	0	0	0	0	0	0	0	0	0	0	0	0	0	0	0	0	0	0	0	0	40	0
denovo24495	Bacteria;Proteobacteria;Gammaproteobacteria;Enterobacteriales;Enterobacteriaceae;Escherichia/Shigella	0	1	2	0	0	0	2	0	2	0	1	191	148	378	182	133	42	82	61	56	74	0	32	45	15	3	0	5	0	1	0	0	0	1	22	35	33	113	76	67	84	168	80	73	86	269	6	5
denovo107436	Bacteria;Firmicutes;Clostridia;Clostridiales;Ruminococcaceae;Clostridium IV	1	24	15	6	14	23	6	3	2	11	30	0	0	0	0	0	0	1	0	0	1	11	18	99	0	0	23	9	20	61	8	0	2	12	0	0	0	0	1	0	0	0	0	0	0	0	9	25
denovo164231	Bacteria;Bacteroidetes;Bacteroidia;Bacteroidales;Bacteroidaceae;Bacteroides	3	0	0	2	1	0	1	4	4	2	0	1	2	15	0	0	1	3	3	1	9	1	0	0	0	0	0	0	1	0	9	0	0	0	0	0	0	0	0	0	0	0	0	0	0	0	42	1
denovo171103	Bacteria;Firmicutes;Clostridia;Clostridiales;Lachnospiraceae;Ruminococcus2	3	2	0	4	2	0	7	1	2	0	0	63	74	141	26	38	65	46	83	69	145	2	1	1	1	5	9	14	2	4	5	7	7	11	0	0	0	78	62	75	72	70	72	88	149	42	8	7
denovo65414	Bacteria;Firmicutes;Clostridia;Clostridiales;Ruminococcaceae	5	40	369	229	1140	1190	5	58	6	135	14	0	0	0	16	18	0	1	1	0	1	11	0	0	0	20	150	181	4	13	9	23	18	98	0	0	0	7	4	6	2	0	0	2	1	1	12	0
denovo124	Bacteria;Bacteroidetes;Bacteroidia;Bacteroidales;Bacteroidaceae;Bacteroides	90	0	210	0	0	0	11	6	3	0	0	1	2	3	1	0	2	3	2	1	3	6	0	0	0	0	0	0	0	0	0	0	0	0	0	0	1	0	0	0	0	0	0	0	0	0	14	4
denovo161947	Bacteria;Bacteroidetes;Bacteroidia;Bacteroidales	251	0	0	0	0	0	0	0	0	0	0	0	0	0	0	0	0	0	0	0	0	37	0	0	0	0	0	0	0	0	0	0	0	0	0	0	0	0	0	0	0	0	0	0	0	0	1026	2
denovo42059	Bacteria;Firmicutes;Clostridia;Clostridiales;Lachnospiraceae	21	1	9	95	11	2	2	3	2	3	2	2	7	24	9	6	4	5	6	6	5	12	0	0	0	0	0	0	0	0	0	0	0	0	0	0	0	0	0	0	0	0	0	0	0	0	76	0
denovo129473	Bacteria;Proteobacteria;Gammaproteobacteria;Aeromonadales;Succinivibrionaceae;Anaerobiospirillum	0	0	0	0	0	0	0	0	0	0	0	0	0	0	0	0	0	0	0	0	0	0	0	0	0	0	0	0	0	0	0	0	0	0	0	0	0	0	0	0	0	0	0	0	0	0	33	0
denovo106661	Bacteria;Firmicutes;Clostridia;Clostridiales	0	0	0	0	0	0	0	0	0	0	0	0	0	0	0	1	0	0	0	0	0	16	1422	1364	366	0	0	0	0	0	0	0	0	0	546	119	142	0	0	0	0	0	0	1	1	0	0	0
denovo19970	Bacteria;Bacteroidetes;Bacteroidia;Bacteroidales;Bacteroidaceae;Bacteroides	53	0	1	1	0	0	0	3	0	0	0	1	0	5	0	0	0	1	1	0	1	10	0	0	0	0	0	0	0	0	0	0	0	0	0	0	0	0	0	0	0	0	0	0	0	0	1	1
denovo70203	Bacteria;Spirochaetes;Spirochaetia;Spirochaetales;Spirochaetaceae;Treponema	0	0	0	0	0	0	0	0	0	0	0	0	0	0	0	0	0	0	0	0	0	23	0	0	0	0	0	0	0	0	0	0	0	0	0	0	0	0	0	0	0	0	0	0	0	0	76	4
denovo113501	Bacteria;Bacteroidetes;Bacteroidia;Bacteroidales;Porphyromonadaceae	96	1	201	0	2	0	0	0	0	0	0	0	0	1	0	1	0	0	0	0	0	98	0	2	0	0	0	0	0	0	0	0	0	0	0	0	0	0	0	0	0	0	0	0	0	0	566	4
denovo131647	Bacteria;Bacteroidetes;Bacteroidia;Bacteroidales;Bacteroidaceae;Bacteroides	72	0	69	0	1	0	1	56	5	0	0	2	3	8	0	1	3	3	4	2	5	5	0	0	0	0	0	0	0	0	0	0	0	0	0	0	0	0	0	0	0	0	0	0	0	0	14	0
denovo133775	Bacteria;Bacteroidetes	35	1	382	0	2	0	0	0	0	0	0	0	0	0	0	1	0	0	0	0	0	19	2	0	0	0	0	0	0	0	0	0	0	0	0	0	0	0	0	0	0	0	0	0	0	0	166	7
denovo122399	Bacteria;Firmicutes;Clostridia;Clostridiales;Ruminococcaceae;Butyricicoccus	10	5	4	1	1	1	8	0	1	7	0	0	0	0	0	0	0	0	0	0	0	4	0	0	0	3411	15	26	143	0	0	1	4	1	0	0	1	57	28	26	0	0	0	0	0	0	1	2
denovo10527	Bacteria;Bacteroidetes;Bacteroidia;Bacteroidales;Porphyromonadaceae;Parabacteroides	50	1	979	1	3	3	8	1064	3	0	0	1	2	4	2	3	3	7	3	13	6	16	0	0	0	0	0	0	0	0	0	0	0	0	0	0	0	0	0	0	0	0	0	0	0	0	0	0
denovo39567	Bacteria;Proteobacteria;Deltaproteobacteria;Desulfovibrionales;Desulfovibrionaceae	52	0	0	0	0	0	0	0	0	0	0	0	0	0	0	0	0	0	0	0	0	14	11	14	10	30	26	41	20	8	9	11	13	28	11	10	14	71	31	65	26	32	25	28	18	13	187	0
denovo52974	Bacteria;Bacteroidetes;Bacteroidia;Bacteroidales;Bacteroidaceae;Bacteroides	47	1	47	0	1	0	7	11	2	0	0	1	7	12	0	1	0	5	1	3	4	1	0	0	0	0	0	0	0	0	8	0	1	0	0	0	0	0	0	0	0	0	0	0	0	0	10	0
denovo89448	Bacteria;Bacteroidetes;Bacteroidia;Bacteroidales;Porphyromonadaceae;Parabacteroides	69	0	0	0	0	0	0	0	0	0	0	1	0	5	0	0	0	0	0	0	0	213	1	0	0	0	0	0	0	0	0	0	0	0	2	0	0	0	0	0	0	0	0	0	0	0	409	1
denovo148360	Bacteria;Firmicutes;Clostridia;Clostridiales;Ruminococcaceae	19	161	8	31	358	144	2	0	10	16	19	0	1	1	1	4	0	0	0	1	0	203	3	2	1	682	70	335	46	69	7	125	1048	90	3	3	0	18	13	15	1	0	2	3	2	3	7	0
denovo57468	Bacteria;Firmicutes;Clostridia;Clostridiales;Lachnospiraceae	0	20	3	14	34	9	4	0	2	25	8	0	0	1	0	0	0	1	1	26	1	0	1	2	0	4	19	47	9	38	10	24	26	27	1	1	1	5	3	5	10	8	8	349	8	7	11	9
denovo168857	Bacteria;Bacteroidetes;Bacteroidia;Bacteroidales;Bacteroidaceae;Bacteroides	26	0	3	0	0	0	4	823	5	0	0	4	7	8	0	0	2	3	2	2	6	48	0	0	0	0	0	0	0	0	0	0	0	0	0	0	0	0	0	0	0	0	0	0	0	0	0	0
denovo94172	Bacteria;Actinobacteria;Actinobacteria;Coriobacteriales;Coriobacteriaceae;Collinsella	8	25	26	544	26	103	56	3	33	41	5	3	5	9	7	5	3	1	3	1	5	1	0	0	0	0	77	0	2	11	135	6	1	159	0	0	0	2	1	0	0	1	0	0	2	1	17	75
denovo49881	Bacteria;Firmicutes;Clostridia;Clostridiales;Lachnospiraceae;Ruminococcus2	3	0	0	0	0	0	1	0	0	0	0	5	11	16	0	2	62	8	10	29	47	3	3	0	1	1	4	10	1	2	1	4	3	12	1	1	0	57	18	33	37	17	24	22	81	10	6	1
denovo138952	Bacteria;Actinobacteria;Actinobacteria;Coriobacteriales;Coriobacteriaceae;Olsenella	53	15	34	131	157	143	244	11	9	22	55	5	3	8	4	7	6	7	8	14	12	3	0	0	0	0	7	4	3	8	4	81	1	9	0	0	0	1	0	0	0	0	0	1	0	1	74	80
denovo102416	Bacteria;Firmicutes;Clostridia;Clostridiales;Ruminococcaceae;Clostridium IV	0	0	0	1	5	3	4	0	10	0	56	68	85	64	40	148	5	174	16	34	1	0	0	5	0	3	7	6	0	17	0	6	3	7	0	0	0	336	99	109	44	0	2	0	42	2	47	0
denovo128485	Bacteria;Firmicutes;Clostridia;Clostridiales;Lachnospiraceae;Ruminococcus2	199	0	0	4	1	1	13	0	1	1	0	78	12	40	25	0	21	16	16	24	15	24	0	0	0	0	3	0	15	0	11	61	10	20	0	0	0	0	0	1	2	2	2	1	3	2	1050	8
denovo125976	Bacteria;Bacteroidetes;Bacteroidia;Bacteroidales;Prevotellaceae;Paraprevotella	137	0	0	0	0	0	0	0	0	1	0	0	0	2	0	1	0	0	0	0	0	161	0	0	0	0	0	0	0	0	0	0	0	0	0	1	0	0	0	0	0	0	0	0	0	0	134	0
denovo94831	Bacteria;Bacteroidetes;Bacteroidia;Bacteroidales;Bacteroidaceae;Bacteroides	0	0	0	0	0	0	0	0	0	0	0	0	0	0	0	0	0	0	0	0	0	0	0	0	0	0	0	0	0	0	0	0	0	0	0	0	0	0	0	0	0	0	0	0	0	0	0	0
denovo125860	Bacteria;Firmicutes;Clostridia;Clostridiales;Ruminococcaceae;Flavonifractor	30	5	19	23	194	587	32	136	23	10	146	0	0	0	1	6	4	3	5	4	1	185	0	1	1	12	62	76	161	187	7	109	65	93	0	1	2	1	1	0	2	1	0	7	2	2	34	0
denovo91808	Bacteria;Bacteroidetes	73	0	0	0	0	0	0	0	0	0	0	0	0	0	0	0	0	0	0	0	0	22	1	0	0	0	0	0	2	281	2	0	0	981	0	0	0	0	0	0	10	10	8	15	14	17	370	5
denovo109136	Bacteria;Proteobacteria;Gammaproteobacteria;Enterobacteriales;Enterobacteriaceae;Escherichia/Shigella	0	0	1	0	1	0	2	0	2	0	0	237	315	770	269	143	17	248	81	43	145	0	0	166	2	0	0	0	0	0	0	0	0	0	3	1	1	0	0	0	0	0	0	0	0	2	0	2
denovo49174	Bacteria;Proteobacteria;Betaproteobacteria;Burkholderiales;Sutterellaceae	12	1	53	0	0	0	2	10	3	1	0	9	14	35	2	2	2	2	2	1	1	5	0	0	0	0	0	2	165	0	1	0	0	11	0	0	0	0	0	0	1	0	0	0	0	0	13	0
denovo128362	Bacteria;Bacteroidetes;Bacteroidia;Bacteroidales;Bacteroidaceae;Bacteroides	202	0	1	1	3	1	2	5	2	0	1	5	4	6	0	1	1	3	1	3	3	95	1	0	0	0	0	0	0	0	0	0	0	0	0	0	0	0	0	0	0	0	0	0	0	0	0	0
denovo169957	Bacteria;Bacteroidetes;Bacteroidia;Bacteroidales;Porphyromonadaceae;Parabacteroides	37	0	0	0	2	0	13	7	5	0	0	0	0	1	0	0	1	5	9	3	5	5	0	0	0	0	0	0	0	0	0	0	0	0	0	0	0	0	0	0	0	0	0	0	0	0	0	0
denovo138417	Bacteria;Bacteroidetes;Bacteroidia;Bacteroidales;Prevotellaceae;Hallella	0	3	504	1	4	7	1	1	2	3	5	7	1	6	5	5	3	2	1	1	2	5	0	0	0	0	0	0	0	0	0	0	0	0	0	0	0	0	0	0	0	0	0	0	0	0	106	0
denovo162548	Bacteria;Spirochaetes;Spirochaetia;Spirochaetales;Spirochaetaceae;Spirochaeta	37	0	0	0	0	0	0	0	0	0	0	0	0	0	0	0	0	0	0	0	0	2	0	0	0	0	0	0	0	1	0	0	56	0	0	0	0	0	0	0	0	0	0	0	0	0	14	1
denovo114898	Bacteria;Bacteroidetes;Bacteroidia;Bacteroidales;Bacteroidaceae;Bacteroides	47	0	0	0	0	0	0	0	0	0	0	0	0	0	0	0	0	0	0	0	0	2	0	0	0	0	0	0	0	0	0	0	0	0	0	0	0	0	0	0	0	0	0	0	1	0	209	9
denovo127108	Bacteria;Firmicutes;Clostridia;Clostridiales;Ruminococcaceae	10	73	67	64	27	10	31	3	2	139	11	0	0	0	0	2	0	0	0	0	0	4	0	1	0	1654	40	215	9	4	16	5	15	21	0	0	0	21	16	15	1	0	0	2	2	0	7	18
denovo126306	Bacteria;Firmicutes;Clostridia;Clostridiales;Ruminococcaceae	10	142	228	3	29	12	123	13	31	114	350	0	0	0	0	4	0	1	3	4	3	7	0	0	0	129	139	448	3	10	270	121	4	42	0	0	0	9	6	7	2	1	3	3	2	1	22	25
denovo125931	Bacteria;Bacteroidetes;Bacteroidia;Bacteroidales;Bacteroidaceae;Bacteroides	0	0	0	0	0	0	0	0	0	0	0	0	0	0	0	0	0	0	0	0	0	0	0	0	0	0	0	0	0	0	0	0	0	0	0	0	0	0	0	0	0	0	0	0	0	0	0	0
denovo102311	Bacteria;Firmicutes;Clostridia;Clostridiales;Lachnospiraceae;Ruminococcus2	0	0	0	0	3	0	2	1	3	0	0	48	98	150	139	34	25	40	21	25	39	0	1	0	0	1	7	4	0	0	0	0	0	5	0	1	0	31	18	41	25	18	59	28	76	23	5	6
denovo132342	Bacteria;Firmicutes;Bacilli;Lactobacillales;Lactobacillaceae;Lactobacillus	4	0	0	1	2	4	1	0	0	0	3	0	0	0	0	0	0	0	1	0	0	4	0	2	0	0	0	0	0	0	0	0	0	0	0	0	0	0	0	0	0	0	0	0	0	0	6	0
denovo1868	Bacteria;Firmicutes;Bacilli;Lactobacillales;Enterococcaceae;Enterococcus	0	2	0	0	3	2	0	0	0	1	0	133	45	69	246	457	0	0	0	1	0	0	29	11	3	0	0	2	0	1	0	1	0	0	1	0	0	19	1	3	1	2	0	5	4	1	1	1
denovo12569	Bacteria;Firmicutes;Clostridia;Clostridiales;Ruminococcaceae;Butyricicoccus	34	132	127	334	226	345	5	9	6	17	10	0	0	0	5	7	2	1	1	0	0	5	5	0	38	21	169	1	2	42	49	61	2	32	0	1	0	5	0	0	1	1	0	1	1	1	168	200
denovo30882	Bacteria;Firmicutes;Clostridia;Clostridiales	19	171	67	509	565	34	8	0	92	67	162	0	0	0	3	12	0	0	0	1	1	60	0	0	0	3	175	126	10	4	24	30	163	34	0	0	1	3	1	0	0	0	0	1	0	1	145	39
denovo86982	Bacteria;Firmicutes;Clostridia;Clostridiales;Lachnospiraceae;Clostridium XlVa	0	0	0	0	2	0	0	0	0	0	0	0	1	2	1	1	4	0	2	3	4	3	0	0	0	3	11	9	3	3	2	3	2	5	0	0	1	149	45	105	72	13	50	24	35	41	4	12
denovo121461	Bacteria;Bacteroidetes;Bacteroidia;Bacteroidales;Bacteroidaceae;Bacteroides	18	0	28	0	0	0	0	72	0	0	2	2	6	8	1	1	0	0	0	0	1	14	0	0	0	0	0	0	1	0	0	0	28	0	0	0	0	0	0	0	0	0	0	0	0	0	0	0
denovo143094	Bacteria;Bacteroidetes;Bacteroidia;Bacteroidales;Bacteroidaceae;Bacteroides	0	0	0	0	0	0	0	0	0	0	0	0	0	0	0	0	0	0	0	0	0	0	0	0	0	0	0	0	0	0	0	0	0	0	0	0	0	0	0	0	0	0	0	0	0	0	0	0
denovo112503	Bacteria;Proteobacteria;Betaproteobacteria;Burkholderiales;Sutterellaceae;Sutterella	1	0	14	0	0	1	0	9	0	0	0	0	0	0	0	2	0	0	0	0	0	0	0	0	0	0	0	0	1	0	116	0	0	98	0	0	0	0	0	0	0	2	2	0	1	1	22	0
denovo104062	Bacteria;Bacteroidetes;Bacteroidia;Bacteroidales;Prevotellaceae	15	1	105	0	0	1	3	4	1	1	0	0	2	7	0	1	0	1	4	2	2	3	0	0	0	0	0	0	0	0	0	0	0	0	0	0	0	0	0	0	0	0	0	0	0	0	12	0
denovo54102	Bacteria;Bacteroidetes;Bacteroidia;Bacteroidales;Bacteroidaceae;Bacteroides	0	0	0	0	0	0	0	0	0	0	0	0	0	0	0	0	0	0	0	0	0	0	0	0	0	0	0	0	0	0	0	0	0	0	0	0	0	0	0	0	0	0	0	0	0	0	0	0
denovo6271	Bacteria;Bacteroidetes;Bacteroidia;Bacteroidales;Bacteroidaceae;Bacteroides	0	0	0	0	0	0	0	0	0	0	0	0	0	0	0	0	0	0	0	0	0	0	0	0	0	0	0	0	0	0	0	0	0	0	0	0	0	0	0	0	0	0	0	0	0	0	0	0
denovo144023	Bacteria;Bacteroidetes;Bacteroidia;Bacteroidales;Rikenellaceae;Alistipes	0	0	0	0	0	0	0	0	0	0	0	0	0	0	0	0	0	0	0	0	0	3	0	0	0	32	309	854	90	56	406	297	92	283	0	0	1	5	5	2	0	1	1	1	1	2	81	45
denovo55662	Bacteria;Firmicutes;Clostridia;Clostridiales;Lachnospiraceae;Ruminococcus2	0	0	0	0	0	0	0	0	0	0	0	1	0	0	0	0	44	1	8	30	30	1	0	0	2	1	2	6	1	0	0	0	1	2	0	0	0	38	10	19	18	12	26	19	39	3	4	4
denovo93526	Bacteria;Bacteroidetes;Bacteroidia;Bacteroidales;Bacteroidaceae;Bacteroides	20	0	35	0	0	0	4	3	1	0	0	2	0	9	0	0	1	1	1	1	0	14	0	0	0	0	2	0	0	0	0	0	0	0	0	0	0	0	0	0	0	0	0	0	0	0	210	2
denovo15876	Bacteria;Firmicutes;Bacilli;Bacillales;Bacillaceae 2	0	789	1	1	3	3	78	0	7	144	7	1	3	11	2	5	1	2	2	1	1	0	0	0	0	312	0	10	10	0	10	8	0	83	0	0	0	3	2	0	0	0	0	0	2	0	0	0
denovo57962	Bacteria;Firmicutes;Clostridia;Clostridiales;Lachnospiraceae;Clostridium XlVb	50	21	113	153	126	142	16	16	53	93	112	0	0	0	1	5	1	2	0	0	2	72	2	0	0	39	49	50	33	38	63	45	25	97	1	0	0	2	0	1	1	2	2	3	1	2	110	22
denovo99267	Bacteria;Bacteroidetes	0	0	0	0	0	0	0	0	0	0	0	0	0	0	0	0	0	0	0	0	0	64	0	1	0	5	1811	13	0	0	0	0	14	3	0	0	0	5	5	4	6	0	2	2	1	3	54	0
denovo65530	Bacteria;Firmicutes;Clostridia;Clostridiales	3	92	7	113	41	39	1	5	14	41	71	0	0	0	2	2	0	0	0	0	1	20	0	0	1	8	140	107	1	1	18	6	48	15	0	0	0	2	2	1	0	0	0	0	0	0	133	125
denovo103971	Bacteria;Firmicutes;Clostridia;Clostridiales;Ruminococcaceae;Clostridium IV	11	81	36	102	152	232	36	5	72	124	347	0	0	0	2	3	0	0	1	0	1	10	0	0	0	22	129	151	54	376	127	67	42	80	0	0	0	7	3	4	1	0	1	1	1	1	17	26
denovo106923	Bacteria;Firmicutes;Negativicutes;Selenomonadales;Veillonellaceae;Megamonas	9	0	0	3	8	0	10	3	83	1	64	3	3	6	1	2	0	6	8	11	8	0	2	0	1	6	2	5	213	57	11	18	13	41	2	1	3	6	12	8	21	18	14	16	11	7	1	0
denovo57977	Bacteria;Firmicutes;Clostridia;Clostridiales;Ruminococcaceae;Faecalibacterium	29	174	38	201	237	225	0	2	0	17	0	3	1	2	3	4	0	0	0	0	0	0	0	0	0	1151	9	78	119	1	12	0	2	8	0	0	0	14	10	12	0	0	0	0	2	0	59	0
denovo80466	Bacteria;Firmicutes;Clostridia;Clostridiales;Lachnospiraceae;Blautia	63	62	48	230	56	291	19	11	4	44	112	0	0	0	4	8	1	1	1	2	2	67	0	6	2	10	253	17	2	38	28	22	13	51	0	0	0	5	4	6	3	1	2	3	2	1	167	9
denovo6097	Bacteria;Bacteroidetes;Bacteroidia;Bacteroidales;Prevotellaceae	9	0	244	0	0	1	1	5	0	0	0	0	1	2	0	0	1	0	3	0	1	1	0	0	0	0	0	0	0	0	0	0	0	0	0	0	0	0	0	0	0	0	0	0	0	0	24	0
denovo91432	Bacteria;Bacteroidetes;Bacteroidia;Bacteroidales;Bacteroidaceae;Bacteroides	46	0	33	1	2	0	0	1	0	0	0	3	0	5	1	1	0	0	0	2	2	141	0	2	0	0	0	0	0	96	0	0	1	610	0	1	1	0	0	0	2	3	0	5	2	2	0	0
denovo23476	Bacteria;Bacteroidetes;Bacteroidia;Bacteroidales;Bacteroidaceae;Bacteroides	9	0	145	0	1	0	3	8	5	0	0	1	3	8	0	1	2	5	4	6	6	4	0	0	0	0	0	0	0	1	0	0	1	0	0	0	0	0	0	0	0	0	0	0	0	0	39	2
denovo102721	Bacteria;Firmicutes;Clostridia;Clostridiales;Ruminococcaceae;Pseudoflavonifractor	6	62	11	50	26	27	26	14	22	21	17	2	1	8	2	0	0	5	4	2	4	9	0	0	0	31	35	182	37	49	22	43	50	63	0	1	0	2	1	3	0	0	0	1	4	1	71	65
denovo172246	Bacteria;Bacteroidetes	1	0	0	0	0	0	0	0	0	0	0	0	0	0	0	0	0	0	0	0	0	38	0	0	0	0	0	0	0	0	0	0	0	42	0	0	0	0	0	0	30	44	27	37	35	30	178	0
denovo148023	Bacteria;Firmicutes;Clostridia;Clostridiales;Lachnospiraceae;Clostridium XlVa	0	3	0	0	0	0	3	1	1	0	0	0	1	3	2	0	8	5	14	8	9	4	2	1	1	3	1	5	1	2	0	0	1	2	0	0	1	314	49	83	107	29	30	34	15	114	3	1
denovo126831	Bacteria;Proteobacteria;Epsilonproteobacteria;Campylobacterales;Campylobacteraceae;Campylobacter	0	0	0	0	0	0	0	0	0	0	0	0	0	0	0	0	0	0	0	0	0	1	0	0	0	404	4	0	0	0	1	0	0	9	0	0	0	5	2	2	13	12	11	18	19	9	7	1
denovo144881	Bacteria;Firmicutes;Clostridia;Clostridiales;Lachnospiraceae;Coprococcus	3	10	1	81	73	52	27	6	10	52	51	15	10	27	31	14	10	10	12	5	9	0	0	0	0	11	29	1	2	5	44	32	0	16	0	0	0	0	0	1	3	10	10	10	3	3	44	19
denovo33359	Bacteria;Bacteroidetes;Bacteroidia;Bacteroidales;Bacteroidaceae;Bacteroides	170	1	72	0	0	0	2	14	0	0	0	4	2	5	0	0	0	3	1	0	0	4	0	0	0	0	0	0	0	0	0	0	0	0	0	0	0	0	0	0	0	0	0	0	0	0	1	0
denovo135538	Bacteria;Firmicutes;Clostridia;Clostridiales;Ruminococcaceae;Clostridium IV	0	0	0	2	0	1	0	0	1	0	4	0	0	0	0	0	0	0	0	0	0	0	0	0	0	0	1	0	0	0	0	0	0	0	0	0	0	0	0	0	0	16	2	0	6	0	1	0
denovo165384	Bacteria;Bacteroidetes;Bacteroidia;Bacteroidales;Bacteroidaceae;Bacteroides	4	0	2	0	0	0	0	1	0	0	0	4	4	12	0	0	1	0	0	0	0	4	0	0	0	0	0	0	0	0	9	0	0	0	0	0	0	0	0	0	0	0	0	0	0	0	0	0
denovo6038	Bacteria;Bacteroidetes;Bacteroidia;Bacteroidales;Prevotellaceae;Prevotella	52	0	1	0	4	1	3	0	0	0	2	1	3	2	0	1	1	1	1	0	1	6	0	0	0	0	0	0	0	0	0	0	0	0	0	0	0	0	0	0	0	0	0	0	0	0	145	0
denovo8551	Bacteria;Firmicutes;Erysipelotrichia;Erysipelotrichales;Erysipelotrichaceae;Erysipelotrichaceae_incertae_sedis	0	1	0	27	0	37	0	1	0	0	1	2	2	7	1	0	0	1	0	0	0	1	0	0	0	0	0	0	1	4	1	12	0	0	0	0	0	0	0	0	0	0	0	0	0	0	3	5
denovo78532	Bacteria;Bacteroidetes	53	0	0	0	0	0	0	0	0	0	0	0	0	0	0	0	0	0	0	0	0	2364	3	5	5	0	0	0	0	0	0	0	0	2	5	5	6	0	0	0	0	1	0	1	2	0	0	0
denovo31882	Bacteria;Bacteroidetes;Bacteroidia;Bacteroidales;Rikenellaceae	0	0	0	0	0	0	0	0	0	0	0	0	0	0	0	0	0	0	0	0	0	25	0	0	0	2	458	812	81	92	362	239	76	275	0	0	0	4	1	7	2	0	0	2	1	3	0	0
denovo105155	Bacteria;Firmicutes;Erysipelotrichia;Erysipelotrichales;Erysipelotrichaceae;Clostridium XVIII	0	0	0	0	0	0	0	0	0	0	0	0	0	0	1	0	0	0	0	0	0	0	0	0	0	0	0	0	0	0	0	0	0	0	0	0	0	0	0	0	0	0	0	0	0	0	0	6
denovo166078	Bacteria;Firmicutes;Clostridia;Clostridiales;Ruminococcaceae;Clostridium IV	29	79	28	47	36	84	37	7	28	18	250	0	0	0	1	4	1	1	1	0	2	25	1	1	0	2	75	71	11	41	6	130	23	84	1	0	1	2	0	2	2	2	1	4	2	1	108	47
denovo46501	Bacteria;Firmicutes;Clostridia;Clostridiales;Peptococcaceae 1;Peptococcus	11	2	28	189	40	59	23	6	22	65	483	0	0	2	2	4	0	2	1	1	1	35	0	0	0	4	111	79	1	73	13	70	18	105	0	0	0	1	1	3	2	1	0	0	2	0	69	4
denovo59835	Bacteria;Bacteroidetes;Bacteroidia;Bacteroidales;Rikenellaceae;Alistipes	366	0	0	1	1	0	12	7	5	0	0	1	0	1	0	0	5	2	4	5	4	2	0	0	0	0	0	0	0	0	0	0	0	0	0	0	0	0	0	0	0	0	0	0	0	0	1	0
denovo103739	Bacteria;Firmicutes;Clostridia;Clostridiales;Ruminococcaceae;Clostridium IV	0	0	0	0	1	1	1	4	5	0	0	0	0	0	0	0	30	151	136	61	35	0	0	0	0	0	1	0	0	0	0	0	0	3	0	0	0	1	2	1	50	36	68	26	11	60	0	0
denovo163844	Bacteria;Firmicutes;Clostridia;Clostridiales;Ruminococcaceae	5	35	12	58	200	215	79	14	39	157	165	0	0	0	2	7	2	1	1	0	1	3	1	0	0	10	49	145	45	21	125	63	44	119	0	0	0	4	2	2	1	3	0	1	0	2	46	19
denovo149629	Bacteria;Bacteroidetes;Bacteroidia;Bacteroidales;Porphyromonadaceae	2	1	18	1	403	1	89	22	0	408	186	0	0	0	2	2	0	0	0	0	1	12	0	0	0	0	0	0	153	11	106	83	18	98	0	0	0	0	0	0	0	0	1	2	0	1	15	126
denovo94778	Bacteria;Firmicutes;Clostridia;Clostridiales;Ruminococcaceae	18	0	0	0	76	1	0	0	0	235	1	0	0	0	0	0	0	0	0	0	0	159	0	1	3	228	497	32	42	3	3	58	347	23	1	2	0	15	5	6	4	1	0	1	0	1	87	0
denovo6919	Bacteria;Firmicutes;Clostridia;Clostridiales;Ruminococcaceae;Faecalibacterium	15	2	2	12	387	74	17	1	1	131	24	0	0	0	1	4	1	1	0	1	0	43	3	0	2	104	5	2	2	2	34	56	128	26	0	0	2	1	3	2	6	11	6	11	7	11	47	0
denovo27499	Bacteria;Firmicutes;Erysipelotrichia;Erysipelotrichales;Erysipelotrichaceae;Erysipelotrichaceae_incertae_sedis	8	0	4	28	23	24	3	7	0	8	1	0	2	2	0	1	0	0	1	0	0	8	0	0	0	3	23	54	2	1	0	0	1	3	0	0	0	1	1	1	0	0	0	0	0	0	20	3
denovo90546	Bacteria;Synergistetes;Synergistia;Synergistales;Synergistaceae;Cloacibacillus	42	0	0	25	13	0	62	1	0	0	109	0	0	1	0	0	1	1	0	1	0	189	0	0	0	1	47	1	508	70	3	4	247	39	0	0	1	0	1	1	8	7	2	2	2	1	54	1
denovo75009	Bacteria;Firmicutes;Bacilli;Lactobacillales;Lactobacillaceae;Lactobacillus	91	3	2	4	2	1	0	1	3	4	7	4	7	11	2	3	1	1	0	1	0	30	4	0	0	43	8	1	0	6	1	0	1	12	1	0	1	0	0	0	0	0	0	0	0	0	31	0
denovo69859	Bacteria;Proteobacteria;Betaproteobacteria;Burkholderiales;Sutterellaceae;Parasutterella	4	0	48	1	1	0	2	0	1	2	1	3	8	22	0	1	0	3	2	2	4	1	0	0	0	0	0	0	8	0	0	0	0	0	0	0	0	0	0	0	1	0	0	0	0	0	16	0
denovo118342	Bacteria;Bacteroidetes	0	0	0	0	0	0	0	0	0	0	0	0	0	0	0	0	0	0	0	0	0	0	0	0	0	0	0	0	0	0	0	0	0	0	0	0	0	0	0	0	0	0	0	0	0	0	136	0
denovo114126	Bacteria;Firmicutes;Clostridia;Clostridiales;Eubacteriaceae	0	0	0	0	0	0	0	0	0	0	0	0	0	0	0	0	0	0	0	0	0	0	0	0	0	0	0	0	0	0	0	0	0	0	0	0	0	0	0	0	0	0	0	0	0	0	0	0
denovo38195	Bacteria;Firmicutes;Clostridia;Clostridiales;Ruminococcaceae;Flavonifractor	6	24	0	44	56	15	6	3	3	8	8	3	2	14	1	1	0	0	0	0	0	46	0	0	0	1	14	139	52	4	12	20	49	22	0	0	0	3	0	1	17	2	15	7	4	7	19	10
denovo106434	Bacteria;Bacteroidetes	50	0	0	0	0	0	0	0	0	0	0	0	0	0	0	0	0	0	0	0	0	138	0	0	0	0	0	0	2	5	3	5	438	2	0	0	0	0	0	0	2	0	1	0	3	0	254	0
denovo81986	Bacteria;Firmicutes;Clostridia;Clostridiales;Ruminococcaceae	0	0	0	0	0	0	0	0	0	0	0	0	0	0	0	0	0	0	0	0	0	0	0	0	0	0	0	0	0	0	0	0	0	0	0	0	0	0	0	0	0	0	0	0	0	0	0	0
denovo167588	Bacteria;Bacteroidetes;Bacteroidia;Bacteroidales;Bacteroidaceae;Bacteroides	3	0	3	0	0	0	2	4	1	0	0	1	5	3	0	0	1	3	2	4	3	1	0	0	0	0	0	0	0	14	1	0	14	0	0	0	0	0	0	0	0	0	0	0	0	0	18	49
denovo148351	Bacteria;Bacteroidetes;Flavobacteriia;Flavobacteriales;Flavobacteriaceae	0	0	0	0	0	0	0	0	0	0	0	0	0	0	0	0	0	0	0	0	0	2	0	0	0	0	0	0	124	1	0	17	101	1675	0	0	0	0	0	0	8	8	8	6	6	9	0	0
denovo56748	Bacteria;Firmicutes;Clostridia;Clostridiales;Lachnospiraceae	47	118	53	36	111	255	29	29	9	2	72	0	0	0	3	9	2	0	1	1	1	42	0	1	0	0	153	3	17	33	48	96	89	86	0	0	0	3	3	1	0	1	7	3	1	4	73	20
denovo96421	Bacteria;Bacteroidetes;Bacteroidia;Bacteroidales;Porphyromonadaceae	0	0	0	0	0	0	0	0	0	0	0	0	0	0	0	0	0	0	0	0	0	0	0	0	0	0	0	0	0	0	0	0	0	0	0	0	0	0	0	0	0	0	0	0	0	0	86	0
denovo76343	Bacteria;Bacteroidetes;Bacteroidia;Bacteroidales;Bacteroidaceae;Bacteroides	0	0	0	0	0	0	0	0	0	0	0	0	0	0	0	0	0	0	0	0	0	0	0	0	0	0	0	0	0	0	0	0	0	0	0	0	0	0	0	0	0	0	0	0	0	0	0	0
denovo150808	Bacteria;Firmicutes;Clostridia;Clostridiales;Lachnospiraceae;Clostridium XlVa	36	38	36	19	129	42	22	19	18	28	57	0	0	0	2	8	1	1	3	2	2	56	0	2	0	12	28	113	101	95	28	73	143	40	1	0	0	8	4	3	3	3	10	2	3	9	79	45
denovo159859	Bacteria;Firmicutes;Clostridia;Clostridiales;Lachnospiraceae	1	7	3	2	12	5	5	0	1	1	4	41	39	89	91	47	19	26	14	15	39	4	0	0	0	3	2	6	0	9	3	4	5	5	0	0	0	1	4	0	57	105	51	62	45	65	4	9
denovo90393	Bacteria;Deferribacteres;Deferribacteres;Deferribacterales;Deferribacteraceae;Mucispirillum	21	0	0	0	0	0	0	0	0	0	0	0	0	0	0	0	0	0	0	0	0	22	0	0	1	0	0	0	307	78	124	3	315	50	0	0	0	0	0	0	0	0	0	0	0	1	3	23
denovo144138	Bacteria;Firmicutes;Clostridia;Clostridiales;Lachnospiraceae;Ruminococcus2	0	0	0	0	0	1	0	1	0	0	0	13	26	44	25	2	17	11	15	24	32	0	0	0	0	0	1	1	0	0	0	1	0	2	0	1	0	11	9	7	44	18	27	15	45	14	6	2
denovo1368	Bacteria;Bacteroidetes;Bacteroidia;Bacteroidales;Porphyromonadaceae;Odoribacter	22	0	0	0	0	0	0	0	0	0	0	0	0	0	0	0	0	0	0	0	0	89	0	0	1	0	0	0	0	0	0	0	0	3	0	1	0	0	0	0	0	1	0	0	0	0	119	2
denovo21349	Bacteria;Firmicutes;Clostridia;Clostridiales;Lachnospiraceae;Ruminococcus2	0	1	0	2	2	1	1	0	0	2	0	3	1	0	0	0	41	154	68	74	28	0	0	0	0	0	2	1	1	0	1	1	0	0	0	0	0	0	0	0	40	15	81	16	13	37	0	1
denovo135912	Bacteria;Firmicutes;Clostridia;Clostridiales;Lachnospiraceae	0	0	0	0	0	0	0	0	3	0	6	0	0	0	4	0	0	0	0	0	0	0	0	0	0	0	0	0	0	0	0	0	0	1	0	0	0	0	0	0	0	1	4	2	2	2	28	1
denovo59931	Bacteria;Firmicutes;Negativicutes;Selenomonadales;Veillonellaceae;Megamonas	1	3	6	36	106	139	51	12	10	158	5	0	3	5	1	3	3	0	1	3	1	0	0	0	0	0	0	0	0	0	0	0	0	141	0	0	0	0	0	0	2	0	0	2	0	0	6	4
denovo46659	Bacteria;Firmicutes;Clostridia;Clostridiales;Lachnospiraceae	0	0	0	0	0	3	6	2	1	0	0	0	0	0	0	0	38	296	123	66	39	0	0	0	0	1	0	1	0	0	0	0	1	1	0	0	0	0	0	0	23	23	44	14	12	66	0	1
denovo82677	Bacteria;Firmicutes;Clostridia;Clostridiales;Ruminococcaceae;Flavonifractor	1	0	0	0	0	0	0	0	0	13	0	0	2	0	1	0	0	0	0	0	0	631	4	4	1	535	4	270	1	5	0	3	11	3	2	3	1	8	5	3	0	0	0	0	0	0	26	0
denovo72640	Bacteria;Spirochaetes;Spirochaetia;Spirochaetales;Spirochaetaceae;Treponema	0	0	0	0	0	0	0	0	0	0	0	0	0	0	0	0	0	0	0	0	0	0	0	0	0	0	0	0	0	0	0	0	0	0	0	0	0	0	0	0	0	0	0	0	0	0	391	0
denovo76132	Bacteria;Firmicutes	1	0	24	0	0	0	5	11	624	23	465	0	0	0	0	0	1	4	3	2	6	0	0	0	0	3	187	2	0	2	193	6	2	53	0	0	0	2	0	3	0	0	0	1	0	0	12	1
denovo130487	Bacteria;Bacteroidetes;Bacteroidia;Bacteroidales;Prevotellaceae;Paraprevotella	0	0	0	0	0	0	2	1	1	0	0	3	2	4	1	0	0	0	4	0	0	0	0	0	0	0	0	0	15	3	177	0	10	0	0	0	0	0	0	0	0	0	0	0	0	0	11	2
denovo132582	Bacteria;Firmicutes;Clostridia;Clostridiales;Ruminococcaceae;Flavonifractor	4	0	0	2	0	0	0	0	0	0	1	1	5	9	0	0	0	1	2	0	2	12	0	0	0	0	2	0	2	1	0	0	1	2	0	0	0	2	4	1	89	44	53	53	37	45	1	0
denovo167329	Bacteria;Firmicutes;Clostridia;Clostridiales;Lachnospiraceae;Clostridium XlVa	0	0	0	1	0	0	7	1	3	0	1	0	0	0	0	0	67	162	350	127	47	0	0	0	0	1	0	0	0	1	0	0	0	1	0	0	0	0	0	0	24	15	39	8	10	54	0	1
denovo67073	Bacteria;Bacteroidetes;Bacteroidia;Bacteroidales;Prevotellaceae	91	1	189	0	1	2	0	0	0	0	1	0	0	1	2	1	1	1	0	0	1	33	0	0	0	0	0	0	0	0	0	0	0	0	0	0	0	0	0	0	0	0	0	0	0	0	471	0
denovo146733	Bacteria;Firmicutes;Clostridia;Clostridiales;Ruminococcaceae	1	5	0	0	12	9	4	1	6	0	1	0	0	0	0	0	0	0	0	0	0	1	0	0	0	1	9	2	2	2	0	4	6	9	0	0	0	1	0	0	66	45	81	91	67	42	5	4
denovo136576	Bacteria;Bacteroidetes;Bacteroidia;Bacteroidales;Prevotellaceae	10	1	59	0	1	1	1	14	0	0	0	1	4	5	0	0	0	2	1	1	0	0	0	0	0	0	0	0	0	0	0	0	0	0	0	0	0	0	0	0	0	0	0	0	0	0	8	0
denovo105898	Bacteria;Bacteroidetes;Bacteroidia;Bacteroidales;Bacteroidaceae;Bacteroides	13	0	82	0	0	0	1	2	2	0	0	1	1	4	0	1	1	2	3	2	1	11	0	0	0	0	0	0	0	3	0	0	2	1	0	0	0	0	0	0	1	0	1	0	1	0	1	2
denovo155027	Bacteria;Firmicutes;Clostridia;Clostridiales;Lachnospiraceae	0	0	0	1	0	0	7	0	3	0	0	2	1	0	1	0	81	176	444	210	58	0	0	0	0	0	1	0	0	1	0	2	0	0	0	0	0	0	5	0	24	31	58	48	14	77	2	0
denovo42438	Bacteria;Firmicutes;Clostridia;Clostridiales;Ruminococcaceae;Oscillibacter	9	84	21	77	76	114	7	15	13	20	73	0	2	4	2	1	1	0	0	0	0	11	0	0	0	81	124	112	66	13	36	30	37	50	0	1	0	10	1	5	5	7	4	7	5	4	33	12
denovo63576	Bacteria;Firmicutes;Clostridia;Clostridiales;Lachnospiraceae	0	0	1	0	0	0	0	0	0	0	0	1	0	0	0	1	0	1	1	0	1	0	0	1	1	1	6	4	1	1	0	1	1	2	0	3	1	255	37	113	65	8	5	13	9	32	0	1
denovo20160	Bacteria;Firmicutes;Clostridia;Clostridiales;Lachnospiraceae	3	43	41	28	182	74	25	78	36	2	38	0	0	0	6	10	3	10	9	11	11	5	0	2	0	66	35	31	9	28	21	23	151	8	0	0	0	11	4	13	2	1	2	1	0	0	10	52
denovo32586	Bacteria;Bacteroidetes;Bacteroidia;Bacteroidales	2	0	4	0	0	0	0	13	0	0	0	0	0	3	0	0	1	0	0	2	2	2	0	0	0	0	0	0	0	0	0	0	0	0	0	0	0	0	0	0	0	0	0	0	0	0	37	0
denovo151832	Bacteria;Proteobacteria;Deltaproteobacteria;Desulfovibrionales;Desulfovibrionaceae;Desulfovibrio	18	0	0	0	0	0	0	2	3	0	0	1	1	0	0	0	3	2	3	5	3	0	0	0	0	0	0	0	0	0	0	0	0	0	0	0	0	0	0	0	0	0	0	0	0	0	112	0
denovo86330	Bacteria;Firmicutes;Bacilli;Lactobacillales;Lactobacillaceae;Lactobacillus	17	7	40	9	4	2	3	1	3	13	8	0	1	0	0	0	0	1	0	0	0	105	0	1	9	0	17	3	6	11	40	1	4	35	2	0	0	0	0	0	0	0	2	1	1	1	43	72
denovo41383	Bacteria;Bacteroidetes;Bacteroidia;Bacteroidales;Bacteroidaceae;Bacteroides	1	1	0	0	0	0	2	2	1	0	1	1	3	3	0	0	2	2	1	2	1	0	0	0	0	0	0	0	0	1	171	1	0	0	0	0	0	0	0	0	0	0	0	0	0	0	10	0
denovo136443	Bacteria;Bacteroidetes;Bacteroidia;Bacteroidales;Bacteroidaceae;Bacteroides	41	0	80	0	0	1	1	1	0	0	0	3	1	6	2	1	0	2	0	1	2	0	0	0	0	0	0	0	0	0	0	0	0	0	0	0	0	0	0	0	0	0	0	0	0	0	0	0
denovo122358	Bacteria;Bacteroidetes;Bacteroidia;Bacteroidales;Porphyromonadaceae	29	0	0	0	0	0	0	0	0	0	0	0	0	0	0	0	0	0	0	0	0	5	0	0	0	0	0	0	0	0	0	0	0	0	0	0	0	0	0	0	0	1	0	1	1	0	153	0
denovo75862	Bacteria;Firmicutes;Clostridia;Clostridiales;Ruminococcaceae	5	281	13	17	8	1	1	1	3	76	13	1	3	10	1	2	2	1	0	0	0	55	0	2	0	32	61	21	36	59	8	15	101	31	2	0	0	2	1	0	2	0	1	2	0	1	0	0
denovo59698	Bacteria;Bacteroidetes;Bacteroidia;Bacteroidales;Porphyromonadaceae;Barnesiella	0	17	4	13	38	33	64	8	70	24	22	2	1	3	1	0	2	2	0	0	4	0	0	0	0	11	35	34	8	38	73	32	28	153	0	0	0	0	0	1	0	0	1	0	2	1	4	3
denovo57013	Bacteria;Actinobacteria;Actinobacteria;Coriobacteriales;Coriobacteriaceae;Collinsella	0	0	0	0	0	0	5	0	3	1	2	3	3	4	1	0	7	7	8	10	4	0	0	0	0	0	0	0	0	0	0	0	0	0	0	0	0	0	0	0	0	0	0	0	0	0	1	0
denovo7254	Bacteria;Firmicutes;Clostridia;Clostridiales;Lachnospiraceae;Ruminococcus2	13	6	3	5	17	4	3	1	0	3	9	26	35	106	18	19	15	18	43	39	31	5	0	0	0	0	15	4	2	2	1	4	3	8	0	0	0	29	19	21	15	16	30	23	35	13	10	2
denovo730	Bacteria;Bacteroidetes;Bacteroidia;Bacteroidales;Bacteroidaceae;Bacteroides	0	0	0	0	0	0	0	0	0	0	0	0	0	0	0	0	0	0	0	0	0	0	0	0	0	0	0	0	0	0	0	0	0	0	0	0	0	0	0	0	0	0	0	0	0	0	0	0
denovo134783	Bacteria;Proteobacteria;Deltaproteobacteria;Desulfovibrionales;Desulfovibrionaceae;Bilophila	16	0	6	0	0	0	0	0	1	0	0	1	1	3	0	0	0	2	0	2	2	26	0	0	0	35	191	149	51	66	12	25	9	15	0	0	0	4	5	2	0	0	0	0	0	0	5	0
denovo77858	Bacteria;Firmicutes;Clostridia;Clostridiales;Lachnospiraceae;Blautia	0	3	5	4	1	2	1	0	1	0	2	0	0	0	0	0	0	0	0	0	0	0	0	0	0	1	2	8	0	1	3	0	0	0	0	0	0	5	0	2	0	0	1	0	0	0	7	1
denovo143965	Bacteria;Firmicutes;Clostridia;Clostridiales	2	29	7	119	51	78	22	4	10	6	25	0	0	0	1	0	0	0	0	0	0	34	0	0	0	17	82	139	21	22	51	105	19	66	0	0	0	7	3	2	2	1	3	5	1	0	31	14
denovo49660	Bacteria;Firmicutes;Clostridia;Clostridiales;Ruminococcaceae	0	1	2	0	0	0	1	0	0	0	7	1	2	4	2	2	0	1	0	0	0	0	0	0	0	0	0	0	0	0	0	0	0	0	0	0	0	0	0	0	0	0	0	0	0	0	0	0
denovo114734	Bacteria;Firmicutes;Clostridia;Clostridiales;Ruminococcaceae;Anaerotruncus	7	71	6	57	15	206	5	15	3	7	2	0	4	4	0	1	4	3	3	1	2	40	9	16	2	46	78	57	31	49	25	40	59	19	0	0	1	3	0	3	0	0	0	0	0	0	2	18
denovo154181	Bacteria;Bacteroidetes;Bacteroidia;Bacteroidales;Bacteroidaceae;Bacteroides	173	0	12	1	0	0	1	5	0	0	0	1	1	6	0	0	0	0	0	1	0	2	0	0	0	0	0	0	0	0	0	0	0	0	0	0	0	0	0	0	0	0	0	0	0	0	0	0
denovo3561	Bacteria;Proteobacteria;Gammaproteobacteria;Aeromonadales;Succinivibrionaceae	0	0	0	0	0	0	0	0	0	0	0	0	0	0	0	0	0	0	0	0	0	3	0	0	0	0	0	0	0	0	0	0	0	0	0	0	0	0	0	0	0	0	0	0	0	0	2	2
denovo90488	Bacteria;Bacteroidetes	12	0	6	0	0	0	0	0	0	0	0	0	0	0	0	0	0	0	0	0	0	54	0	0	0	0	0	0	0	0	0	0	0	0	0	0	0	0	0	0	0	0	0	0	0	0	242	0
denovo8786	Bacteria;Bacteroidetes;Bacteroidia;Bacteroidales	7	0	67	0	2	1	0	0	0	0	0	0	0	0	0	0	0	0	0	0	0	44	1	0	0	0	0	0	0	0	0	0	0	0	0	0	1	0	0	0	0	0	0	0	0	0	42	0
denovo50069	Bacteria;Firmicutes;Negativicutes;Selenomonadales;Veillonellaceae;Megamonas	1	0	0	0	11	0	2	1	104	0	52	0	0	3	1	1	2	2	1	1	2	3	4	2	1	6	2	5	191	85	6	13	17	12	2	2	1	7	1	5	6	4	8	10	5	4	1	0
denovo79904	Bacteria;Proteobacteria;Betaproteobacteria;Burkholderiales;Sutterellaceae;Sutterella	27	1	143	1	1	0	0	0	0	0	0	0	1	0	0	1	0	0	0	0	0	24	0	0	0	0	0	0	1	4	191	2	189	1	0	0	0	0	0	0	0	0	0	0	0	0	62	174
denovo118594	Bacteria;Bacteroidetes;Bacteroidia;Bacteroidales;Bacteroidaceae;Bacteroides	12	0	85	0	1	0	3	3	1	0	0	0	1	1	1	0	0	1	2	0	3	2	0	0	0	0	0	0	0	2	0	0	0	0	1	0	0	0	0	0	0	0	0	0	0	0	6	7
denovo137635	Bacteria;Firmicutes;Clostridia;Clostridiales;Lachnospiraceae	1	0	0	0	8	1	5	0	4	0	1	0	0	0	0	0	1	1	1	0	1	0	0	0	0	1	6	6	7	11	0	7	3	6	0	0	0	3	4	5	110	29	75	62	43	56	5	3
denovo24417	Bacteria;Firmicutes;Clostridia;Clostridiales;Ruminococcaceae;Clostridium IV	0	0	0	0	0	0	0	0	0	0	0	0	0	0	0	0	0	0	0	0	0	0	0	0	0	0	0	0	0	0	0	0	0	1	0	0	0	0	0	0	2	1	0	0	1	0	3	0
denovo93550	Bacteria;Bacteroidetes;Bacteroidia;Bacteroidales;Porphyromonadaceae;Barnesiella	7	0	0	0	0	0	0	0	0	0	0	0	0	0	0	0	0	0	0	0	0	29	1	0	0	0	0	0	0	0	0	0	0	0	0	0	1	0	0	0	0	0	0	0	0	0	115	1
denovo47269	Bacteria;Firmicutes;Clostridia;Clostridiales;Lachnospiraceae;Clostridium XlVa	0	0	0	0	2	2	2	2	2	0	0	82	144	199	107	32	37	33	58	35	43	0	0	0	0	0	3	2	0	0	1	0	0	3	0	0	0	29	27	30	29	59	37	23	25	30	1	1
denovo83404	Bacteria;Firmicutes;Negativicutes;Selenomonadales;Veillonellaceae;Dialister	1	0	0	0	0	0	0	0	0	0	0	0	0	0	0	0	0	0	0	0	0	0	0	0	0	0	0	0	0	0	0	0	0	0	0	0	0	0	0	0	0	0	0	0	0	0	92	1323
denovo10903	Bacteria;Actinobacteria;Actinobacteria;Coriobacteriales;Coriobacteriaceae;Eggerthella	0	0	0	0	0	0	0	0	0	0	0	0	0	0	0	0	0	0	0	0	0	0	0	0	0	0	1	2	0	0	0	0	0	5	0	0	0	3	0	4	20	31	32	40	11	105	1	0
denovo30787	Bacteria;Firmicutes;Negativicutes;Selenomonadales;Acidaminococcaceae	10	1	10	27	45	28	9	8	7	50	13	2	2	6	0	0	2	3	1	2	3	3	0	0	0	0	0	1	22	5	25	19	7	31	0	0	0	0	0	0	0	0	0	0	0	1	3	0
denovo103565	Bacteria;Firmicutes;Erysipelotrichia;Erysipelotrichales;Erysipelotrichaceae;Erysipelotrichaceae_incertae_sedis	5	16	18	14	1	77	14	0	2	1	24	0	0	0	0	1	0	0	0	0	0	13	19	196	89	56	44	168	12	407	26	82	45	33	0	0	1	4	3	2	1	0	0	0	2	1	1	25
denovo93774	Bacteria;Bacteroidetes;Bacteroidia;Bacteroidales;Bacteroidaceae;Bacteroides	0	0	0	0	0	0	0	0	0	0	0	0	0	0	0	0	0	0	0	0	0	8	0	0	0	0	0	0	0	0	0	0	0	0	0	0	0	0	0	0	0	0	0	0	0	0	276	4
denovo58082	Bacteria;Firmicutes;Clostridia;Clostridiales;Ruminococcaceae	12	42	8	17	82	7	1	6	2	44	70	0	0	0	0	4	0	0	0	0	0	34	2	0	0	13	209	599	0	17	11	16	45	3	0	0	1	11	4	10	0	0	2	1	0	0	31	2
denovo156883	Bacteria;Firmicutes;Clostridia;Clostridiales;Lachnospiraceae;Ruminococcus2	0	1	0	0	0	1	2	0	0	0	1	0	0	2	0	0	28	7	7	17	22	0	1	0	0	2	1	0	0	1	1	1	1	2	0	0	0	15	8	15	10	3	4	4	41	3	11	2
denovo61345	Bacteria;Bacteroidetes;Bacteroidia;Bacteroidales;Bacteroidaceae;Bacteroides	0	0	0	0	0	0	0	0	0	0	0	0	0	0	0	0	0	0	0	0	0	0	0	0	0	0	0	0	0	0	0	0	0	0	0	0	0	0	0	0	0	0	0	0	0	0	0	0
denovo49570	Bacteria;Actinobacteria;Actinobacteria;Coriobacteriales;Coriobacteriaceae;Collinsella	1	4	9	41	69	26	46	1	9	75	67	1	0	3	0	3	0	3	3	7	2	0	0	0	0	0	30	1	0	2	4	3	2	27	0	0	0	0	0	2	0	0	0	0	0	0	5	12
denovo125395	Bacteria;Firmicutes;Negativicutes;Selenomonadales;Veillonellaceae;Megamonas	16	3	6	18	74	48	23	5	5	76	3	3	2	6	1	1	2	1	0	1	0	0	0	0	0	0	0	0	4	1	7	20	4	30	0	0	0	0	0	0	1	0	0	0	0	0	1	0
denovo156256	Bacteria;Bacteroidetes;Bacteroidia;Bacteroidales;Bacteroidaceae;Bacteroides	0	0	0	0	0	0	0	0	0	0	0	0	0	0	0	0	0	0	0	0	0	0	0	0	0	0	0	0	0	0	0	0	0	0	0	0	0	0	0	0	0	0	0	0	0	0	0	0
denovo147345	Bacteria;Firmicutes;Clostridia;Clostridiales;Lachnospiraceae	14	14	18	457	63	31	78	6	3	14	65	0	0	2	3	7	4	1	4	1	3	10	1	1	0	0	1	155	2	20	10	37	7	10	0	0	0	1	4	2	0	1	1	2	0	0	128	8
denovo150151	Bacteria;Bacteroidetes;Bacteroidia;Bacteroidales;Bacteroidaceae;Bacteroides	0	0	0	0	0	0	0	0	0	0	0	0	0	0	0	0	0	0	0	0	0	0	0	0	0	0	0	0	0	0	0	0	0	0	0	0	0	0	0	0	0	0	0	0	0	0	0	0
denovo120622	Bacteria;Firmicutes;Clostridia;Clostridiales;Lachnospiraceae;Clostridium XlVa	0	0	0	0	0	0	1	0	0	0	0	0	0	1	1	0	0	2	2	1	0	1	1	0	1	4	1	8	3	1	0	2	1	1	0	0	0	251	36	58	53	4	11	7	2	18	1	1
denovo159452	Bacteria;Firmicutes;Clostridia;Clostridiales;Ruminococcaceae;Clostridium IV	0	109	3	6	33	26	17	0	6	0	10	0	0	0	0	4	0	1	1	0	0	0	0	0	0	3	1	12	8	3	1	16	7	19	0	0	0	2	0	1	1	1	1	0	0	0	8	0
denovo128585	Bacteria;Firmicutes;Clostridia;Clostridiales;Ruminococcaceae;Pseudoflavonifractor	1	38	1	17	53	7	50	4	13	63	120	0	0	0	0	1	0	1	0	0	1	11	0	0	0	16	59	124	15	121	5	80	51	216	0	0	0	5	1	2	0	3	7	4	2	3	7	5
denovo62851	Bacteria;Bacteroidetes;Bacteroidia;Bacteroidales;Bacteroidaceae;Bacteroides	49	0	292	1	1	1	1	2	0	0	0	2	1	5	1	0	0	2	0	1	1	7	0	0	0	0	0	0	0	5	0	0	0	0	0	0	0	0	0	0	0	0	0	0	0	0	0	0
denovo115362	Bacteria;Firmicutes;Clostridia;Clostridiales;Lachnospiraceae	0	1	2	0	3	2	1	1	3	0	1	24	26	49	8	50	27	42	54	46	67	0	0	0	0	0	3	2	0	0	0	0	0	1	0	0	0	28	26	27	24	33	27	38	26	24	1	2
denovo163954	Bacteria;Bacteroidetes;Bacteroidia;Bacteroidales;Bacteroidaceae;Bacteroides	11	0	1	0	0	0	2	0	0	0	0	3	1	5	0	0	0	1	3	0	0	0	0	0	0	0	0	0	0	0	0	0	0	0	0	0	0	0	0	0	0	0	0	0	0	0	5	4
denovo106347	Bacteria;Bacteroidetes;Bacteroidia;Bacteroidales;Prevotellaceae;Paraprevotella	4	0	0	0	0	0	0	0	0	0	0	0	0	0	0	0	0	0	0	0	0	17	0	0	0	0	0	0	0	0	0	0	0	1	0	0	0	0	0	0	0	1	0	0	0	0	62	0
denovo2156	Bacteria;Firmicutes;Clostridia;Clostridiales	2	492	6	694	23	13	14	0	21	0	4	0	0	0	2	6	0	0	0	0	0	2	0	0	0	14	16	1	9	13	0	2	5	9	0	0	0	1	0	0	0	0	0	0	0	0	5	5
denovo71636	Bacteria;Bacteroidetes;Bacteroidia;Bacteroidales;Prevotellaceae;Prevotella	61	0	0	0	0	0	0	0	0	0	0	0	0	0	0	0	0	0	0	0	0	61	0	0	0	0	0	0	0	0	0	0	0	4	0	0	0	0	0	0	4	1	4	5	1	2	117	1
denovo101647	Bacteria;Bacteroidetes;Bacteroidia;Bacteroidales;Bacteroidaceae;Bacteroides	0	0	0	0	0	0	0	0	0	0	0	0	0	0	0	0	0	0	0	0	0	266	0	1	2	0	0	0	7	6	1	3	899	2	1	0	1	0	0	0	0	0	0	0	0	0	0	0
denovo173467	Bacteria;Bacteroidetes;Bacteroidia;Bacteroidales;Bacteroidaceae;Bacteroides	17	0	17	0	0	2	1	3	0	0	0	1	0	0	1	0	0	0	0	1	1	0	0	0	0	0	0	0	0	0	0	0	0	0	0	0	0	0	0	0	0	0	1	0	0	0	1	0
denovo8855	Bacteria;Firmicutes;Clostridia;Clostridiales;Clostridiales_Incertae Sedis XII;Guggenheimella	3	3	37	184	400	564	0	0	9	7	1	0	0	0	2	4	0	0	0	0	0	2	0	0	0	0	5	1	44	0	1	12	0	2	0	0	0	0	0	0	0	0	0	0	0	0	38	1
denovo139918	Bacteria;Firmicutes;Clostridia;Clostridiales;Ruminococcaceae;Clostridium IV	4	2	8	8	13	6	12	2	5	3	30	0	1	2	0	0	3	2	7	2	7	0	0	0	0	0	17	15	16	299	3	10	20	20	0	0	0	0	1	0	0	0	0	0	1	0	15	1
denovo47951	Bacteria;Bacteroidetes;Bacteroidia;Bacteroidales;Bacteroidaceae;Bacteroides	169	0	10	1	0	0	2	0	0	0	0	1	4	11	1	0	0	0	0	0	0	3	0	0	0	0	0	0	0	0	0	0	0	0	0	0	0	0	0	0	0	0	0	0	0	0	0	0
denovo7462	Bacteria;Firmicutes;Clostridia;Clostridiales;Ruminococcaceae	1	8	8	86	49	83	22	1	28	64	95	0	0	0	2	4	0	0	1	1	1	70	0	0	0	9	31	187	45	295	16	24	22	30	1	0	0	2	3	4	0	0	0	0	0	0	6	64
denovo14538	Bacteria;Firmicutes;Clostridia;Clostridiales;Lachnospiraceae;Clostridium XlVb	0	0	0	0	0	3	1	0	0	0	0	0	0	0	0	0	0	0	0	0	0	1	0	0	0	1200	4	10	6	41	0	1	3	16	0	0	0	23	10	12	0	1	0	0	0	0	0	0
denovo76405	Bacteria;Bacteroidetes;Bacteroidia;Bacteroidales;Prevotellaceae;Paraprevotella	13	0	17	1	0	0	4	64	2	0	1	0	1	4	0	1	2	1	3	2	4	6	0	0	0	0	0	0	0	0	0	0	0	0	0	0	0	0	0	0	0	0	0	0	0	0	20	0
denovo33894	Bacteria;Firmicutes;Clostridia;Clostridiales	4	101	12	129	63	150	23	3	52	49	10	0	0	0	3	3	0	0	1	1	0	43	0	0	1	2	119	22	9	1	41	40	9	118	0	2	1	0	0	1	1	1	0	1	2	1	89	14
denovo58046	Bacteria;Firmicutes;Clostridia;Clostridiales;Lachnospiraceae	0	0	0	1	1	0	3	1	1	1	0	76	51	90	11	35	28	73	72	34	100	0	0	0	0	2	1	1	0	0	1	2	0	2	1	1	0	37	38	27	16	27	16	37	22	13	1	1
denovo14986	Bacteria;Firmicutes;Clostridia;Clostridiales	10	9	4	66	141	84	24	5	8	8	63	0	0	0	2	0	0	0	0	0	0	9	0	1	0	10	44	208	147	5	18	67	101	63	0	0	1	5	2	3	1	0	0	1	0	2	20	12
denovo91486	Bacteria;Bacteroidetes;Bacteroidia;Bacteroidales;Prevotellaceae;Hallella	0	0	0	0	0	0	0	0	0	0	0	0	0	0	0	0	0	0	0	0	0	32	0	0	0	0	0	0	0	0	0	0	0	1	0	0	0	0	0	0	2	1	0	0	0	0	691	0
denovo162890	Bacteria;Bacteroidetes;Bacteroidia;Bacteroidales;Bacteroidaceae;Bacteroides	2	0	0	0	0	0	0	0	0	0	0	0	0	0	0	0	0	0	0	0	0	0	0	0	0	0	0	0	0	0	0	0	0	0	0	0	0	0	0	0	0	0	0	0	0	0	133	0
denovo100110	Bacteria;Firmicutes;Bacilli;Lactobacillales;Enterococcaceae;Enterococcus	0	0	0	3	0	0	0	0	0	0	0	12	16	25	62	217	0	2	0	0	0	9	41	314	16	2	0	0	0	0	0	0	0	0	181	250	89	12	0	1	0	1	0	0	4	0	0	0
denovo174528	Bacteria;Bacteroidetes;Bacteroidia;Bacteroidales;Bacteroidaceae;Bacteroides	30	0	68	0	0	0	0	2	0	0	0	1	0	3	0	0	1	0	0	0	0	1	0	0	0	0	0	0	0	1	0	0	0	0	0	0	0	0	0	0	0	0	0	0	0	0	0	0
denovo134394	Bacteria;Bacteroidetes;Bacteroidia;Bacteroidales;Prevotellaceae;Paraprevotella	3	0	0	0	0	0	2	3	2	0	0	1	0	1	0	0	1	2	4	1	5	0	0	0	0	0	0	0	0	0	0	0	0	0	0	0	0	0	0	0	0	0	0	0	0	0	19	0
denovo153673	Bacteria;Bacteroidetes;Bacteroidia;Bacteroidales;Prevotellaceae;Prevotella	9	0	0	0	0	0	0	0	0	0	0	0	0	0	0	0	0	0	0	0	0	5	0	0	0	0	0	0	0	0	0	0	0	0	0	0	0	0	0	0	0	0	0	0	0	0	109	1
denovo55609	Bacteria;Firmicutes;Clostridia;Clostridiales;Lachnospiraceae;Blautia	0	0	0	0	1	0	0	1	0	0	0	0	0	0	1	0	0	0	1	0	0	0	0	0	0	0	1	2	0	0	0	0	1	1	0	0	0	0	0	1	0	0	0	0	0	0	0	0
denovo59086	Bacteria;Bacteroidetes;Bacteroidia;Bacteroidales;Bacteroidaceae;Bacteroides	32	2	102	1	2	1	1	3	0	0	0	3	2	2	1	0	0	0	0	0	2	2	0	0	0	0	0	0	0	1	0	0	0	0	0	0	0	0	0	0	0	0	0	0	0	0	0	0
denovo43901	Bacteria;Bacteroidetes;Bacteroidia;Bacteroidales;Bacteroidaceae;Bacteroides	11	0	0	0	0	0	2	24	0	0	0	0	0	1	0	0	0	1	2	0	2	0	0	0	0	0	0	0	0	0	2	0	0	0	0	0	0	0	0	0	0	0	0	0	0	0	1	0
denovo25550	Bacteria;Firmicutes;Clostridia;Clostridiales;Lachnospiraceae	0	1	0	1	0	0	0	1	0	0	0	8	13	25	6	6	7	18	34	12	29	0	0	0	0	0	2	2	0	0	0	1	0	2	0	0	0	14	6	12	31	41	54	46	33	26	5	1
denovo97561	Bacteria;Firmicutes;Clostridia;Clostridiales;Lachnospiraceae	3	35	213	10	137	147	9	1	9	3	6	0	0	0	5	11	0	0	1	0	0	8	0	0	0	20	83	180	20	27	17	27	30	24	0	0	0	13	9	7	3	2	0	1	2	0	8	1
denovo89729	Bacteria;Bacteroidetes;Bacteroidia;Bacteroidales	23	0	33	0	0	0	1	107	0	0	0	2	0	0	0	0	0	1	0	1	1	0	0	0	0	0	0	0	0	0	0	0	0	0	0	0	0	0	0	0	0	0	0	0	0	0	2	0
denovo83554	Bacteria;Firmicutes;Negativicutes;Selenomonadales;Veillonellaceae;Megamonas	1	0	3	0	0	0	0	0	0	0	14	1	0	0	0	1	1	0	0	0	0	0	0	0	0	0	0	0	2	0	0	0	0	0	0	0	0	0	0	0	0	0	0	0	0	0	0	0
denovo130904	Bacteria;Tenericutes;Mollicutes;Anaeroplasmatales;Anaeroplasmataceae;Asteroleplasma	0	0	0	0	0	0	0	0	0	0	0	0	0	0	0	0	0	0	0	0	0	0	0	0	0	0	0	0	0	0	0	0	0	0	0	0	0	0	0	0	0	0	0	0	0	0	1	0
denovo14506	Bacteria;Firmicutes;Clostridia;Clostridiales;Ruminococcaceae;Oscillibacter	4	0	2	37	1	8	1	14	3	5	81	0	0	0	0	0	0	0	0	0	0	2	0	0	0	0	65	19	180	223	10	104	79	90	0	0	0	1	0	1	3	3	1	4	1	0	15	3
denovo79908	Bacteria;Firmicutes;Clostridia;Clostridiales;Lachnospiraceae	32	0	0	0	0	0	0	0	0	0	0	0	0	0	0	0	0	0	0	0	0	40	1	0	0	0	81	2	83	115	2	2	36	2	0	1	0	2	3	1	2	0	2	3	3	1	109	35
denovo90084	Bacteria;Firmicutes;Clostridia;Clostridiales;Lachnospiraceae	0	0	0	0	0	0	2	3	3	1	0	0	0	0	0	0	24	83	33	64	36	0	0	0	0	0	0	1	0	0	0	0	0	3	0	0	0	0	0	3	19	15	26	15	15	38	2	0
denovo41255	Bacteria;Firmicutes;Clostridia;Clostridiales	0	0	0	18	1	0	5	1	351	1	0	0	0	0	0	0	3	2	7	1	6	0	0	0	0	0	0	0	0	0	0	0	0	0	0	0	0	0	0	0	0	0	0	0	0	0	60	0
denovo125303	Bacteria;Firmicutes;Clostridia;Clostridiales;Lachnospiraceae;Clostridium XlVa	0	0	0	0	0	0	0	0	0	0	0	0	0	0	0	0	0	0	0	0	0	0	0	0	0	0	0	0	0	0	0	0	0	0	0	0	0	0	0	0	0	0	10	1	0	0	0	0
denovo174275	Bacteria;Firmicutes;Clostridia;Clostridiales	2	4	4	64	4	26	119	62	85	12	135	0	0	0	0	0	1	1	2	0	3	8	0	1	0	38	41	208	15	19	68	65	19	178	0	0	0	4	0	4	1	1	0	2	0	0	0	0
denovo66520	Bacteria;Firmicutes;Negativicutes;Selenomonadales;Acidaminococcaceae;Acidaminococcus	10	4	0	17	55	38	10	6	1	51	2	2	1	2	0	0	2	0	0	1	1	1	0	0	0	0	0	0	3	0	3	19	1	22	0	0	0	0	0	0	0	0	1	0	0	0	0	7
denovo40415	Bacteria;Firmicutes;Negativicutes;Selenomonadales;Veillonellaceae;Megamonas	0	0	1	0	0	0	3	2	20	1	18	3	3	10	3	3	8	4	11	12	7	4	27	31	9	5	8	5	42	24	10	25	19	9	20	22	31	32	17	10	18	30	16	27	15	22	0	0
denovo81827	Bacteria;Firmicutes;Clostridia;Clostridiales;Lachnospiraceae;Clostridium XlVa	2	0	0	0	1	1	1	3	2	0	0	18	11	22	2	7	23	9	63	37	67	0	0	0	1	2	2	1	0	1	0	1	0	1	0	1	0	41	30	19	21	12	11	27	37	11	4	1
denovo75730	Bacteria;Bacteroidetes;Bacteroidia;Bacteroidales;Bacteroidaceae;Bacteroides	2	0	21	0	0	0	4	2	0	1	0	0	0	3	0	1	0	3	3	1	0	0	0	0	0	0	0	0	0	0	0	0	0	0	0	0	0	0	0	0	0	0	0	0	0	0	0	0
denovo107745	Bacteria;Firmicutes;Clostridia;Clostridiales;Lachnospiraceae;Clostridium XlVa	30	2	9	3	13	11	4	1	2	8	18	6	6	10	4	1	9	4	11	6	8	59	0	1	0	1	41	70	29	11	4	11	40	11	0	1	0	9	10	9	3	3	5	8	3	10	41	3
denovo111772	Bacteria;Firmicutes;Clostridia;Clostridiales;Ruminococcaceae;Clostridium IV	5	0	0	0	3	21	1	0	1	2	14	7	8	6	0	0	0	0	0	0	0	7	0	0	0	0	12	30	16	21	6	12	24	24	0	0	0	0	0	0	1	0	0	0	0	0	14	9
denovo24560	Bacteria;Bacteroidetes;Bacteroidia;Bacteroidales;Rikenellaceae;Alistipes	66	0	2	0	0	0	6	0	0	1	0	0	0	0	0	0	0	0	0	0	0	22	0	0	0	0	0	2	62	69	4	288	10	52	0	0	1	0	0	0	3	5	4	2	3	2	40	3
denovo88266	Bacteria;Firmicutes;Clostridia;Clostridiales	2	128	2	204	55	19	10	2	34	66	132	0	0	0	1	7	0	2	0	0	0	2	0	0	0	1	34	28	1	1	17	15	88	26	0	0	0	0	0	0	1	1	1	0	0	1	49	39
denovo116025	Bacteria;Firmicutes;Clostridia;Clostridiales	2	6	1	16	391	9	1	1	0	6	14	0	0	0	1	5	0	0	0	0	0	61	0	0	1	4	33	55	1	1	55	29	8	76	0	1	0	0	0	0	1	0	0	2	0	1	149	7
denovo157528	Bacteria;Bacteroidetes;Bacteroidia;Bacteroidales;Porphyromonadaceae;Parabacteroides	0	0	0	0	0	0	5	2	1	0	1	2	0	0	0	0	2	2	2	3	2	0	0	0	0	0	0	0	0	0	0	0	0	0	0	0	0	0	0	0	0	0	0	0	0	0	4	0
denovo32755	Bacteria;Tenericutes;Mollicutes;Anaeroplasmatales;Anaeroplasmataceae;Asteroleplasma	18	0	0	0	0	0	0	0	0	0	0	0	0	0	0	0	0	0	0	0	0	1	0	0	0	0	0	0	0	0	0	0	0	0	0	0	0	0	0	0	0	0	0	0	0	0	39	2
denovo3118	Bacteria;Firmicutes;Clostridia;Clostridiales;Ruminococcaceae;Anaerotruncus	50	2	24	40	97	24	11	7	11	25	109	0	0	0	0	4	1	0	0	0	2	1	0	0	0	2	1	1	2	4	0	43	7	32	0	0	0	0	0	0	1	0	1	0	0	2	59	45
denovo143100	Bacteria;Firmicutes;Clostridia;Clostridiales;Ruminococcaceae;Clostridium IV	3	3	8	143	182	30	7	7	0	234	2	0	0	0	1	1	0	0	0	0	0	6	0	37	0	22	35	89	40	20	2	132	38	4	0	1	0	0	1	2	0	0	0	0	0	0	14	8
denovo10749	Bacteria;Bacteroidetes;Bacteroidia;Bacteroidales	8	1	28	1	2	1	0	3	1	1	1	3	1	5	0	1	2	0	0	2	1	0	0	0	0	0	0	0	0	0	2	0	0	0	0	0	0	0	0	0	0	0	0	0	0	0	1	0
denovo91755	Bacteria;Bacteroidetes;Bacteroidia;Bacteroidales;Rikenellaceae;Alistipes	10	0	0	0	0	0	0	0	0	0	0	0	0	0	0	0	0	0	0	0	0	51	0	0	0	1	176	1	50	246	2	1	143	63	0	0	1	2	1	0	1	2	2	1	2	0	24	9
denovo4870	Bacteria;Bacteroidetes	51	0	0	0	0	0	0	0	0	0	0	0	0	0	0	0	0	0	0	0	0	11	0	0	0	0	0	0	0	0	0	0	0	0	0	0	0	0	0	0	0	0	0	0	0	0	172	1
denovo115218	Bacteria;Firmicutes;Clostridia;Clostridiales	0	0	0	0	0	0	0	0	0	592	2	0	0	0	3	0	0	0	0	0	0	50	0	0	1	3	134	3	18	1	1	0	1	0	0	0	0	1	0	2	0	0	0	0	0	0	81	0
denovo101226	Bacteria;Firmicutes;Clostridia;Clostridiales	0	0	0	3	339	0	0	0	0	0	0	0	0	0	2	1	0	0	0	0	0	4	0	0	0	0	0	0	1	1	1	55	0	0	0	0	0	0	0	0	0	0	0	0	0	0	86	21
denovo4938	Bacteria;Firmicutes;Clostridia;Clostridiales;Lachnospiraceae	0	0	0	0	1	0	1	2	0	0	0	39	36	89	9	22	21	15	33	33	45	0	1	0	0	2	1	1	1	0	1	0	1	0	0	0	1	27	33	22	14	7	14	13	37	4	3	1
denovo13733	Bacteria;Bacteroidetes;Bacteroidia;Bacteroidales;Prevotellaceae	7	1	40	1	2	0	1	2	1	0	0	1	2	6	1	1	0	0	0	1	3	0	0	0	0	0	0	0	0	0	2	0	0	0	0	0	0	0	0	0	0	0	0	0	0	0	4	0
denovo137929	Bacteria;Proteobacteria;Gammaproteobacteria;Enterobacteriales;Enterobacteriaceae;Klebsiella	0	0	0	0	0	0	0	0	0	0	0	0	0	0	0	0	0	2	0	1	3	1	0	2	0	0	0	0	0	0	0	0	0	0	0	3	1	1	0	4	0	0	1	0	0	0	0	0
denovo170159	Bacteria;Firmicutes;Clostridia;Clostridiales;Lachnospiraceae	6	3	0	2	27	27	13	2	8	29	12	9	9	38	8	14	8	5	7	4	12	3	1	0	0	0	0	2	11	13	7	23	48	7	0	0	0	3	3	1	12	20	10	12	7	12	0	7
denovo53537	Bacteria;Firmicutes;Clostridia;Clostridiales;Ruminococcaceae;Clostridium IV	0	1	0	0	1	0	4	2	2	0	2	0	0	0	0	0	9	49	14	18	9	0	0	0	0	0	1	0	0	0	0	1	0	6	0	0	0	0	0	1	36	17	69	50	14	52	1	2
denovo124307	Bacteria;Bacteroidetes	1050	0	0	0	0	0	0	0	0	0	0	0	0	0	0	0	0	0	0	0	0	0	0	0	0	0	0	0	0	0	0	0	0	0	0	0	0	0	0	0	0	0	0	0	0	0	7	1
denovo27153	Bacteria;Firmicutes;Negativicutes;Selenomonadales;Veillonellaceae;Megamonas	1	0	8	0	0	0	0	0	0	0	7	0	0	0	0	0	0	0	0	1	0	0	0	0	0	0	0	0	0	0	0	0	0	0	0	0	0	0	0	0	0	0	0	0	0	0	2	0
denovo59450	Bacteria;Firmicutes;Clostridia;Clostridiales	36	1	0	8	0	3	1	0	33	24	83	0	0	0	0	1	0	0	0	1	0	5	0	0	0	0	8	116	5	3	76	389	3	104	0	0	0	1	2	1	1	1	3	0	1	2	58	39
denovo170661	Bacteria;Bacteroidetes;Bacteroidia;Bacteroidales;Porphyromonadaceae;Barnesiella	4	0	21	0	0	0	0	1	0	0	0	0	1	5	0	1	1	1	0	1	0	0	0	0	0	0	0	0	0	0	165	2	0	0	0	0	0	0	0	0	0	0	0	0	0	0	0	0
denovo56211	Bacteria;Firmicutes;Clostridia;Clostridiales;Eubacteriaceae;Eubacterium	1	0	0	0	0	0	0	0	0	0	0	0	0	0	0	0	0	0	0	0	0	0	0	0	0	0	0	0	0	0	0	0	0	0	0	0	0	0	0	0	0	0	0	0	0	0	6	17
denovo100495	Bacteria;Firmicutes;Negativicutes;Selenomonadales;Veillonellaceae;Megamonas	6	0	8	0	1	0	1	5	14	1	26	0	0	0	0	0	0	1	2	2	1	1	0	0	0	0	1	1	26	7	8	5	11	5	0	0	0	0	0	0	0	0	0	0	0	0	1	0
denovo38465	Bacteria;Bacteroidetes;Bacteroidia;Bacteroidales;Porphyromonadaceae	3	0	0	0	0	0	0	0	0	0	0	0	0	0	0	0	0	0	0	0	0	427	1	3	1	0	0	0	0	0	0	0	0	0	2	0	3	0	0	0	0	0	0	0	0	0	6	0
denovo104277	Bacteria;Bacteroidetes;Bacteroidia;Bacteroidales;Rikenellaceae;Alistipes	1	0	0	0	0	0	0	0	0	0	0	0	0	0	0	0	0	0	0	0	0	23	0	0	0	2	130	616	123	7	11	57	1	56	0	0	0	4	1	3	0	0	0	0	1	0	0	0
denovo169637	Bacteria;Bacteroidetes;Bacteroidia;Bacteroidales;Prevotellaceae;Paraprevotella	0	0	0	0	0	0	0	0	0	0	0	0	0	0	0	0	0	0	0	0	0	995	2	1	1	0	0	0	0	0	0	0	0	0	3	1	1	0	0	0	0	0	0	0	0	0	0	0
denovo68889	Bacteria;Bacteroidetes;Bacteroidia;Bacteroidales;Prevotellaceae;Prevotella	1	1	16	0	1	0	1	0	0	0	0	3	1	2	1	1	3	0	1	2	0	0	0	0	0	0	0	0	0	0	0	0	0	0	0	0	0	0	0	0	0	0	0	0	0	0	2	0
denovo62971	Bacteria;Firmicutes;Clostridia;Clostridiales;Lachnospiraceae;Clostridium XlVa	1	0	0	0	0	0	2	1	1	0	0	0	0	0	0	0	30	21	34	61	72	0	0	0	0	1	1	0	0	0	1	0	1	1	0	0	0	10	16	10	27	7	12	13	33	6	0	0
denovo1360	Bacteria;Firmicutes;Clostridia;Clostridiales;Lachnospiraceae;Ruminococcus2	0	0	0	0	0	0	0	0	0	0	0	1	0	1	0	1	18	4	6	14	12	0	0	0	0	0	0	3	1	0	1	0	0	1	0	0	0	11	5	6	7	4	12	17	42	2	1	1
denovo127256	Bacteria;Firmicutes;Clostridia;Clostridiales;Lachnospiraceae;Blautia	3	50	18	160	81	101	18	4	11	38	42	0	0	0	1	7	4	1	5	0	2	5	0	0	0	0	14	12	0	46	18	13	10	15	1	0	0	1	0	0	1	0	0	0	0	0	16	44
denovo128030	Bacteria;Bacteroidetes;Bacteroidia;Bacteroidales;Bacteroidaceae;Bacteroides	12	0	0	0	0	0	0	2	0	0	0	1	0	1	0	0	0	0	0	0	0	9	0	0	0	0	0	0	0	0	0	0	0	0	0	0	0	0	0	0	0	0	0	0	0	0	58	0
denovo15733	Bacteria;Firmicutes;Clostridia;Clostridiales;Lachnospiraceae;Clostridium XlVa	1	0	1	1	10	2	0	0	2	5	1	1	2	3	0	0	1	2	10	7	7	0	0	0	1	2	2	2	12	3	3	4	2	0	1	0	0	78	27	29	27	3	6	5	1	16	0	2
denovo163530	Bacteria;Firmicutes;Clostridia;Clostridiales	8	0	0	0	0	0	0	0	0	0	0	0	0	0	0	0	0	0	0	0	0	63	0	0	0	0	8	1	55	724	7	8	42	8	1	0	1	0	0	0	0	0	1	3	1	0	15	1
denovo160326	Bacteria;Proteobacteria;Gammaproteobacteria;Enterobacteriales;Enterobacteriaceae;Escherichia/Shigella	0	0	0	0	0	1	1	0	1	0	0	6	7	16	16	1	6	66	55	23	11	0	1	7	1	0	0	0	0	0	0	0	0	3	2	2	2	8	4	9	13	35	26	22	26	72	0	1
denovo113348	Bacteria;Bacteroidetes;Bacteroidia;Bacteroidales;Porphyromonadaceae;Barnesiella	0	69	3	11	204	374	10	0	5	16	54	0	0	0	1	1	0	0	0	0	0	0	0	0	0	0	17	35	5	1	83	57	5	9	0	0	0	0	0	0	0	0	0	1	0	0	0	10
denovo77497	Bacteria;Bacteroidetes;Bacteroidia;Bacteroidales	7	0	0	0	0	0	1	1	0	0	2	0	0	0	3	0	0	1	2	2	0	0	0	0	0	0	0	0	0	0	0	0	0	0	0	0	0	0	0	0	0	0	0	0	0	0	23	0
denovo165456	Bacteria	1	0	0	0	0	0	0	0	0	0	0	0	0	0	0	0	0	0	0	0	0	0	0	0	0	0	0	0	0	0	0	0	0	0	0	0	0	0	0	0	0	0	0	0	0	0	16	0
denovo33874	Bacteria;Firmicutes;Clostridia;Clostridiales;Ruminococcaceae;Flavonifractor	22	32	15	57	49	48	28	7	10	24	73	0	0	0	3	0	0	0	1	0	1	29	0	0	0	3	36	33	8	27	13	18	22	31	1	0	0	1	1	2	0	0	0	1	1	0	77	25
denovo128913	Bacteria;Firmicutes;Clostridia;Clostridiales;Lachnospiraceae	0	0	2	0	1	0	3	1	1	0	0	4	3	8	0	10	41	48	160	70	53	0	0	0	0	0	0	1	0	0	0	0	1	2	0	0	0	14	14	7	18	31	27	47	33	34	0	0
denovo39395	Bacteria;Firmicutes;Clostridia;Clostridiales;Ruminococcaceae	22	2	0	4	24	4	2	0	1	22	8	0	0	0	0	0	0	0	0	0	0	142	0	0	0	185	60	109	22	1	1	8	8	42	0	1	1	5	5	3	0	0	0	3	0	2	72	0
denovo63364	Bacteria;Bacteroidetes;Bacteroidia;Bacteroidales;Bacteroidaceae;Bacteroides	74	1	22	0	0	1	0	0	1	0	0	0	2	2	0	0	1	2	1	0	1	1	0	0	0	0	0	0	0	0	0	0	0	0	0	0	0	0	0	0	0	0	0	0	0	0	0	0
denovo8177	Bacteria;Bacteroidetes;Bacteroidia;Bacteroidales;Porphyromonadaceae;Parabacteroides	4	0	95	0	0	0	1	5	1	0	0	0	0	1	1	0	2	0	3	0	2	0	0	0	0	0	0	0	0	0	0	0	0	0	0	0	0	0	0	0	0	0	0	0	0	0	0	0
denovo154015	Bacteria;Bacteroidetes	292	0	0	0	0	0	0	0	0	0	0	0	0	0	0	0	0	0	0	0	0	652	1	1	1	0	0	0	0	0	0	0	0	0	2	2	2	0	0	0	0	0	0	0	0	0	0	0
denovo21596	Bacteria;Bacteroidetes;Bacteroidia;Bacteroidales;Bacteroidaceae;Bacteroides	28	0	0	0	0	0	0	2	2	0	0	0	1	1	0	0	0	2	0	1	1	0	0	0	0	0	0	0	0	0	0	0	0	0	0	0	0	0	0	0	0	0	0	0	0	0	2	0
denovo74889	Bacteria;Firmicutes;Clostridia	18	0	0	3	0	4	0	3	0	5	0	0	0	0	0	0	0	0	0	0	0	10	0	0	0	36	2	280	255	6	62	34	56	53	0	0	0	4	1	5	1	0	0	0	0	0	13	1
denovo2955	Bacteria;Bacteroidetes;Bacteroidia;Bacteroidales;Prevotellaceae;Paraprevotella	11	0	35	0	0	0	1	39	2	0	0	1	2	3	0	0	2	0	1	0	1	0	0	0	0	0	0	0	0	0	0	0	0	0	0	0	0	0	0	0	0	0	0	0	0	0	0	0
denovo106570	Bacteria;Firmicutes;Bacilli;Lactobacillales;Lactobacillaceae;Lactobacillus	21	12	15	5	19	8	1	0	1	7	4	4	6	3	12	18	1	2	2	0	1	9	0	0	0	0	4	1	0	2	2	0	2	0	0	0	0	0	0	1	0	0	0	0	0	0	35	0
denovo51408	Bacteria;Bacteroidetes;Bacteroidia;Bacteroidales;Porphyromonadaceae;Barnesiella	4	0	2	0	0	0	3	71	1	1	397	0	0	0	0	1	0	1	1	0	1	2	0	0	0	0	0	0	1	2	2	4	261	0	0	0	0	0	0	0	0	0	0	0	0	0	0	0
denovo122715	Bacteria;Firmicutes;Clostridia;Clostridiales;Ruminococcaceae	6	20	10	23	31	68	15	4	7	0	58	0	0	0	0	0	0	0	0	1	1	21	0	0	0	1	22	31	25	54	6	45	37	10	0	0	0	0	0	0	1	0	0	0	0	0	30	9
denovo115626	Bacteria;Firmicutes;Clostridia;Clostridiales;Ruminococcaceae	5	2	5	135	41	111	13	0	22	5	7	0	0	0	0	5	0	1	0	0	1	2	0	0	0	8	0	0	0	0	1	4	0	0	0	0	0	0	0	0	0	0	0	0	0	0	36	20
denovo158105	Bacteria;Firmicutes;Clostridia;Clostridiales;Ruminococcaceae;Anaerotruncus	2	30	8	58	77	199	24	15	30	10	113	0	0	0	0	8	1	0	0	1	0	5	0	0	0	0	3	11	23	14	8	23	9	36	0	0	0	0	0	1	1	0	1	0	2	1	8	29
denovo126728	Bacteria;Bacteroidetes;Bacteroidia;Bacteroidales;Prevotellaceae;Prevotella	4	0	3	1	3	4	0	0	1	1	0	0	3	4	0	4	0	0	0	0	2	0	0	0	0	0	0	0	0	0	0	0	0	0	0	0	0	0	0	0	0	0	0	0	0	0	0	0
denovo109632	Bacteria;Firmicutes;Clostridia;Clostridiales;Lachnospiraceae;Ruminococcus2	1	5	14	29	30	30	27	4	19	28	12	2	3	4	0	3	0	1	3	5	2	7	0	1	0	4	73	17	1	2	5	8	7	24	0	0	0	1	0	3	4	1	3	1	3	2	11	41
denovo69337	Bacteria;Firmicutes;Negativicutes;Selenomonadales;Veillonellaceae;Megamonas	2	0	0	1	1	0	0	0	25	1	23	0	0	1	0	0	0	0	0	1	0	3	1	1	1	0	0	0	120	62	4	1	6	8	0	2	0	1	0	0	2	6	3	4	1	1	0	0
denovo70236	Bacteria;Firmicutes;Clostridia;Clostridiales;Lachnospiraceae;Ruminococcus2	0	0	0	0	0	0	0	0	1	0	0	1	0	2	0	0	16	3	23	22	19	0	0	0	0	2	1	6	1	2	0	2	0	4	0	0	0	12	3	9	11	10	12	15	27	12	1	0
denovo131629	Bacteria;Firmicutes;Clostridia;Clostridiales;Ruminococcaceae	1	16	0	3	0	1	2	0	0	1	1	0	0	0	0	0	1	0	0	0	0	2	0	0	0	0	7	27	4	56	3	6	9	6	0	0	0	0	1	1	0	2	0	2	0	1	6	5
denovo59787	Bacteria;Bacteroidetes;Bacteroidia;Bacteroidales;Bacteroidaceae;Bacteroides	21	0	0	0	0	0	1	14	0	0	0	0	5	0	0	0	0	0	0	0	1	1	0	0	0	0	0	0	0	0	0	0	0	0	0	0	0	0	0	0	0	0	0	0	0	0	4	0
denovo79383	Bacteria;Bacteroidetes;Bacteroidia;Bacteroidales;Porphyromonadaceae;Barnesiella	3	11	6	6	25	20	36	8	36	6	3	0	0	5	0	1	0	0	0	1	1	0	0	0	0	0	1	0	1	7	131	13	3	0	0	0	0	0	0	0	0	0	0	0	0	0	0	1
denovo83919	Bacteria;Firmicutes;Clostridia;Clostridiales;Ruminococcaceae;Clostridium IV	0	0	0	0	1	1	0	0	0	0	1	0	0	0	0	0	0	1	1	1	0	1	0	0	0	0	0	1	1	5	0	1	1	3	0	0	0	0	0	0	29	30	58	30	4	62	1	0
denovo149784	Bacteria;Firmicutes;Clostridia;Clostridiales;Eubacteriaceae	0	0	1	7	15	0	9	3	7	14	9	1	1	5	0	0	1	1	1	2	0	1	0	0	0	0	19	0	7	0	13	7	3	15	0	0	0	2	0	0	0	0	0	0	0	0	3	17
denovo128389	Bacteria;Bacteroidetes;Bacteroidia;Bacteroidales;Bacteroidaceae;Bacteroides	23	0	16	0	0	0	0	57	1	0	0	2	1	2	0	0	1	1	1	0	0	2	0	0	0	0	0	0	0	0	0	0	0	0	0	0	0	0	0	0	0	0	0	0	0	0	1	0
denovo51416	Bacteria;Firmicutes;Clostridia;Clostridiales;Ruminococcaceae;Clostridium IV	2	56	9	134	60	63	19	2	2	19	13	0	0	0	2	1	3	1	0	1	1	0	0	0	0	13	10	13	5	22	11	5	2	29	0	0	0	0	1	0	0	0	1	1	0	0	22	28
denovo53414	Bacteria;Bacteroidetes;Bacteroidia;Bacteroidales;Porphyromonadaceae;Barnesiella	0	0	0	0	0	0	0	0	0	0	0	0	0	0	0	0	0	0	0	0	0	0	0	0	0	21	11	283	59	86	40	102	76	185	0	0	0	1	0	0	0	2	0	1	0	3	0	0
denovo10558	Bacteria;Firmicutes;Clostridia;Clostridiales;Lachnospiraceae;Lachnospiracea_incertae_sedis	10	13	67	60	214	93	6	0	0	0	4	0	0	0	4	8	0	0	0	0	0	29	1	6	0	2	3	65	30	1	12	29	6	9	2	0	0	3	0	3	0	0	0	0	0	0	77	8
denovo170695	Bacteria;Bacteroidetes;Bacteroidia;Bacteroidales;Bacteroidaceae;Bacteroides	0	0	0	0	0	0	0	0	0	0	0	0	0	0	0	0	0	0	0	0	0	0	0	0	0	0	0	0	0	0	0	0	0	0	0	0	0	0	0	0	0	0	0	0	0	0	0	0
denovo103925	Bacteria;Firmicutes;Clostridia;Clostridiales;Lachnospiraceae;Clostridium XlVa	0	0	0	0	0	0	0	0	0	0	0	0	1	2	2	1	0	1	0	0	0	0	0	0	0	3	4	1	0	0	0	0	0	0	1	0	0	36	9	9	17	4	10	4	2	15	0	0
denovo48076	Bacteria;Firmicutes;Erysipelotrichia;Erysipelotrichales;Erysipelotrichaceae	0	0	0	0	0	0	0	0	0	0	0	0	0	0	0	0	0	0	0	0	0	8	0	0	0	3	744	2	11	0	0	0	0	4	0	0	0	7	1	4	0	0	0	0	0	0	1	0
denovo135551	Bacteria;Firmicutes;Clostridia;Clostridiales;Lachnospiraceae;Ruminococcus2	1	0	0	0	1	3	0	1	1	0	0	14	10	13	1	7	6	5	11	15	26	0	0	0	0	1	1	2	2	1	1	1	1	4	0	0	0	36	36	36	16	5	27	15	38	10	3	4
denovo13410	Bacteria;Firmicutes;Negativicutes;Selenomonadales;Veillonellaceae;Megasphaera	2	0	1	0	0	0	1	0	0	1	1	1	0	11	0	1	0	0	0	1	2	0	0	0	0	0	0	0	0	0	0	0	0	0	0	0	0	0	0	0	0	0	0	0	0	0	24	10
denovo6491	Bacteria;Firmicutes;Negativicutes;Selenomonadales;Veillonellaceae;Megasphaera	1	0	1	0	0	0	2	2	1	1	0	1	1	3	0	0	0	0	1	1	0	0	0	0	0	0	0	0	1	1	3	13	3	4	0	0	0	0	0	0	0	0	0	0	0	0	2	15
denovo58043	Bacteria;Bacteroidetes;Bacteroidia;Bacteroidales;Bacteroidaceae;Bacteroides	4	0	8	0	1	0	0	0	0	0	0	0	0	2	0	1	0	0	0	1	0	1	0	0	0	0	0	0	0	0	20	1	0	0	0	0	0	0	0	0	0	0	0	0	0	0	5	0
denovo21457	Bacteria;Bacteroidetes	0	0	0	0	0	0	0	0	0	0	0	0	0	0	0	0	0	0	0	0	0	1	0	0	0	5	6	704	19	60	1	8	12	1	0	0	0	4	3	2	0	0	0	0	0	0	0	0
denovo30819	Bacteria;Firmicutes;Clostridia;Clostridiales;Ruminococcaceae;Clostridium IV	1	7	18	11	32	23	6	3	9	5	14	0	0	0	0	1	0	2	0	0	0	2	0	0	0	4	12	28	81	118	21	30	54	54	0	0	0	0	0	1	1	1	0	1	0	1	4	27
denovo124798	Bacteria;Bacteroidetes;Bacteroidia;Bacteroidales;Bacteroidaceae;Bacteroides	0	0	0	0	0	0	0	0	0	0	0	0	0	0	0	0	0	0	0	0	0	0	0	0	0	0	0	0	0	0	0	0	0	0	0	0	0	0	0	0	0	0	0	0	0	0	0	0
denovo107118	Bacteria;Firmicutes;Clostridia;Clostridiales;Ruminococcaceae;Subdoligranulum	3	1	4	19	23	24	0	0	6	1	0	0	0	0	0	1	0	0	0	0	0	2	1	0	0	2	0	0	0	0	0	0	0	1	0	0	0	0	0	0	1	0	0	0	1	0	28	4
denovo172164	Bacteria;Bacteroidetes;Bacteroidia;Bacteroidales;Bacteroidaceae;Bacteroides	13	0	28	0	0	0	0	0	0	0	0	0	0	0	0	0	0	0	0	0	0	12	0	0	0	0	40	1	0	1	71	1	1	109	0	0	0	0	0	0	1	0	1	0	0	0	42	1
denovo81178	Bacteria;Firmicutes;Clostridia;Clostridiales;Ruminococcaceae;Flavonifractor	2	3	1	0	9	0	1	0	2	0	0	0	0	0	1	0	0	0	0	0	0	0	0	0	0	1	1	2	0	2	0	2	3	2	0	0	0	1	0	1	51	22	36	32	26	16	4	4
denovo57213	Bacteria;Bacteroidetes;Bacteroidia;Bacteroidales;Bacteroidaceae;Bacteroides	1	0	0	0	1	0	1	0	0	0	0	0	0	2	0	0	1	0	0	1	2	7	0	0	0	0	0	0	0	0	0	0	0	0	0	0	0	0	0	0	0	0	0	0	0	0	0	0
denovo33584	Bacteria;Firmicutes;Negativicutes;Selenomonadales;Veillonellaceae;Megasphaera	9	0	2	0	0	0	2	0	0	0	0	0	0	1	0	0	2	1	3	0	2	0	0	0	0	3	4	1	3	0	3	5	4	2	0	0	0	0	0	0	0	0	0	0	0	0	1	0
denovo151042	Bacteria;Bacteroidetes;Bacteroidia;Bacteroidales;Bacteroidaceae;Bacteroides	0	0	22	0	0	0	0	0	1	0	0	1	0	1	0	0	1	1	1	0	1	1	0	0	0	0	0	0	0	0	0	0	0	0	0	0	0	0	0	0	0	0	0	0	0	1	0	0
denovo124105	Bacteria;Bacteroidetes;Bacteroidia;Bacteroidales;Prevotellaceae	3	0	42	0	0	0	0	1	2	0	0	0	1	3	0	0	0	0	0	0	1	0	0	0	0	0	0	0	0	0	2	0	0	0	0	0	0	0	0	0	0	0	0	0	0	0	10	0
denovo42007	Bacteria;Bacteroidetes;Bacteroidia;Bacteroidales;Bacteroidaceae;Bacteroides	0	0	0	0	0	0	0	0	0	0	0	0	0	0	0	0	0	0	0	0	0	0	0	0	0	0	0	0	0	0	0	0	0	0	0	0	0	0	0	0	0	0	0	0	0	0	0	0
denovo167118	Bacteria;Bacteroidetes;Bacteroidia;Bacteroidales;Bacteroidaceae;Bacteroides	0	0	0	0	0	0	0	0	0	0	0	0	0	0	0	0	0	0	0	0	0	0	0	0	0	0	0	0	0	0	0	0	0	0	0	0	0	0	0	0	0	0	0	0	0	0	0	0
denovo1991	Bacteria;Bacteroidetes;Bacteroidia;Bacteroidales;Prevotellaceae	4	1	28	0	1	1	2	4	2	1	0	1	1	2	1	0	0	0	0	1	1	0	0	0	0	0	0	0	1	1	24	2	2	1	0	0	0	0	0	0	0	0	0	0	0	0	17	0
denovo126838	Bacteria;Firmicutes;Clostridia;Clostridiales;Lachnospiraceae	0	0	0	0	0	1	1	0	0	0	0	9	12	19	2	3	5	13	11	9	8	0	0	0	0	0	0	1	0	2	2	0	0	0	1	0	0	11	4	5	18	37	30	79	33	20	0	1
denovo148753	Bacteria;Bacteroidetes;Bacteroidia;Bacteroidales;Bacteroidaceae;Bacteroides	0	0	0	0	0	0	0	0	0	0	0	0	0	0	0	0	0	0	0	0	0	0	0	0	0	0	0	0	0	0	0	0	0	0	0	0	0	0	0	0	0	0	0	0	0	0	0	0
denovo165704	Bacteria;Firmicutes;Clostridia;Clostridiales;Ruminococcaceae;Pseudoflavonifractor	1	7	7	22	5	9	4	0	3	4	7	0	0	0	0	0	0	0	0	0	1	9	0	0	0	72	27	38	34	8	66	9	78	43	0	0	0	1	0	0	0	0	0	0	0	2	7	0
denovo88242	Bacteria;Firmicutes;Clostridia;Clostridiales;Lachnospiraceae;Ruminococcus2	1	1	0	0	1	0	4	0	0	0	0	45	96	66	67	18	6	31	9	13	10	0	0	0	0	2	1	1	0	0	0	0	0	2	0	0	0	7	9	10	8	3	4	1	5	1	1	0
denovo22001	Bacteria;Bacteroidetes;Bacteroidia;Bacteroidales;Bacteroidaceae;Bacteroides	10	0	0	0	0	0	0	92	1	0	22	1	1	0	0	0	0	0	0	0	0	110	0	0	1	0	0	0	0	0	0	0	0	0	0	0	0	0	0	0	0	0	0	0	0	0	2	0
denovo95754	Bacteria;Bacteroidetes;Bacteroidia;Bacteroidales;Prevotellaceae	4	0	0	0	0	0	0	0	0	0	0	1	0	0	0	0	0	1	2	1	2	0	0	0	0	0	0	0	0	0	0	0	0	0	0	0	0	0	0	0	0	0	0	0	0	0	3	0
denovo77980	Bacteria;Proteobacteria;Deltaproteobacteria;Desulfovibrionales;Desulfovibrionaceae	1	2	0	0	4	269	0	1	0	57	32	0	0	0	3	1	0	0	1	0	0	1	0	0	0	0	22	2	36	115	1	31	65	14	0	0	0	0	0	0	1	0	1	0	0	0	3	0
denovo103500	Bacteria;Bacteroidetes;Bacteroidia;Bacteroidales	2	0	53	0	0	0	1	2	0	0	0	0	0	0	0	0	0	0	2	1	2	1	0	0	0	0	0	0	0	1	0	0	0	0	0	0	0	0	0	0	0	0	0	0	0	0	15	5
denovo171686	Bacteria;Firmicutes;Clostridia;Clostridiales	3	2	6	0	0	0	0	0	0	2	0	0	0	0	0	0	0	0	0	0	0	46	0	1	0	33	72	365	8	2	12	2	44	16	0	0	0	8	6	4	0	0	1	0	0	0	12	20
denovo161929	Bacteria;Bacteroidetes;Bacteroidia;Bacteroidales;Bacteroidaceae;Bacteroides	2	0	0	0	0	0	0	0	0	0	0	0	0	0	0	0	0	0	0	0	0	171	0	0	0	0	0	0	0	0	0	0	0	0	0	0	1	0	0	0	0	0	0	0	0	0	162	0
denovo64620	Bacteria;Bacteroidetes;Bacteroidia;Bacteroidales	2	0	0	0	0	0	4	4	0	0	0	1	3	1	0	0	1	2	1	2	1	0	0	0	0	0	0	0	0	0	0	0	0	0	0	0	0	0	0	0	0	0	0	0	0	0	4	0
denovo12416	Bacteria;Firmicutes;Clostridia;Clostridiales;Lachnospiraceae	33	9	11	32	84	21	6	7	2	9	22	0	0	0	3	4	0	1	1	0	1	23	0	0	0	7	24	8	11	22	7	17	11	18	0	1	0	3	0	2	3	1	3	4	2	1	63	0
denovo49082	Bacteria;Firmicutes	12	1	29	0	0	0	1	8	78	21	238	0	0	0	0	0	1	0	0	0	3	0	0	0	0	4	0	0	0	0	21	1	0	60	0	0	0	0	0	0	0	0	0	0	1	1	20	1
denovo12984	Bacteria;Firmicutes;Clostridia;Clostridiales;Lachnospiraceae;Ruminococcus2	0	0	0	0	0	0	1	1	0	0	0	0	0	0	0	0	1	1	7	15	0	0	0	1	0	0	1	0	0	1	0	0	0	0	0	0	0	0	1	0	0	1	0	3	1	0	2	0
denovo65571	Bacteria;Firmicutes;Clostridia;Clostridiales;Defluviitaleaceae;Defluviitalea	1	31	1	99	142	192	28	1	21	6	43	0	0	0	1	2	0	0	1	0	0	0	0	0	0	0	7	68	2	6	5	49	0	7	0	0	0	4	0	0	0	1	0	0	1	0	8	15
denovo59200	Bacteria;Firmicutes;Clostridia;Clostridiales;Lachnospiraceae;Ruminococcus2	0	0	0	0	0	1	0	0	0	0	0	8	16	20	8	8	7	6	4	8	14	0	0	0	0	0	3	1	0	0	0	0	0	0	0	0	0	7	9	18	8	1	12	4	19	8	0	2
denovo172558	Bacteria;Bacteroidetes;Bacteroidia;Bacteroidales	4	0	34	0	1	0	0	9	1	0	0	0	1	0	0	0	0	1	0	0	1	1	0	0	0	0	0	0	0	0	0	0	0	0	0	0	0	0	0	0	0	0	0	0	0	0	0	0
denovo107892	Bacteria;Bacteroidetes;Bacteroidia;Bacteroidales;Bacteroidaceae;Bacteroides	0	0	0	0	0	0	0	0	0	0	0	0	0	0	0	0	0	0	0	0	0	0	0	0	0	0	0	0	0	0	0	0	0	0	0	0	0	0	0	0	0	0	0	0	0	0	0	0
denovo106803	Bacteria;Bacteroidetes;Bacteroidia;Bacteroidales;Bacteroidaceae;Bacteroides	0	0	0	0	0	0	0	0	0	0	0	0	0	2	0	0	0	0	0	0	0	7	0	0	0	0	0	0	49	1	30	4	410	0	0	0	0	0	0	0	0	0	0	0	0	0	0	0
denovo8142	Bacteria;Bacteroidetes;Bacteroidia;Bacteroidales;Bacteroidaceae;Bacteroides	15	0	19	0	0	0	0	0	0	0	0	1	0	1	0	0	0	0	1	0	0	1	0	0	0	0	0	0	0	0	0	0	0	0	0	0	0	0	0	0	0	0	0	0	0	0	0	0
denovo106826	Bacteria;Bacteroidetes;Bacteroidia;Bacteroidales;Bacteroidaceae;Bacteroides	1	0	1	0	0	0	0	1	0	0	0	0	1	2	0	0	0	0	1	0	0	1	0	0	0	0	0	0	0	0	0	0	0	0	0	0	0	0	0	0	0	0	0	0	0	0	0	0
denovo1370	Bacteria;Bacteroidetes;Bacteroidia;Bacteroidales;Porphyromonadaceae;Barnesiella	0	0	51	0	0	1	1	1	0	0	0	0	1	1	1	0	0	1	0	0	0	0	0	0	0	0	21	0	0	69	0	1	8	0	0	0	0	1	0	0	0	0	0	0	0	0	4	12
denovo36382	Bacteria;Bacteroidetes;Bacteroidia;Bacteroidales;Bacteroidaceae;Bacteroides	32	0	22	0	1	0	0	0	0	0	0	2	3	3	0	0	1	0	0	0	0	7	0	0	0	0	0	0	0	0	0	0	0	0	0	0	0	0	0	0	0	0	0	0	0	0	0	0
denovo8233	Bacteria;Firmicutes;Clostridia;Clostridiales;Lachnospiraceae;Clostridium XlVa	0	0	0	0	0	0	1	3	1	0	0	0	0	0	2	0	25	53	56	42	61	0	0	0	0	0	0	0	0	0	0	0	0	0	0	0	0	7	5	13	23	3	16	10	4	11	0	0
denovo132312	Bacteria;Firmicutes;Negativicutes;Selenomonadales;Veillonellaceae;Veillonella	0	0	0	0	0	0	0	0	0	0	0	2	6	5	1	0	0	0	0	0	0	0	0	0	0	0	0	0	0	0	0	0	0	0	0	0	0	0	0	0	0	0	0	0	0	0	0	0
denovo108998	Bacteria;Firmicutes;Clostridia;Clostridiales;Lachnospiraceae;Ruminococcus2	0	0	0	0	0	0	0	0	0	0	0	1	0	0	0	0	5	1	1	3	4	0	0	0	0	0	0	1	1	0	0	0	0	1	0	0	0	10	2	2	6	5	9	3	16	3	0	2
denovo57313	Bacteria;Firmicutes;Clostridia;Clostridiales;Lachnospiraceae;Ruminococcus2	0	0	0	1	0	0	0	0	0	0	0	0	0	0	0	0	0	1	6	8	0	0	0	0	0	1	3	0	0	0	0	0	0	1	0	0	0	2	1	3	1	0	0	1	0	0	1	0
denovo19405	Bacteria;Firmicutes;Clostridia;Clostridiales;Lachnospiraceae;Clostridium XlVa	0	0	0	0	0	0	0	0	0	0	0	0	0	0	0	0	0	0	0	0	0	0	0	0	0	0	0	0	0	0	0	0	0	0	0	0	0	0	0	0	0	0	0	0	0	0	0	0
denovo32175	Bacteria;Bacteroidetes;Bacteroidia;Bacteroidales;Bacteroidaceae;Bacteroides	0	0	0	0	0	0	0	0	0	0	0	0	0	0	0	0	0	0	0	0	0	0	0	0	0	0	0	0	0	0	0	0	0	0	0	0	0	0	0	0	0	0	0	0	0	0	0	0
denovo87358	Bacteria;Bacteroidetes;Bacteroidia;Bacteroidales;Bacteroidaceae;Bacteroides	49	0	13	0	0	0	0	0	0	0	0	0	1	0	0	0	1	0	1	0	0	10	0	0	0	0	0	0	0	0	0	0	0	0	0	0	0	0	0	0	0	0	0	0	0	0	0	0
denovo53516	Bacteria;Bacteroidetes;Bacteroidia;Bacteroidales;Porphyromonadaceae;Barnesiella	0	0	0	0	1	0	0	0	0	0	0	1	1	5	0	0	0	0	0	0	0	0	0	0	0	3	0	6	0	2	1	1	1	2	0	0	0	0	0	0	0	0	0	1	0	0	3	0
denovo112898	Bacteria;Firmicutes;Clostridia;Clostridiales;Lachnospiraceae;Clostridium XlVa	6	20	8	7	46	10	10	4	7	0	14	1	2	4	2	1	8	1	5	2	7	5	0	0	0	0	9	16	5	3	1	14	2	6	0	0	0	16	2	5	9	5	6	10	10	9	7	4
denovo161001	Bacteria;Bacteroidetes;Bacteroidia;Bacteroidales;Porphyromonadaceae	2	0	0	1	0	0	1	1	1	0	0	0	0	2	0	0	1	0	1	0	0	0	0	0	0	0	0	0	0	0	0	0	0	0	0	0	0	0	0	0	0	0	0	0	0	0	0	0
denovo67508	Bacteria;Firmicutes;Clostridia;Clostridiales;Lachnospiraceae;Clostridium XlVb	2	5	0	33	16	22	6	3	4	16	25	0	0	0	1	0	0	0	0	0	1	5	0	0	0	6	6	3	5	10	17	15	4	10	1	0	0	1	2	4	0	2	2	0	0	0	3	0
denovo162503	Bacteria;Bacteroidetes;Bacteroidia;Bacteroidales;Bacteroidaceae;Bacteroides	5	0	9	0	0	0	0	2	1	0	0	0	2	1	0	0	1	0	0	0	1	0	0	0	0	0	0	0	1	0	33	0	0	1	0	0	0	0	0	0	0	0	0	0	0	0	3	0
denovo53722	Bacteria;Bacteroidetes;Bacteroidia;Bacteroidales;Bacteroidaceae;Bacteroides	0	0	0	0	0	0	0	1	0	0	0	0	1	2	0	0	1	0	1	2	1	0	0	0	0	0	0	0	1	0	0	0	6	2	0	0	0	0	0	0	1	0	0	1	0	1	0	0
denovo99064	Bacteria;Bacteroidetes;Bacteroidia;Bacteroidales;Bacteroidaceae;Bacteroides	29	0	4	0	0	0	1	0	0	0	0	1	0	2	0	0	0	0	1	2	0	0	0	0	0	0	0	0	0	0	0	0	0	0	0	0	0	0	0	0	0	0	0	0	0	0	0	0
denovo87803	Bacteria;Firmicutes;Clostridia;Clostridiales	6	0	0	0	0	0	0	0	0	0	0	0	0	0	0	0	0	0	0	0	0	0	0	0	0	0	0	0	0	0	0	0	0	0	0	0	0	0	0	0	0	0	0	0	0	0	82	7
denovo26861	Bacteria;Bacteroidetes;Bacteroidia;Bacteroidales;Bacteroidaceae;Bacteroides	16	0	12	0	1	0	0	0	0	0	0	0	0	1	0	1	0	0	1	0	3	4	0	0	0	0	0	0	0	0	0	0	0	0	0	0	0	0	0	0	0	0	0	0	0	0	0	0
denovo84979	Bacteria;Bacteroidetes;Bacteroidia;Bacteroidales;Bacteroidaceae;Bacteroides	1	0	3	0	0	0	0	13	2	0	0	0	0	1	0	0	0	0	0	0	0	0	0	0	0	0	0	0	0	0	0	0	0	2	0	0	0	0	0	0	0	0	0	0	0	0	0	0
denovo140553	Bacteria;Firmicutes;Clostridia;Clostridiales;Ruminococcaceae;Faecalibacterium	1	0	4	7	11	28	1	1	8	1	13	0	0	0	0	3	0	0	2	0	0	2	0	0	0	27	11	73	5	227	20	32	73	34	0	0	0	3	3	0	0	0	1	1	0	1	22	3
denovo94220	Bacteria;Firmicutes;Clostridia;Clostridiales;Lachnospiraceae;Ruminococcus2	0	0	0	0	0	0	0	1	1	0	1	1	2	4	1	0	8	6	4	5	9	1	1	5	0	5	2	2	1	3	1	1	1	3	0	1	1	4	6	5	8	6	5	12	10	5	13	5
denovo165626	Bacteria;Bacteroidetes;Bacteroidia;Bacteroidales;Porphyromonadaceae;Barnesiella	1	0	0	0	0	0	6	38	6	2	296	0	0	1	0	0	0	0	0	0	0	3	0	0	0	0	0	0	2	11	18	28	191	0	0	0	0	0	0	0	0	0	0	0	0	0	0	0
denovo130685	Bacteria;Bacteroidetes	5	0	0	0	0	0	0	0	0	0	0	0	0	0	0	0	0	0	0	0	0	4	0	0	0	0	0	0	0	0	0	0	0	0	0	0	0	0	0	0	0	0	0	0	0	0	121	1
denovo39301	Bacteria;Firmicutes;Clostridia;Clostridiales;Ruminococcaceae	22	8	1	1	14	1	0	0	1	0	0	1	3	3	2	3	2	1	1	1	0	9	0	0	0	0	3	0	0	0	3	0	9	35	0	0	0	0	0	0	0	0	1	2	2	2	59	5
denovo91515	Bacteria;Firmicutes;Clostridia;Clostridiales;Ruminococcaceae	0	5	0	1	5	1	1	1	0	0	2	2	3	2	1	1	1	2	0	0	1	2	0	1	0	0	0	4	2	3	0	2	5	4	0	0	0	4	1	1	16	16	23	25	18	16	5	7
denovo115469	Bacteria;Bacteroidetes;Bacteroidia;Bacteroidales;Prevotellaceae	2	0	27	0	1	0	3	2	1	0	0	0	0	1	0	0	1	2	0	1	1	0	0	0	0	0	0	0	0	0	3	0	0	0	0	0	0	0	0	0	0	0	0	0	0	0	7	0
denovo99330	Bacteria;Bacteroidetes;Bacteroidia;Bacteroidales;Bacteroidaceae;Bacteroides	0	0	0	0	0	0	0	0	0	0	0	0	0	0	0	0	0	0	0	0	0	0	0	0	0	0	0	0	0	0	0	0	0	0	0	0	0	0	0	0	0	0	0	0	0	0	0	0
denovo74676	Bacteria;Firmicutes;Clostridia;Clostridiales;Ruminococcaceae;Flavonifractor	0	0	0	0	0	1	0	0	0	0	0	6	4	13	8	2	5	3	3	3	2	0	0	0	0	0	0	0	0	0	0	0	0	0	0	0	0	7	9	1	8	4	3	4	1	6	0	0
denovo153906	Bacteria;Firmicutes;Clostridia;Clostridiales;Lachnospiraceae	1	0	0	0	3	1	3	0	1	8	7	1	0	1	1	1	0	0	0	0	1	0	0	0	0	0	3	3	2	15	3	2	0	0	0	0	0	0	1	0	7	9	8	13	7	2	12	4
denovo115830	Bacteria;Bacteroidetes;Bacteroidia;Bacteroidales;Prevotellaceae	3	0	7	0	0	0	3	0	0	0	0	0	0	2	0	0	0	2	0	0	2	0	0	0	0	0	0	0	0	0	0	0	0	0	0	0	0	0	0	0	0	0	0	0	0	0	0	0
denovo121689	Bacteria;Firmicutes;Clostridia;Clostridiales;Lachnospiraceae;Ruminococcus2	0	1	2	1	1	2	0	0	0	0	0	9	6	6	16	12	14	5	9	5	6	1	0	0	0	0	4	0	0	1	0	0	0	10	0	0	0	13	1	0	23	49	27	34	5	13	0	3
denovo74953	Bacteria;Firmicutes;Clostridia;Clostridiales;Lachnospiraceae;Ruminococcus2	0	0	0	0	0	0	0	0	0	0	0	0	0	0	0	0	7	1	1	4	11	0	0	0	1	1	0	0	0	0	0	1	1	1	0	0	0	5	3	5	2	1	3	1	2	1	6	1
denovo99220	Bacteria;Bacteroidetes;Bacteroidia;Bacteroidales;Bacteroidaceae;Bacteroides	0	0	0	0	0	0	0	0	0	0	0	0	0	0	0	0	0	0	0	0	0	0	0	0	0	0	0	0	0	0	0	0	0	0	0	0	0	0	0	0	0	0	0	0	0	0	0	0
denovo132357	Bacteria;Firmicutes;Clostridia;Clostridiales;Lachnospiraceae;Ruminococcus2	0	0	0	0	0	0	0	0	0	0	0	0	0	1	0	2	6	1	5	9	12	0	0	0	0	0	1	0	0	0	1	0	0	0	0	0	0	9	2	3	4	3	5	2	19	4	0	0
denovo158109	Bacteria;Bacteroidetes;Bacteroidia;Bacteroidales;Bacteroidaceae;Bacteroides	14	0	7	0	0	1	1	3	1	0	0	0	0	3	1	0	0	1	0	1	2	0	0	0	0	0	0	0	0	0	0	0	0	0	0	0	0	0	0	0	0	0	0	0	0	0	3	0
denovo168330	Bacteria;Firmicutes;Clostridia;Clostridiales;Ruminococcaceae;Pseudoflavonifractor	1	269	1	3	10	14	4	1	0	46	3	0	2	11	2	0	0	0	0	0	0	0	0	0	0	5	2	3	16	0	0	3	0	6	0	0	0	1	0	1	1	0	1	0	0	0	0	0
denovo15685	Bacteria;Bacteroidetes;Bacteroidia;Bacteroidales;Bacteroidaceae;Bacteroides	1	0	0	0	0	0	0	4	0	0	0	0	0	2	0	0	0	0	1	0	1	0	0	0	0	0	0	0	0	0	0	0	5	3	0	0	0	0	0	0	0	1	0	1	1	0	0	0
denovo120219	Bacteria;Firmicutes;Negativicutes;Selenomonadales;Veillonellaceae;Megamonas	4	0	1	0	0	0	1	1	0	0	1	0	1	7	0	0	0	0	0	1	0	0	0	0	0	0	0	0	0	0	0	0	0	0	0	0	0	0	0	0	1	1	0	1	0	0	1	11
denovo91458	Bacteria;Bacteroidetes;Bacteroidia;Bacteroidales;Bacteroidaceae;Bacteroides	47	0	20	0	0	1	0	0	0	0	0	0	1	1	0	0	0	0	0	0	0	1	0	0	0	0	0	0	0	0	0	0	0	0	0	0	0	0	0	0	0	0	0	0	0	0	0	0
denovo51743	Bacteria;Firmicutes;Clostridia;Clostridiales;Lachnospiraceae	0	28	157	6	125	38	9	0	7	0	3	0	0	0	1	8	0	0	0	0	0	3	0	0	0	8	18	69	27	6	5	12	15	10	0	0	1	2	4	2	3	1	0	1	2	0	3	0
denovo8828	Bacteria;Firmicutes;Clostridia;Clostridiales;Lachnospiraceae;Ruminococcus2	0	0	0	0	1	1	1	0	1	0	2	0	0	0	0	0	0	0	17	18	3	1	0	0	0	0	0	0	2	0	2	1	0	1	0	0	0	6	5	2	0	1	1	3	1	0	1	0
denovo2582	Bacteria;Firmicutes;Clostridia;Clostridiales;Lachnospiraceae;Clostridium XlVa	0	0	0	0	1	0	1	0	1	0	0	0	0	1	0	0	27	35	70	41	32	0	0	0	0	1	0	0	0	0	0	0	0	1	0	0	0	6	2	5	14	4	13	13	8	19	1	1
denovo87322	Bacteria;Firmicutes;Clostridia;Clostridiales;Ruminococcaceae;Clostridium IV	12	0	2	32	25	2	19	0	1	3	4	0	1	0	1	0	0	2	3	4	5	20	1	0	0	0	5	121	2	17	0	6	7	8	1	0	0	0	1	2	0	0	0	0	0	0	87	1
denovo156425	Bacteria;Bacteroidetes;Bacteroidia;Bacteroidales;Bacteroidaceae;Bacteroides	3	0	0	0	0	0	0	1	0	1	0	1	0	0	0	0	0	0	0	0	1	2	0	0	0	0	0	0	0	1	1	0	12	0	0	0	0	0	0	0	0	0	0	0	0	0	0	0
denovo108844	Bacteria;Firmicutes;Clostridia;Clostridiales;Lachnospiraceae;Ruminococcus2	0	0	0	0	3	0	0	0	0	0	0	0	0	0	0	0	23	6	28	22	40	0	0	0	0	0	1	0	0	0	0	1	1	2	0	0	0	6	6	3	14	4	5	2	26	6	0	0
denovo136228	Bacteria;Bacteroidetes;Bacteroidia;Bacteroidales;Bacteroidaceae;Bacteroides	0	0	0	0	0	0	0	25	0	0	1	0	0	0	0	0	0	0	0	0	0	7	0	0	0	0	0	0	1	2	2	2	408	0	0	0	0	0	0	0	0	0	0	0	0	0	0	0
denovo21923	Bacteria;Bacteroidetes;Bacteroidia;Bacteroidales;Bacteroidaceae;Bacteroides	0	0	0	0	0	0	0	0	0	0	0	0	0	0	0	0	0	0	0	0	0	0	0	0	0	0	0	0	0	0	0	0	0	0	0	0	0	0	0	0	0	0	0	0	0	0	0	0
denovo96761	Bacteria;Firmicutes;Clostridia;Clostridiales;Lachnospiraceae	18	16	14	44	84	89	3	4	13	6	15	0	0	0	1	5	0	1	1	0	1	11	0	0	0	0	34	13	0	1	12	9	0	12	0	0	0	2	1	4	0	0	0	0	1	0	18	4
denovo91975	Bacteria;Actinobacteria;Actinobacteria;Coriobacteriales;Coriobacteriaceae;Gordonibacter	0	0	0	0	0	0	0	0	0	0	0	0	0	0	0	0	2	2	1	2	5	0	0	0	0	0	0	0	0	0	0	0	0	0	0	0	0	0	0	0	4	1	0	1	1	0	1	0
denovo55656	Bacteria;Bacteroidetes;Bacteroidia;Bacteroidales;Rikenellaceae;Alistipes	25	0	63	0	0	2	186	8	0	53	23	0	0	0	0	1	0	1	0	0	1	2	0	0	0	0	29	6	2	1	1	14	0	1	0	0	0	0	0	0	0	0	0	0	0	0	0	0
denovo108194	Bacteria;Firmicutes;Negativicutes;Selenomonadales;Veillonellaceae;Megamonas	1	0	1	0	1	0	0	0	0	0	0	1	0	1	0	0	0	0	2	0	0	0	0	0	0	0	0	0	0	0	0	0	0	0	0	0	0	0	0	0	0	0	0	0	0	0	1	0
denovo146933	Bacteria;Bacteroidetes;Bacteroidia;Bacteroidales;Bacteroidaceae;Bacteroides	2	0	3	0	0	0	0	107	0	0	7	1	0	1	0	0	0	0	1	1	0	16	0	0	0	0	0	0	0	1	0	0	13	0	0	0	0	0	0	0	0	0	0	0	0	0	0	0
denovo72915	Bacteria;Firmicutes;Clostridia;Clostridiales;Lachnospiraceae;Ruminococcus2	0	1	3	1	4	3	0	1	2	0	0	12	3	16	8	17	14	7	20	15	23	0	0	0	0	0	2	1	0	2	3	1	0	2	0	0	0	5	1	1	11	24	7	24	20	31	1	1
denovo102300	Bacteria;Firmicutes;Clostridia;Clostridiales;Lachnospiraceae;Ruminococcus2	0	0	0	0	0	0	0	0	0	0	0	0	0	0	0	0	15	0	1	4	20	0	0	0	0	0	0	0	0	0	0	0	0	0	0	0	0	5	3	3	7	1	2	5	15	1	2	0
denovo52219	Bacteria;Bacteroidetes;Bacteroidia;Bacteroidales	5	1	0	0	0	1	4	3	2	0	0	0	0	0	1	0	1	1	0	0	1	1	0	0	0	0	0	0	0	0	0	0	0	0	0	0	0	0	0	0	0	0	0	0	0	0	9	0
denovo1099	Bacteria;Firmicutes;Clostridia;Clostridiales;Ruminococcaceae	1	11	0	59	182	27	1	0	0	42	2	0	0	0	0	6	0	0	0	0	0	0	0	0	0	44	89	5	110	0	19	8	1	5	0	0	0	4	2	0	1	0	1	0	0	0	1	0
denovo7701	Bacteria;Proteobacteria;Betaproteobacteria;Burkholderiales;Sutterellaceae;Parasutterella	0	0	2	0	0	1	0	10	0	0	0	0	0	0	0	0	0	0	0	0	0	1	0	0	0	419	3	4	45	2	1	31	0	4	0	0	0	2	6	7	0	0	0	0	0	0	23	0
denovo78167	Bacteria;Bacteroidetes;Bacteroidia;Bacteroidales;Bacteroidaceae;Bacteroides	5	0	12	0	0	0	0	1	1	0	0	1	1	2	0	0	0	0	1	1	0	39	0	0	0	0	0	0	0	13	0	0	65	0	0	1	0	0	0	0	0	0	0	0	0	0	2	0
denovo15215	Bacteria;Bacteroidetes;Bacteroidia;Bacteroidales;Porphyromonadaceae;Parabacteroides	0	0	0	0	0	0	0	0	0	0	0	0	0	0	0	0	0	0	0	0	0	16	0	0	1	36	332	2	0	0	0	0	0	0	0	0	0	5	0	4	0	0	0	0	0	0	8	0
denovo3832	Bacteria;Firmicutes;Negativicutes;Selenomonadales;Veillonellaceae;Megamonas	2	2	1	12	51	77	20	4	6	50	1	1	4	8	5	3	1	1	2	2	4	0	0	0	0	0	0	0	0	0	0	0	0	46	0	0	0	0	0	0	0	1	0	0	0	0	0	1
denovo72660	Bacteria;Firmicutes;Bacilli;Lactobacillales;Lactobacillaceae;Lactobacillus	7	0	2	9	17	8	3	0	0	1	0	1	0	0	0	0	0	0	0	0	0	2	0	2	0	0	0	1	0	0	0	0	0	1	0	0	0	0	0	0	0	0	0	0	0	0	32	5
denovo174035	Bacteria;Firmicutes;Clostridia;Clostridiales;Eubacteriaceae;Eubacterium	8	0	7	0	0	0	0	0	0	0	0	0	1	4	0	0	0	0	0	0	0	28	0	0	0	0	6	0	0	0	0	0	0	0	1	0	0	0	1	0	0	1	0	1	0	0	88	0
denovo87191	Bacteria;Actinobacteria;Actinobacteria;Coriobacteriales;Coriobacteriaceae;Adlercreutzia	5	9	2	14	4	43	7	3	11	3	3	0	0	1	0	0	0	0	0	2	1	19	0	0	0	2	35	60	6	22	36	40	6	33	0	0	0	0	1	0	0	0	0	0	0	0	0	5
denovo143158	Bacteria;Firmicutes;Negativicutes;Selenomonadales;Veillonellaceae;Megamonas	1	0	0	0	0	0	1	0	0	0	0	0	1	2	0	0	0	1	3	0	1	0	0	0	0	3	1	3	8	5	3	2	5	1	0	0	0	2	2	1	2	3	5	4	1	1	1	0
denovo106414	Bacteria;Bacteroidetes;Bacteroidia;Bacteroidales;Bacteroidaceae;Bacteroides	18	0	14	0	0	0	0	9	0	0	0	1	0	2	0	0	0	1	0	0	0	0	0	0	0	0	0	0	0	0	0	0	0	0	0	0	0	0	0	0	0	0	0	0	0	0	1	0
denovo46226	Bacteria;Bacteroidetes;Bacteroidia;Bacteroidales;Bacteroidaceae;Bacteroides	1	0	1	0	1	0	0	21	0	0	2	1	1	3	0	0	0	0	0	0	0	7	1	0	0	0	0	0	0	0	0	1	6	0	0	0	0	0	0	0	0	0	0	0	0	0	0	0
denovo35410	Bacteria;Firmicutes;Clostridia;Clostridiales;Lachnospiraceae;Ruminococcus2	7	0	0	0	2	0	0	0	2	35	9	0	0	0	0	0	0	0	0	0	0	0	0	1	0	0	0	1	1	0	74	30	13	69	0	0	0	0	0	1	6	1	2	3	1	3	35	0
denovo43257	Bacteria;Bacteroidetes;Bacteroidia;Bacteroidales;Bacteroidaceae;Bacteroides	4	0	18	0	0	1	0	0	0	0	0	1	1	1	0	0	0	0	0	0	0	4	0	0	0	0	1	0	0	3	0	0	0	0	0	0	0	0	0	0	0	0	0	0	0	0	32	0
denovo170879	Bacteria;Bacteroidetes;Bacteroidia;Bacteroidales	4	2	16	0	0	1	0	0	1	0	1	1	1	3	1	0	0	0	1	0	2	0	0	0	0	0	0	0	0	0	12	0	0	0	0	0	0	0	0	0	0	0	0	0	0	0	2	0
denovo97541	Bacteria;Bacteroidetes;Bacteroidia;Bacteroidales;Bacteroidaceae;Bacteroides	0	0	0	0	0	0	0	0	0	0	0	0	0	0	0	0	0	0	0	0	0	93	0	0	1	0	0	0	3	5	3	2	426	0	0	0	0	0	0	0	0	0	0	0	0	0	0	0
denovo94810	Bacteria;Bacteroidetes;Bacteroidia;Bacteroidales;Bacteroidaceae;Bacteroides	0	0	0	0	0	0	0	0	0	0	0	0	0	0	0	0	0	0	0	0	0	0	0	0	0	0	0	0	0	0	0	0	0	0	0	0	0	0	0	0	0	0	0	0	0	0	0	0
denovo55343	Bacteria;Firmicutes;Clostridia;Clostridiales;Ruminococcaceae	0	29	4	14	25	45	9	7	5	8	17	0	0	0	1	0	2	0	0	1	0	2	0	0	0	7	24	16	11	46	16	36	17	14	0	0	0	0	0	0	0	0	0	0	0	1	5	12
denovo152802	Bacteria;Bacteroidetes;Bacteroidia;Bacteroidales;Porphyromonadaceae;Barnesiella	9	0	0	0	0	0	0	0	0	0	0	0	0	0	0	0	0	0	0	0	0	45	0	0	0	0	207	4	15	30	73	16	107	64	0	0	0	2	0	2	0	0	2	0	0	0	2	0
denovo110310	Bacteria;Firmicutes;Clostridia;Clostridiales;Ruminococcaceae;Pseudoflavonifractor	4	9	2	4	0	0	1	0	0	117	2	0	0	2	0	0	0	0	0	0	1	14	0	0	0	0	34	52	5	1	0	1	5	25	0	0	0	4	0	0	0	0	0	2	0	0	11	3
denovo75973	Bacteria;Firmicutes;Clostridia;Clostridiales;Lachnospiraceae	0	0	0	1	0	0	0	0	0	0	0	16	16	19	5	5	4	18	8	10	16	0	0	0	0	0	1	2	2	1	0	1	0	1	0	0	0	14	6	13	2	4	5	3	1	6	0	0
denovo112729	Bacteria;Bacteroidetes;Bacteroidia;Bacteroidales;Bacteroidaceae;Bacteroides	0	0	0	0	0	0	0	0	0	0	0	0	0	0	0	0	0	0	0	0	0	64	2	2	2	0	0	0	0	6	2	3	461	0	0	0	1	0	0	0	0	0	0	0	0	0	0	0
denovo46664	Bacteria;Bacteroidetes	0	0	0	0	0	0	0	0	0	0	0	0	0	0	0	0	0	0	0	0	0	0	0	0	0	0	0	0	0	0	0	0	0	0	0	0	0	0	0	0	0	0	0	0	0	0	3	0
denovo3935	Bacteria;Firmicutes;Clostridia;Clostridiales;Lachnospiraceae	0	0	0	0	0	0	0	1	1	0	0	1	1	0	0	0	38	32	87	61	17	1	0	0	0	0	0	1	0	1	0	0	0	1	0	0	0	0	0	0	7	22	20	13	11	13	1	0
denovo142929	Bacteria;Firmicutes;Clostridia;Clostridiales;Ruminococcaceae;Flavonifractor	0	0	0	0	0	0	1	0	1	0	0	0	0	1	0	0	0	0	0	0	0	0	0	0	0	0	1	0	0	0	0	1	0	0	0	0	0	0	0	0	24	14	8	15	11	11	2	1
denovo129708	Bacteria;Bacteroidetes	8	0	0	0	0	0	0	0	0	0	0	0	0	0	0	0	0	0	0	0	0	57	0	0	0	0	0	0	0	0	0	0	0	0	0	0	0	0	0	0	2	4	3	0	3	0	21	0
denovo65981	Bacteria;Firmicutes;Clostridia;Clostridiales;Lachnospiraceae;Clostridium XlVa	0	0	0	0	1	0	2	4	0	0	0	0	0	0	0	1	15	30	47	34	66	0	0	0	0	0	0	0	0	2	0	0	0	1	0	0	0	7	12	6	10	4	8	12	11	7	1	0
denovo3852	Bacteria;Proteobacteria;Betaproteobacteria;Burkholderiales;Sutterellaceae;Sutterella	0	0	2	0	1	0	0	0	0	0	1	0	0	6	0	1	0	0	0	0	1	0	0	0	0	0	0	0	0	0	0	0	0	0	0	0	0	0	0	0	0	0	0	0	0	0	0	0
denovo112308	Bacteria;Bacteroidetes;Bacteroidia;Bacteroidales;Bacteroidaceae;Bacteroides	1	0	17	0	0	0	0	1	1	0	0	1	0	1	0	0	0	1	1	0	0	6	0	1	0	0	0	0	2	3	0	0	10	2	0	0	0	0	0	0	0	0	0	0	0	0	5	2
denovo166009	Bacteria;Actinobacteria;Actinobacteria;Coriobacteriales;Coriobacteriaceae;Slackia	0	1	0	3	1	2	1	0	1	1	2	0	0	0	0	2	0	1	0	0	0	2	0	0	0	6	7	4	4	11	5	0	5	4	0	0	0	0	0	1	0	0	0	0	0	0	8	5
denovo37879	Bacteria;Firmicutes;Clostridia;Clostridiales;Lachnospiraceae	7	9	20	7	46	34	5	10	0	0	7	0	0	0	1	0	1	5	5	7	6	3	0	0	0	0	23	3	4	3	0	2	2	2	0	0	0	0	1	2	2	0	0	0	0	0	16	5
denovo121607	Bacteria;Firmicutes;Clostridia;Clostridiales;Lachnospiraceae	0	0	0	0	0	0	2	0	0	0	0	0	0	0	0	0	19	55	41	24	12	0	0	0	0	0	0	1	0	0	0	0	0	0	0	0	0	0	3	0	11	7	11	6	1	23	0	0
denovo115045	Bacteria;Bacteroidetes;Bacteroidia;Bacteroidales;Bacteroidaceae;Bacteroides	0	0	0	0	0	0	0	0	0	0	0	0	0	0	0	0	0	0	0	0	0	0	0	0	0	0	0	0	0	0	0	0	0	0	0	0	0	0	0	0	0	0	0	0	0	0	0	0
denovo24183	Bacteria;Bacteroidetes;Bacteroidia;Bacteroidales;Prevotellaceae;Paraprevotella	3	0	11	0	0	0	0	138	1	0	1	2	0	1	0	0	0	0	0	0	0	4	0	0	0	0	0	0	0	0	0	0	0	0	0	0	0	0	0	0	0	0	0	0	0	0	0	0
denovo45226	Bacteria;Firmicutes;Clostridia;Clostridiales;Ruminococcaceae;Butyricicoccus	4	111	4	8	2	88	0	1	1	0	1	0	0	0	0	1	0	0	0	0	0	3	0	0	0	0	39	0	0	4	14	17	0	4	0	0	0	0	0	0	1	0	0	1	0	1	40	33
denovo38406	Bacteria;Bacteroidetes;Bacteroidia;Bacteroidales;Porphyromonadaceae;Barnesiella	0	3	13	1	16	16	36	6	43	1	0	0	0	1	0	0	0	3	1	0	2	1	0	0	0	1	25	0	0	45	5	10	9	0	0	0	0	0	0	0	0	0	0	0	0	0	2	10
denovo13218	Bacteria;Firmicutes;Clostridia;Clostridiales;Lachnospiraceae	0	0	0	0	0	0	0	0	0	0	0	1	0	0	0	1	0	0	2	5	1	0	0	0	0	1	4	2	1	0	0	0	2	1	0	0	0	48	15	14	20	2	10	9	2	7	0	1
denovo91681	Bacteria;Firmicutes;Clostridia;Clostridiales;Ruminococcaceae;Flavonifractor	0	3	0	1	0	1	1	0	1	2	0	0	0	0	0	0	0	1	1	1	0	5	0	0	0	5	1	21	2	0	2	1	2	3	0	0	0	2	1	0	1	0	0	0	0	0	2	1
denovo45277	Bacteria;Bacteroidetes;Bacteroidia;Bacteroidales;Porphyromonadaceae	13	0	0	0	0	0	0	0	0	0	0	0	0	0	0	0	0	0	0	0	0	6	0	0	0	0	0	0	0	0	0	0	0	0	0	1	0	0	0	0	0	0	0	0	0	0	71	0
denovo74309	Bacteria;Bacteroidetes;Bacteroidia;Bacteroidales;Prevotellaceae;Hallella	1	0	6	0	0	0	1	1	0	0	0	1	0	4	0	0	0	0	0	1	0	0	0	0	0	0	0	0	0	0	0	0	0	0	0	0	0	0	0	0	0	0	0	0	0	0	0	0
denovo135080	Bacteria;Firmicutes;Clostridia;Clostridiales;Ruminococcaceae;Flavonifractor	0	27	22	10	36	20	18	5	9	14	7	0	0	0	0	1	0	0	0	0	0	9	0	1	0	34	24	23	16	2	5	21	7	51	0	0	0	1	0	0	2	2	2	3	0	0	1	7
denovo16808	Bacteria;Bacteroidetes;Bacteroidia;Bacteroidales;Prevotellaceae	3	0	0	0	0	0	0	8	0	0	0	1	0	0	0	0	0	2	1	1	0	0	0	0	0	0	0	0	0	0	0	0	0	0	0	0	0	0	0	0	0	0	0	0	0	0	0	0
denovo42713	Bacteria;Firmicutes;Clostridia;Clostridiales;Lachnospiraceae	0	0	0	0	0	0	1	1	5	0	0	1	0	0	0	0	24	46	87	34	29	0	0	0	0	0	0	0	0	0	0	0	0	3	0	0	0	1	1	0	8	16	7	17	2	12	0	0
denovo18109	Bacteria;Firmicutes;Clostridia;Clostridiales	38	0	0	0	0	0	0	0	0	0	0	0	0	0	0	0	0	0	0	0	0	33	0	0	0	0	0	0	4	135	0	3	188	0	2	0	0	0	0	0	2	3	3	3	2	3	8	0
denovo69903	Bacteria;Firmicutes;Clostridia;Clostridiales;Ruminococcaceae;Pseudoflavonifractor	0	1	0	0	4	1	0	1	2	1	0	0	0	0	0	0	0	0	0	0	0	0	0	0	0	0	4	6	1	1	0	1	0	3	0	0	0	0	1	0	28	19	18	33	15	13	1	3
denovo131492	Bacteria;Bacteroidetes;Bacteroidia;Bacteroidales;Prevotellaceae;Paraprevotella	1	1	14	0	0	0	1	3	0	0	0	0	1	1	0	0	0	0	0	0	0	0	0	0	0	0	0	0	0	0	0	0	0	0	0	0	0	0	0	0	0	0	0	0	0	0	1	0
denovo152543	Bacteria;Bacteroidetes;Bacteroidia;Bacteroidales;Prevotellaceae;Prevotella	35	0	0	1	2	0	1	1	0	0	0	0	1	1	1	0	0	0	0	0	0	33	0	0	0	0	0	0	0	0	0	0	0	0	0	0	0	0	0	0	0	0	0	0	0	0	0	0
denovo85850	Bacteria;Firmicutes;Clostridia;Clostridiales	6	25	1	0	29	4	12	1	8	34	28	0	0	0	0	0	1	0	0	1	0	47	0	2	0	8	17	23	0	1	93	46	17	11	1	0	0	0	2	0	1	0	0	1	0	1	39	5
denovo13675	Bacteria;Bacteroidetes;Bacteroidia;Bacteroidales;Prevotellaceae;Paraprevotella	11	0	0	0	0	0	0	0	0	0	0	0	0	0	0	0	0	0	0	0	0	65	0	0	0	0	0	0	0	0	0	0	0	0	0	0	0	0	0	0	0	0	0	0	0	0	104	1
denovo90940	Bacteria;Firmicutes;Clostridia;Clostridiales;Lachnospiraceae	34	1	18	0	0	1	0	0	0	0	0	0	0	0	0	0	0	0	0	0	0	23	0	1	0	0	0	0	0	0	0	0	0	0	0	0	1	0	0	0	0	0	0	0	0	0	63	0
denovo32897	Bacteria;Firmicutes;Clostridia;Clostridiales;Ruminococcaceae	7	10	3	6	24	35	4	3	4	2	21	0	0	0	0	0	0	0	0	0	0	14	0	1	0	1	27	17	11	11	4	34	12	23	0	1	0	2	0	0	0	1	1	0	0	0	35	5
denovo107013	Bacteria;Firmicutes;Clostridia;Clostridiales;Lachnospiraceae;Ruminococcus2	0	0	0	0	0	0	2	0	0	0	0	6	17	14	5	1	45	4	20	41	24	0	0	0	0	1	0	0	1	0	0	0	0	0	0	0	0	27	5	3	14	15	11	5	27	3	0	0
denovo159364	Bacteria;Bacteroidetes;Bacteroidia;Bacteroidales;Bacteroidaceae;Bacteroides	0	0	0	0	0	0	0	0	0	0	0	0	0	0	0	0	0	0	0	0	0	10	0	0	0	0	0	0	0	0	0	0	0	0	0	0	0	0	0	0	0	0	0	0	0	0	39	0
denovo147092	Bacteria;Firmicutes;Clostridia;Clostridiales;Lachnospiraceae	0	0	0	0	0	0	0	0	1	0	0	11	8	33	2	11	10	3	60	39	37	0	0	0	0	0	0	0	0	0	0	0	0	0	0	0	0	13	8	5	5	11	5	15	12	8	0	0
denovo155001	Bacteria;Firmicutes;Clostridia;Clostridiales;Lachnospiraceae	1	1	0	7	1	2	0	0	1	0	0	0	0	0	0	0	0	0	0	0	0	7	0	0	0	0	0	1	0	0	0	0	0	0	0	0	0	1	0	0	0	0	0	0	0	0	112	54
denovo41877	Bacteria;Actinobacteria;Actinobacteria;Coriobacteriales;Coriobacteriaceae;Collinsella	0	1	2	0	2	1	4	1	2	1	1	1	2	3	0	0	0	0	1	2	0	0	0	0	0	0	2	0	1	0	5	0	0	8	0	0	0	0	0	0	2	0	0	0	0	0	5	5
denovo35018	Bacteria;Bacteroidetes;Bacteroidia;Bacteroidales;Porphyromonadaceae;Barnesiella	0	0	0	0	0	0	0	1	0	0	0	0	0	0	0	0	0	0	0	0	0	0	0	0	0	0	0	0	54	1	98	1	45	3	0	0	0	0	0	0	0	0	0	0	0	0	1	2
denovo143374	Bacteria;Firmicutes;Clostridia;Clostridiales;Lachnospiraceae	0	0	0	1	1	0	0	2	0	0	0	11	9	15	12	3	5	6	6	10	7	0	0	0	0	2	1	2	1	0	1	0	0	2	0	0	1	5	2	2	17	11	17	15	6	7	3	5
denovo48717	Bacteria;Firmicutes;Clostridia;Clostridiales;Lachnospiraceae;Ruminococcus2	0	0	0	0	0	0	0	0	0	0	0	0	0	1	0	0	5	0	2	2	7	0	0	0	1	0	0	4	0	1	0	0	0	0	0	0	0	5	0	6	3	2	1	3	10	0	0	1
denovo76327	Bacteria;Firmicutes;Clostridia;Clostridiales;Ruminococcaceae;Clostridium IV	3	16	1	16	8	19	8	2	2	3	8	0	0	0	0	1	0	0	0	0	0	13	2	1	0	0	15	38	26	35	3	23	74	23	0	0	0	3	0	0	0	1	0	0	1	0	21	6
denovo48465	Bacteria;Firmicutes;Clostridia;Clostridiales;Ruminococcaceae	4	0	1	0	5	4	1	1	2	2	3	0	1	1	0	0	0	0	0	0	1	2	0	0	0	2	2	4	2	8	5	7	7	22	0	0	0	0	0	0	0	0	1	0	0	1	18	2
denovo133321	Bacteria;Firmicutes;Clostridia;Clostridiales;Lachnospiraceae;Ruminococcus2	0	0	0	1	0	0	0	0	0	0	0	0	0	0	0	0	0	0	4	13	0	0	0	0	0	0	3	1	0	0	0	0	1	0	0	0	0	0	1	1	0	1	1	1	1	0	1	1
denovo172094	Archaea;Euryarchaeota;Methanobacteria;Methanobacteriales;Methanobacteriaceae;Methanobrevibacter	46	0	0	0	0	0	2	0	0	0	5	0	0	0	0	0	0	0	0	0	1	24	0	0	0	0	6	40	30	22	2	31	46	57	0	0	0	1	0	0	0	0	1	0	0	1	14	0
denovo103029	Bacteria;Bacteroidetes;Bacteroidia;Bacteroidales;Prevotellaceae;Paraprevotella	0	0	0	0	0	0	0	0	0	0	0	0	0	0	0	0	0	0	0	0	0	9	0	0	0	0	0	0	0	0	0	0	0	0	0	0	0	0	0	0	0	0	0	0	0	0	57	1
denovo43256	Bacteria;Actinobacteria;Actinobacteria;Coriobacteriales;Coriobacteriaceae;Eggerthella	0	0	0	0	0	0	0	0	0	0	0	0	0	0	0	0	0	0	0	0	0	0	0	0	0	0	0	0	0	0	0	0	0	1	0	0	0	2	3	1	12	14	6	17	5	119	1	0
denovo49524	Bacteria;Bacteroidetes;Bacteroidia;Bacteroidales;Bacteroidaceae;Bacteroides	5	0	74	1	0	0	1	2	1	0	0	0	0	1	0	0	2	2	0	0	1	5	0	0	0	0	9	0	0	60	1	0	3	0	0	0	0	1	0	0	0	0	0	0	0	0	10	0
denovo103194	Bacteria;Firmicutes;Clostridia;Clostridiales;Lachnospiraceae;Clostridium XlVb	9	23	8	21	19	31	1	0	9	9	13	0	0	0	0	1	0	0	0	0	0	11	0	0	0	1	13	86	10	22	10	17	19	22	0	0	0	3	0	1	0	0	0	0	0	0	28	6
denovo130743	Bacteria;Bacteroidetes;Bacteroidia;Bacteroidales;Porphyromonadaceae;Parabacteroides	3	0	0	0	0	0	0	0	0	0	0	0	0	0	0	0	0	0	0	0	0	27	0	0	0	0	0	0	0	0	0	0	0	0	0	0	0	0	0	0	0	0	0	0	0	0	20	0
denovo141400	Bacteria;Bacteroidetes;Bacteroidia;Bacteroidales;Bacteroidaceae;Bacteroides	2	0	0	0	0	0	0	140	2	0	0	2	1	2	0	0	0	1	0	1	0	6	0	0	0	0	0	0	0	0	0	0	0	0	0	0	0	0	0	0	0	0	0	0	0	0	0	0
denovo158240	Bacteria;Bacteroidetes;Bacteroidia;Bacteroidales;Porphyromonadaceae;Barnesiella	1	0	0	3	0	0	234	2	3	21	3	0	0	0	0	0	1	1	0	0	1	0	0	0	0	0	45	41	0	5	3	112	9	20	0	0	1	0	0	0	1	0	0	0	0	0	0	0
denovo42214	Bacteria;Firmicutes;Clostridia;Clostridiales;Lachnospiraceae;Ruminococcus2	0	0	0	0	2	0	1	0	0	0	0	1	0	0	0	1	3	2	1	0	2	1	0	0	0	1	0	0	0	0	0	0	2	4	0	0	0	16	13	17	7	16	29	14	7	17	1	0
denovo148404	Bacteria;Firmicutes;Clostridia;Clostridiales;Ruminococcaceae;Flavonifractor	2	0	0	0	0	0	0	0	0	0	0	0	0	1	0	1	0	0	0	0	0	22	0	0	0	0	3	28	0	2	0	21	8	0	2	0	0	1	0	1	0	0	0	0	0	0	9	0
denovo155485	Bacteria;Firmicutes;Clostridia;Clostridiales;Ruminococcaceae;Clostridium IV	0	0	0	0	0	0	0	0	0	0	0	0	0	0	0	0	5	16	9	5	4	0	0	0	0	0	0	1	0	0	0	0	0	0	0	0	0	1	0	1	11	2	10	4	0	1	1	0
denovo34871	Bacteria;Firmicutes;Clostridia;Clostridiales;Lachnospiraceae;Clostridium XlVa	0	0	0	0	0	0	0	0	0	0	1	0	0	0	0	0	1	1	2	0	0	0	0	0	0	0	1	2	0	2	0	0	0	1	0	0	0	0	1	1	3	9	5	4	4	1	5	1
denovo151436	Bacteria;Bacteroidetes;Bacteroidia;Bacteroidales;Prevotellaceae	4	0	14	0	0	0	1	2	0	0	0	2	0	0	0	0	0	1	1	0	0	1	0	0	0	0	0	0	0	0	0	0	0	0	0	0	0	0	0	0	0	0	0	0	0	0	2	0
denovo30088	Bacteria;Bacteroidetes;Bacteroidia;Bacteroidales;Bacteroidaceae;Bacteroides	0	0	0	0	0	0	0	0	0	0	0	0	0	0	0	0	0	0	0	0	0	0	0	0	0	0	0	0	0	0	0	0	0	0	0	0	0	0	0	0	0	0	0	0	0	0	0	0
denovo46024	Bacteria;Bacteroidetes;Bacteroidia;Bacteroidales;Bacteroidaceae;Bacteroides	0	0	0	0	0	0	0	0	0	0	0	0	0	0	0	0	0	0	0	0	0	0	0	0	0	0	0	0	0	0	0	0	0	0	0	0	0	0	0	0	0	0	0	0	0	0	0	0
denovo70387	Bacteria;Bacteroidetes;Bacteroidia;Bacteroidales;Bacteroidaceae;Bacteroides	3	0	0	0	0	0	0	19	0	0	1	1	1	2	0	0	0	0	0	0	0	9	0	0	0	0	0	0	0	0	0	0	10	0	0	0	0	0	0	0	0	0	0	0	0	0	0	0
denovo73355	Bacteria;Bacteroidetes;Bacteroidia;Bacteroidales;Prevotellaceae	0	0	0	0	0	0	0	0	0	0	0	0	0	0	0	0	0	0	0	0	0	0	0	0	0	0	0	0	0	0	0	0	0	0	0	0	0	0	0	0	0	0	0	0	0	0	439	0
denovo97268	Bacteria;Bacteroidetes;Bacteroidia;Bacteroidales;Bacteroidaceae;Bacteroides	0	0	0	0	0	0	0	0	0	0	0	0	0	0	0	0	0	0	0	0	0	0	0	0	0	0	0	0	0	0	0	0	0	0	0	0	0	0	0	0	0	0	0	0	0	0	0	0
denovo112988	Bacteria;Bacteroidetes;Bacteroidia;Bacteroidales;Prevotellaceae;Paraprevotella	11	0	0	0	0	0	0	0	0	0	0	0	0	0	0	0	0	0	0	0	0	13	0	0	0	0	0	0	0	0	0	0	0	1	0	0	0	0	0	0	0	2	1	0	1	0	38	1
denovo147378	Bacteria;Firmicutes;Clostridia;Clostridiales;Lachnospiraceae;Ruminococcus2	0	0	0	0	0	0	0	0	0	0	0	0	0	0	2	0	11	1	2	4	7	0	1	0	0	0	1	0	0	0	0	0	0	0	0	0	0	10	1	1	1	0	2	1	15	0	0	1
denovo145841	Bacteria;Firmicutes;Clostridia;Clostridiales;Lachnospiraceae	1	0	2	1	0	0	1	0	0	0	1	0	0	0	0	0	4	6	4	5	12	5	0	0	0	3	3	3	0	1	0	0	0	2	0	0	1	33	10	12	4	10	32	9	5	8	0	1
denovo89415	Bacteria;Bacteroidetes;Bacteroidia;Bacteroidales;Prevotellaceae;Paraprevotella	1	0	0	0	0	0	0	0	0	0	0	1	1	1	0	0	0	0	1	0	0	0	0	0	0	0	0	0	0	0	0	0	0	0	0	0	0	0	0	0	0	0	0	0	0	0	2	0
denovo82346	Bacteria;Firmicutes;Clostridia;Clostridiales;Ruminococcaceae;Faecalibacterium	1	102	9	5	17	52	4	3	4	9	28	0	0	0	0	2	1	1	2	1	3	6	0	0	0	3	5	13	4	5	1	5	11	15	0	0	0	0	0	2	0	0	0	0	1	0	9	10
denovo1975	Bacteria;Firmicutes;Clostridia;Clostridiales;Lachnospiraceae;Coprococcus	0	0	0	0	0	0	0	0	0	0	0	1	0	0	2	1	0	2	7	4	1	1	0	0	0	0	3	0	0	0	0	0	1	0	0	0	0	4	0	0	0	0	1	1	4	2	0	1
denovo5772	Bacteria;Firmicutes;Clostridia;Clostridiales;Lachnospiraceae;Lachnospiracea_incertae_sedis	10	24	6	9	41	29	61	5	11	3	35	0	0	0	1	1	3	0	1	1	1	10	0	0	0	0	2	0	0	1	17	0	0	1	0	0	0	0	0	0	0	2	0	0	0	1	12	5
denovo103306	Bacteria;Bacteroidetes	7	0	0	0	0	0	0	0	0	0	0	0	0	0	0	0	0	0	0	0	0	5	0	0	0	0	0	0	0	0	0	0	0	0	0	0	0	0	0	0	0	0	0	0	0	0	19	1
denovo129736	Bacteria;Bacteroidetes;Bacteroidia;Bacteroidales;Porphyromonadaceae	29	0	0	0	0	0	0	0	0	0	0	0	0	0	0	0	0	0	0	0	0	38	0	2	0	0	0	0	0	0	0	0	0	0	0	0	0	0	0	0	0	0	0	0	0	0	70	0
denovo133293	Bacteria;Firmicutes;Clostridia;Clostridiales;Lachnospiraceae;Clostridium XlVa	0	0	0	0	0	0	0	0	0	0	0	0	0	0	0	0	0	0	0	0	0	0	0	0	0	0	0	0	0	0	0	0	0	0	0	0	0	0	0	0	0	0	0	0	0	0	0	0
denovo70026	Bacteria;Bacteroidetes;Bacteroidia;Bacteroidales;Rikenellaceae;Alistipes	1	0	0	0	0	0	0	0	1	0	0	0	0	0	0	0	0	0	0	0	0	2	0	0	0	4	79	46	44	24	3	144	126	13	0	0	0	1	0	0	0	0	0	0	0	0	0	0
denovo107904	Bacteria;Firmicutes;Clostridia;Clostridiales;Ruminococcaceae;Anaerotruncus	0	0	0	0	2	1	0	1	1	0	0	0	0	0	0	0	3	35	8	16	2	0	0	0	0	0	0	1	0	0	0	0	0	0	0	0	0	0	1	0	4	6	5	7	1	29	0	1
denovo67823	Bacteria;Bacteroidetes;Bacteroidia;Bacteroidales;Porphyromonadaceae	0	1	24	0	0	0	1	2	1	0	0	0	0	2	0	0	0	1	1	0	1	2	0	0	0	0	0	0	1	62	0	1	1	1	0	0	0	0	0	0	0	0	0	0	0	0	0	3
denovo11221	Bacteria;Bacteroidetes;Bacteroidia;Bacteroidales;Porphyromonadaceae	3	0	14	0	0	0	0	0	0	0	0	0	1	1	0	1	0	0	0	0	0	0	0	0	0	0	0	0	0	0	3	0	0	0	0	0	0	0	0	0	0	0	0	0	0	0	0	0
denovo13162	Bacteria;Bacteroidetes;Bacteroidia;Bacteroidales;Bacteroidaceae;Bacteroides	0	0	0	0	0	0	0	0	0	0	0	0	0	0	0	0	0	0	0	0	0	0	0	0	0	0	0	0	0	0	0	0	0	0	0	0	0	0	0	0	0	0	0	0	0	0	0	0
denovo29383	Bacteria;Bacteroidetes;Bacteroidia;Bacteroidales;Bacteroidaceae;Bacteroides	0	0	0	0	0	0	0	0	0	0	0	0	0	0	0	0	0	0	0	0	0	89	0	0	2	0	0	0	3	4	1	2	332	0	0	0	0	0	0	0	0	0	0	0	0	0	0	0
denovo94374	Bacteria;Bacteroidetes;Bacteroidia;Bacteroidales;Bacteroidaceae;Bacteroides	0	0	0	0	0	0	0	0	0	0	0	0	0	0	0	0	0	0	0	0	0	0	0	0	0	0	0	0	0	0	0	0	0	0	0	0	0	0	0	0	0	0	0	0	0	0	0	0
denovo11338	Bacteria;Bacteroidetes;Bacteroidia;Bacteroidales;Bacteroidaceae;Bacteroides	5	0	0	0	0	0	1	4	0	0	0	0	0	2	0	0	0	1	1	0	0	0	0	0	0	0	0	0	0	0	0	0	0	0	0	0	0	0	0	0	0	0	0	0	0	0	0	0
denovo105545	Bacteria;Firmicutes;Clostridia;Clostridiales	5	0	0	0	0	1	2	0	0	65	2	0	0	0	0	0	0	0	0	0	0	23	0	0	0	2	0	3	0	0	2	4	0	1	0	0	0	0	0	0	0	0	0	0	0	0	116	3
denovo93064	Bacteria;Firmicutes;Bacilli;Lactobacillales;Lactobacillaceae;Pediococcus	0	0	0	0	0	0	0	0	0	0	0	51	1	8	59	62	0	1	0	0	1	0	0	0	0	1	0	2	0	0	0	0	0	0	0	0	0	128	3	0	0	0	0	0	0	0	0	0
denovo72215	Bacteria;Bacteroidetes;Bacteroidia;Bacteroidales;Bacteroidaceae;Bacteroides	3	0	2	0	0	0	0	1	1	0	0	0	0	0	0	0	0	1	1	0	1	0	0	0	0	0	0	0	0	1	4	0	0	0	0	0	0	0	0	0	0	0	0	0	0	0	1	0
denovo99390	Bacteria;Firmicutes;Negativicutes;Selenomonadales;Veillonellaceae;Megamonas	7	0	0	0	1	0	0	0	11	0	11	0	0	1	0	1	0	0	1	1	4	0	0	0	0	1	0	0	18	2	1	1	2	0	0	0	0	0	0	0	0	0	0	0	0	0	0	0
denovo172887	Bacteria;Firmicutes;Clostridia;Clostridiales;Lachnospiraceae;Ruminococcus2	0	0	0	0	0	0	0	0	0	0	0	0	0	0	0	0	8	1	2	5	7	0	0	0	0	0	0	1	0	0	0	0	0	1	0	0	0	5	1	3	4	3	4	5	19	0	0	0
denovo112602	Bacteria;Firmicutes;Clostridia;Clostridiales;Ruminococcaceae;Hydrogenoanaerobacterium	0	0	0	0	0	0	0	0	0	0	0	0	0	0	1	0	0	0	0	0	0	0	0	0	0	0	0	0	2	0	1	1	7	0	0	0	0	0	0	0	0	0	0	0	0	0	2	2
denovo35812	Bacteria;Firmicutes;Clostridia;Clostridiales	2	0	9	0	1	59	0	3	0	0	0	0	0	0	0	0	0	0	0	0	0	1	0	0	0	4	0	0	24	0	7	16	0	78	0	0	0	0	0	0	1	0	1	0	0	1	97	0
denovo38379	Bacteria;Firmicutes;Clostridia;Clostridiales;Lachnospiraceae;Ruminococcus2	0	0	0	0	0	0	0	0	0	0	0	0	0	0	0	0	7	1	4	5	10	0	0	0	0	0	0	1	0	1	0	0	0	1	0	0	0	8	4	4	7	2	3	3	7	3	3	0
denovo119866	Bacteria;Firmicutes;Clostridia;Clostridiales	1	56	0	4	8	2	4	5	3	2	4	0	0	0	1	0	0	0	0	0	0	3	0	0	0	2	108	11	4	18	11	7	49	19	0	0	0	1	1	1	0	0	0	1	0	2	14	21
denovo104911	Bacteria;Firmicutes;Clostridia;Clostridiales	6	2	0	0	11	3	6	4	0	0	10	0	0	0	0	0	0	0	0	0	0	30	0	0	0	9	63	55	17	12	3	17	15	17	2	0	0	2	3	0	1	1	0	0	0	1	3	4
denovo10091	Bacteria;Actinobacteria;Actinobacteria;Coriobacteriales;Coriobacteriaceae	0	5	4	0	29	65	4	0	4	11	8	0	0	0	1	0	0	0	0	0	0	0	0	0	0	0	0	0	0	0	0	0	0	0	0	0	0	0	0	0	0	0	0	0	0	0	1	4
denovo85226	Bacteria;Actinobacteria;Actinobacteria;Coriobacteriales;Coriobacteriaceae;Slackia	0	7	1	20	3	22	5	0	1	3	7	1	0	0	0	1	0	0	0	0	0	0	0	0	0	17	3	1	4	8	1	1	0	2	0	0	0	0	0	0	0	0	0	0	0	0	1	2
denovo24179	Bacteria;Firmicutes;Erysipelotrichia;Erysipelotrichales;Erysipelotrichaceae;Erysipelotrichaceae_incertae_sedis	35	0	1	18	0	0	0	1	0	0	3	0	0	0	0	0	0	0	0	0	0	4	0	0	0	0	3	0	13	150	2	0	87	2	0	0	0	0	0	0	1	0	0	0	0	0	40	3
denovo56830	Bacteria;Proteobacteria;Gammaproteobacteria;Enterobacteriales;Enterobacteriaceae;Escherichia/Shigella	0	0	0	0	3	0	0	0	1	0	1	3	8	34	8	3	1	6	3	4	3	17	1	2	0	0	1	0	0	0	0	1	0	0	0	1	0	1	3	0	17	22	13	11	5	19	5	0
denovo31414	Bacteria;Bacteroidetes	15	0	0	0	0	0	0	0	0	0	0	0	0	0	0	0	0	0	0	0	0	1	0	0	0	0	0	0	0	0	0	0	0	0	0	0	0	0	0	0	0	0	0	0	0	0	66	0
denovo95437	Bacteria;Bacteroidetes;Bacteroidia;Bacteroidales;Bacteroidaceae;Bacteroides	10	0	30	0	1	0	2	9	0	0	1	0	0	0	0	0	0	2	1	0	1	0	0	0	0	0	0	0	0	0	0	0	0	0	0	0	0	0	0	0	0	0	0	0	0	0	4	0
denovo159765	Bacteria;Firmicutes;Clostridia;Clostridiales;Lachnospiraceae	2	0	0	0	8	2	2	0	1	0	2	2	1	1	0	0	0	0	0	0	1	2	0	0	0	0	1	0	1	1	2	4	8	1	0	0	0	0	1	0	19	18	14	16	13	11	6	4
denovo117654	Bacteria;Firmicutes;Erysipelotrichia;Erysipelotrichales;Erysipelotrichaceae	0	0	0	0	0	0	0	1	0	0	0	0	0	0	0	0	1	5	0	0	0	0	0	1	0	0	2	1	1	0	0	2	0	0	0	0	0	0	3	2	9	10	15	18	6	9	2	0
denovo24637	Bacteria;Firmicutes;Negativicutes;Selenomonadales;Veillonellaceae;Megasphaera	1	0	0	0	1	0	0	0	0	0	0	1	2	3	0	0	0	0	0	0	0	0	0	0	0	0	0	0	0	0	0	0	0	0	0	0	0	0	0	0	0	0	0	0	0	0	0	0
denovo92319	Bacteria;Firmicutes;Clostridia;Clostridiales;Lachnospiraceae;Ruminococcus2	0	0	0	0	0	0	0	1	0	0	0	1	1	2	0	0	6	23	1	22	10	0	0	0	0	0	0	0	0	0	0	0	0	1	0	0	0	0	1	0	4	0	4	4	2	0	2	0
denovo9780	Bacteria;Bacteroidetes;Bacteroidia;Bacteroidales;Bacteroidaceae;Bacteroides	0	0	0	0	0	0	0	0	0	0	0	0	0	0	0	0	0	0	0	0	0	41	0	0	0	0	0	0	1	7	0	1	404	0	0	0	0	0	0	0	0	0	0	0	0	0	0	0
denovo112275	Bacteria;Firmicutes;Clostridia;Clostridiales;Lachnospiraceae	1	0	0	1	1	0	1	0	0	0	0	0	1	0	0	0	14	55	32	25	9	0	0	0	0	1	0	1	0	2	0	0	1	5	0	0	0	1	0	0	6	10	22	12	4	36	1	2
denovo126481	Bacteria;Bacteroidetes;Bacteroidia;Bacteroidales;Prevotellaceae;Paraprevotella	8	0	45	0	0	0	0	1	0	0	0	0	0	0	0	0	0	0	0	0	0	0	0	0	0	0	0	0	0	0	0	0	0	0	0	0	0	0	0	0	0	0	0	0	0	0	0	0
denovo18479	Bacteria;Bacteroidetes;Bacteroidia;Bacteroidales	0	0	0	0	0	0	0	0	0	0	0	0	0	0	0	0	0	0	0	0	0	0	0	0	0	0	0	0	0	0	0	0	0	0	0	0	0	0	0	0	0	0	0	0	0	0	25	0
denovo43493	Bacteria;Firmicutes;Clostridia;Clostridiales;Ruminococcaceae;Flavonifractor	2	1	1	51	14	2	1	0	1	1	2	0	4	4	0	2	0	0	0	2	0	9	0	0	0	2	2	15	9	0	5	1	5	7	0	0	0	1	1	0	0	0	0	0	0	0	2	31
denovo1050	Bacteria;Firmicutes;Clostridia;Clostridiales;Lachnospiraceae;Ruminococcus2	0	1	0	2	0	0	0	0	0	0	0	10	25	38	22	16	1	6	4	7	8	0	0	0	0	0	1	0	0	0	0	0	0	0	0	1	0	1	4	8	7	4	5	7	8	3	0	1
denovo165653	Bacteria;Firmicutes;Clostridia;Clostridiales;Lachnospiraceae	5	12	7	153	7	41	28	2	17	5	26	0	0	0	2	1	0	0	4	0	1	3	0	0	0	0	3	0	4	0	10	4	0	2	0	0	0	0	0	0	0	0	0	0	1	0	5	8
denovo52326	Bacteria;Bacteroidetes;Bacteroidia;Bacteroidales;Prevotellaceae;Paraprevotella	8	0	10	0	0	0	0	1	1	0	0	0	0	0	0	0	0	1	1	0	0	16	0	0	0	0	0	0	0	0	0	0	0	0	0	0	0	0	0	0	0	0	0	0	0	0	21	1
denovo83578	Bacteria;Actinobacteria;Actinobacteria;Coriobacteriales;Coriobacteriaceae;Collinsella	0	0	1	1	0	1	4	0	0	3	5	3	1	1	0	1	1	1	2	1	1	0	0	0	0	0	0	0	0	0	0	0	0	11	0	0	0	0	0	0	0	0	1	0	0	0	5	0
denovo160748	Bacteria;Bacteroidetes;Bacteroidia;Bacteroidales;Porphyromonadaceae;Odoribacter	34	0	0	0	0	0	0	0	0	0	0	0	0	0	0	0	0	0	0	0	0	0	0	0	0	0	0	0	0	0	0	0	0	0	0	0	0	0	0	0	0	0	0	0	0	0	128	0
denovo23136	Bacteria;Bacteroidetes;Bacteroidia;Bacteroidales;Bacteroidaceae;Bacteroides	0	0	0	0	0	0	0	0	0	0	0	0	0	0	0	0	0	0	0	0	0	0	0	0	0	0	0	0	0	0	0	0	0	0	0	0	0	0	0	0	0	0	0	0	0	0	124	0
denovo109440	Bacteria;Firmicutes;Negativicutes;Selenomonadales;Veillonellaceae;Megamonas	0	0	0	0	0	0	0	0	2	1	350	0	0	0	0	0	0	1	0	0	0	0	0	0	0	1	0	0	10	9	1	1	3	0	0	0	0	0	1	0	0	1	3	2	0	1	0	0
denovo155706	Bacteria;Bacteroidetes;Bacteroidia;Bacteroidales;Bacteroidaceae;Bacteroides	36	0	6	0	0	0	0	0	0	0	0	0	1	0	0	0	0	0	1	0	2	6	0	0	0	0	0	0	0	0	0	0	0	0	1	0	0	0	0	0	0	0	0	0	0	0	3	1
denovo23090	Bacteria;Firmicutes;Clostridia;Clostridiales;Lachnospiraceae;Ruminococcus2	0	0	0	0	0	0	0	0	0	0	0	24	77	106	26	3	11	2	11	17	12	0	0	0	0	0	0	0	0	0	0	0	0	1	0	0	0	8	10	1	9	4	10	3	6	4	0	0
denovo84273	Bacteria;Firmicutes;Clostridia;Clostridiales;Lachnospiraceae;Ruminococcus2	2	8	54	3	39	22	2	0	3	1	2	7	7	14	8	15	1	0	1	2	1	1	0	0	0	7	25	36	10	2	4	9	9	7	0	0	0	5	2	4	3	1	0	1	4	1	0	2
denovo79406	Bacteria;Firmicutes;Negativicutes;Selenomonadales;Veillonellaceae;Megamonas	7	5	2	9	21	17	11	2	1	19	1	1	3	3	0	0	1	0	0	1	2	1	0	0	0	0	0	0	1	0	3	3	1	16	0	0	0	0	0	0	0	0	0	0	0	0	0	2
denovo8857	Bacteria;Firmicutes;Clostridia;Clostridiales;Ruminococcaceae	1	1	0	1	17	1	0	2	1	1	10	0	0	0	0	2	0	0	0	0	0	10	0	0	0	0	6	6	11	13	1	9	14	12	0	0	0	0	0	0	0	0	0	1	0	0	19	16
denovo33408	Bacteria;Firmicutes;Clostridia;Clostridiales;Ruminococcaceae;Oscillibacter	3	3	0	0	7	1	0	3	4	0	11	0	2	2	0	2	4	1	4	0	1	1	0	0	0	0	2	6	0	0	0	4	1	1	0	0	0	0	0	0	0	0	0	0	0	0	5	0
denovo21477	Bacteria;Firmicutes;Clostridia;Clostridiales;Ruminococcaceae	1	23	3	0	31	1	6	6	5	33	21	0	0	0	0	0	0	0	0	0	1	3	0	0	0	4	9	14	1	12	9	18	13	6	0	0	0	1	0	0	0	0	0	0	0	0	18	6
denovo5086	Bacteria;Firmicutes;Clostridia;Clostridiales;Lachnospiraceae;Ruminococcus2	0	0	0	0	0	0	0	0	0	0	0	0	0	0	0	0	2	0	1	4	5	0	0	0	0	1	0	0	1	0	0	0	0	0	0	0	0	1	0	0	0	2	0	1	4	0	3	1
denovo95225	Bacteria;Firmicutes;Clostridia;Clostridiales;Lachnospiraceae;Clostridium XlVa	0	0	0	0	1	0	0	0	0	0	0	0	0	1	0	0	0	0	1	0	1	0	0	0	0	0	0	2	1	0	0	0	2	0	0	0	0	38	5	17	16	4	8	6	1	8	0	3
denovo154007	Bacteria;Bacteroidetes;Bacteroidia;Bacteroidales	0	0	8	0	0	0	0	7	1	0	0	1	0	0	0	0	0	1	0	0	1	0	0	0	0	1	0	0	2	57	0	0	2	60	0	0	0	0	0	0	0	0	1	0	1	1	0	0
denovo125958	Bacteria;Firmicutes;Clostridia;Clostridiales;Ruminococcaceae;Flavonifractor	2	0	0	1	1	2	0	0	0	0	0	7	0	11	0	1	0	0	0	0	0	0	0	0	0	2	0	0	0	0	0	0	0	0	0	0	0	0	0	0	0	0	0	0	0	0	0	0
denovo89209	Bacteria;Bacteroidetes;Bacteroidia;Bacteroidales	1	0	33	0	0	0	0	1	0	0	0	0	0	1	0	0	0	1	0	0	1	2	0	0	0	0	10	0	0	2	0	0	0	1	0	0	0	0	0	0	0	0	0	0	0	1	7	1
denovo29865	Bacteria;Firmicutes;Erysipelotrichia;Erysipelotrichales;Erysipelotrichaceae	2	12	11	37	40	65	2	0	1	4	2	0	0	0	0	1	1	0	0	0	0	2	0	0	0	1	3	0	4	9	2	1	6	7	0	0	0	0	0	0	0	0	1	0	0	0	3	17
denovo66523	Bacteria;Firmicutes;Clostridia;Clostridiales;Lachnospiraceae;Blautia	9	15	17	45	13	16	14	6	4	6	15	0	0	0	0	1	2	0	0	0	0	13	0	0	0	0	15	37	5	11	1	9	13	10	0	0	1	2	1	2	0	0	0	0	0	0	38	3
denovo172087	Bacteria;Bacteroidetes;Bacteroidia;Bacteroidales;Porphyromonadaceae;Barnesiella	2	0	6	0	0	0	1	1	1	0	0	0	0	2	0	0	0	0	0	0	0	0	0	0	0	0	0	0	0	1	65	0	0	0	0	0	0	0	0	0	0	0	0	0	0	0	1	0
denovo78605	Bacteria;Firmicutes;Clostridia;Clostridiales;Lachnospiraceae;Ruminococcus2	0	1	0	1	1	0	0	0	0	0	2	3	5	11	1	2	3	4	6	8	15	0	0	0	0	0	0	1	1	0	0	1	0	1	0	0	1	12	16	12	5	7	6	12	13	11	1	0
denovo34591	Bacteria;Bacteroidetes;Bacteroidia;Bacteroidales	1	0	15	0	0	0	0	0	0	0	0	0	1	0	0	0	2	0	0	0	0	0	0	0	0	0	0	0	0	0	0	0	0	0	0	0	0	0	0	0	0	0	0	0	0	0	0	0
denovo35760	Bacteria;Bacteroidetes;Bacteroidia;Bacteroidales;Bacteroidaceae;Bacteroides	1	0	1	0	0	0	0	7	0	0	1	0	0	0	0	0	0	0	0	0	0	59	1	0	2	0	0	0	2	5	1	1	294	0	0	1	0	0	0	0	0	0	0	0	0	0	0	0
denovo133845	Bacteria;Firmicutes;Negativicutes;Selenomonadales;Veillonellaceae;Megamonas	1	0	0	0	2	0	3	0	2	0	0	0	1	5	0	0	0	0	0	0	0	0	0	0	0	0	0	0	0	0	3	7	1	2	0	0	0	0	0	0	0	0	0	0	0	0	0	9
denovo57602	Bacteria;Bacteroidetes	0	0	0	0	0	0	0	0	0	0	0	0	0	0	0	0	0	0	0	0	0	153	0	0	0	0	0	0	0	0	0	0	0	0	1	1	2	0	0	0	0	0	0	0	0	0	10	0
denovo44342	Bacteria;Bacteroidetes;Bacteroidia;Bacteroidales;Porphyromonadaceae;Barnesiella	0	0	0	136	0	1	255	2	4	0	0	0	0	0	0	1	0	0	2	0	1	0	0	0	0	0	0	0	0	9	0	0	0	0	0	0	0	0	0	0	0	0	0	0	0	0	0	0
denovo163996	Bacteria;Firmicutes;Clostridia;Clostridiales;Ruminococcaceae;Pseudoflavonifractor	0	1	0	0	7	3	0	0	3	0	0	0	1	0	0	0	0	0	0	0	0	0	0	1	0	0	0	2	1	0	0	1	0	2	0	0	0	0	0	0	18	8	13	24	15	13	4	2
denovo29421	Bacteria;Firmicutes;Clostridia;Clostridiales;Ruminococcaceae	1	10	2	103	53	136	0	0	8	2	30	0	0	0	2	2	0	0	0	0	0	0	0	0	0	5	15	1	13	3	2	2	0	0	0	0	0	0	0	0	0	0	0	0	0	0	0	16
denovo120486	Bacteria;Firmicutes;Clostridia;Clostridiales;Lachnospiraceae;Ruminococcus2	4	0	0	0	1	0	0	0	0	0	0	0	0	0	0	0	1	0	0	1	0	0	0	0	0	1	0	1	0	2	0	1	0	1	0	0	0	0	0	0	9	5	11	13	15	3	2	1
denovo104905	Bacteria;Firmicutes;Clostridia;Clostridiales;Ruminococcaceae	1	0	0	0	59	0	0	2	4	1	6	0	0	0	0	0	0	0	0	0	0	2	0	0	0	30	27	128	69	5	0	20	47	1	0	0	1	4	4	2	0	0	0	1	0	0	1	0
denovo35730	Bacteria;Bacteroidetes;Bacteroidia;Bacteroidales;Porphyromonadaceae;Barnesiella	0	1	0	114	4	6	256	3	10	0	0	0	0	0	0	0	0	0	1	0	0	0	0	0	0	0	0	0	0	6	1	0	0	0	0	0	0	0	0	0	0	0	0	0	0	0	0	0
denovo100565	Bacteria;Firmicutes;Clostridia;Clostridiales;Lachnospiraceae;Ruminococcus2	2	0	0	3	0	1	1	0	0	0	0	0	7	4	2	1	0	1	1	1	1	3	0	0	0	0	0	0	0	0	0	0	0	0	0	1	0	0	0	0	0	0	0	0	0	0	2	0
denovo81631	Bacteria;Firmicutes;Negativicutes;Selenomonadales;Acidaminococcaceae;Phascolarctobacterium	4	0	2	0	0	0	1	0	1	0	0	0	1	1	0	0	1	0	2	1	0	0	0	0	0	0	0	0	0	0	0	1	0	0	0	0	0	0	0	0	0	0	0	0	0	0	2	0
denovo151799	Bacteria;Firmicutes;Clostridia;Clostridiales;Lachnospiraceae;Coprococcus	0	1	0	2	0	0	0	1	0	0	0	21	30	47	17	15	7	3	2	3	7	7	1	0	0	0	0	1	0	0	0	0	0	2	0	0	0	2	0	1	13	17	11	6	4	21	1	2
denovo13809	Bacteria;Firmicutes;Clostridia;Clostridiales;Ruminococcaceae;Clostridium IV	0	0	0	0	0	0	1	0	1	0	0	8	4	16	6	3	8	4	5	7	8	0	0	0	0	0	0	0	0	0	0	0	0	1	0	0	0	4	7	6	4	13	8	8	13	10	0	0
denovo171354	Bacteria;Firmicutes;Clostridia;Clostridiales;Lachnospiraceae;Ruminococcus2	0	0	0	0	0	1	0	1	0	0	0	7	11	15	8	5	4	5	1	5	5	0	0	0	0	0	0	0	0	0	0	0	0	0	0	0	0	5	11	16	8	3	6	7	6	3	1	0
denovo172565	Bacteria;Bacteroidetes;Bacteroidia;Bacteroidales;Bacteroidaceae;Bacteroides	15	0	4	0	0	0	1	0	0	0	0	2	2	1	0	0	0	0	0	0	0	49	0	0	0	0	0	0	0	0	0	0	0	0	0	0	0	0	0	0	0	0	0	0	0	0	0	0
denovo102433	Bacteria;Firmicutes;Negativicutes;Selenomonadales;Veillonellaceae;Megamonas	0	0	2	1	4	1	1	1	10	0	7	0	0	1	0	0	0	1	1	2	1	0	0	0	0	0	0	0	15	0	6	18	3	2	0	0	0	0	0	0	0	0	0	0	0	0	0	0
denovo105712	Bacteria;Firmicutes;Negativicutes;Selenomonadales;Acidaminococcaceae;Phascolarctobacterium	4	0	0	0	0	0	0	0	0	0	0	0	0	0	0	0	1	0	0	0	0	3	0	0	0	0	0	0	0	0	0	0	0	0	0	0	0	0	0	0	0	0	0	0	0	0	4	0
denovo95136	Bacteria;Firmicutes;Clostridia;Clostridiales;Lachnospiraceae;Ruminococcus2	0	0	0	0	0	0	0	0	0	0	0	0	0	0	0	0	5	1	1	3	3	0	0	0	0	0	1	1	0	0	0	0	0	0	0	0	0	8	1	6	0	0	0	0	13	1	0	2
denovo12054	Bacteria;Firmicutes;Clostridia;Clostridiales;Lachnospiraceae;Clostridium XlVa	1	1	0	0	1	1	0	1	0	0	0	10	35	45	5	3	6	6	9	19	9	0	0	0	0	2	1	1	1	0	0	1	1	0	0	0	0	17	20	5	15	9	10	4	14	8	0	0
denovo26495	Bacteria;Firmicutes;Clostridia;Clostridiales;Ruminococcaceae;Clostridium IV	0	0	0	0	0	0	0	0	0	0	0	0	0	0	0	0	0	0	0	0	0	0	0	0	0	0	2	1	0	0	0	0	0	1	0	0	0	0	0	0	15	12	19	26	11	16	1	0
denovo107712	Bacteria;Bacteroidetes;Bacteroidia;Bacteroidales;Prevotellaceae;Paraprevotella	1	0	5	0	0	0	1	3	0	0	0	0	1	0	0	0	1	0	0	1	1	1	0	0	0	0	0	0	0	0	0	0	0	0	0	0	0	0	0	0	0	0	0	0	0	0	15	0
denovo16062	Bacteria;Bacteroidetes;Bacteroidia;Bacteroidales;Bacteroidaceae;Bacteroides	0	0	0	0	0	0	0	0	0	0	0	0	0	0	0	0	0	0	0	0	0	0	0	0	0	0	0	0	0	0	0	0	0	0	0	0	0	0	0	0	0	0	0	0	0	0	0	0
denovo117430	Bacteria;Firmicutes;Clostridia;Clostridiales;Lachnospiraceae;Clostridium XlVa	0	0	0	0	0	0	0	0	0	0	0	0	0	0	0	0	0	0	0	0	0	0	0	0	0	0	1	0	0	0	0	0	0	0	1	0	0	45	10	16	12	3	1	6	5	9	1	0
denovo157728	Bacteria;Bacteroidetes;Bacteroidia;Bacteroidales;Prevotellaceae;Paraprevotella	1	0	0	0	0	0	0	1	0	0	0	0	0	0	0	0	0	0	0	1	0	2	0	0	0	0	0	0	0	0	0	0	0	0	0	0	0	0	0	0	0	0	0	0	0	0	7	0
denovo75723	Bacteria;Firmicutes;Clostridia;Clostridiales;Lachnospiraceae;Ruminococcus2	0	0	0	0	1	0	0	0	0	0	0	11	35	37	25	13	2	15	3	6	19	0	0	0	0	0	0	0	0	0	0	0	0	0	0	0	0	4	7	3	4	3	8	2	4	0	2	0
denovo71467	Bacteria;Firmicutes;Clostridia;Clostridiales;Ruminococcaceae;Oscillibacter	4	6	1	0	11	5	1	2	1	2	7	0	0	0	2	0	0	0	0	1	0	4	0	0	0	0	10	4	6	4	0	4	2	8	0	0	0	0	0	1	4	2	3	6	2	2	5	2
denovo18977	Bacteria;Bacteroidetes;Bacteroidia;Bacteroidales;Prevotellaceae	0	0	0	0	0	0	0	0	0	0	0	0	0	0	0	0	0	0	0	0	0	2	0	0	0	0	0	0	0	0	0	0	0	0	0	0	0	0	0	0	0	0	0	0	0	0	56	0
denovo113692	Bacteria;Firmicutes;Clostridia;Clostridiales;Eubacteriaceae;Eubacterium	1	0	0	0	0	0	2	5	10	0	99	1	3	1	1	0	0	1	0	1	0	13	0	0	0	0	0	0	5	0	0	0	7	1	0	0	1	0	0	0	0	0	0	2	0	0	2	1
denovo1219	Bacteria;Firmicutes;Clostridia;Clostridiales;Lachnospiraceae	0	3	1	0	0	1	0	0	0	0	0	10	7	13	16	17	4	5	1	5	4	0	0	0	0	0	4	0	0	1	1	2	1	0	0	0	0	0	1	0	8	25	17	9	2	18	1	0
denovo86115	Bacteria;Firmicutes;Negativicutes;Selenomonadales;Veillonellaceae;Megamonas	3	0	0	1	2	1	3	0	18	1	1	1	1	0	0	0	1	0	0	1	0	0	0	0	0	0	0	0	4	2	3	10	0	13	0	0	0	0	0	0	0	0	0	0	0	0	0	0
denovo80460	Bacteria;Bacteroidetes;Bacteroidia;Bacteroidales;Bacteroidaceae;Bacteroides	2	0	0	0	0	0	0	1	0	0	0	1	2	2	0	0	0	0	0	0	0	19	0	0	0	0	0	0	0	0	0	0	0	0	0	0	0	0	0	0	0	0	0	0	0	0	0	0
denovo96089	Bacteria;Firmicutes;Clostridia;Clostridiales;Lachnospiraceae	0	0	1	0	1	1	0	0	0	0	0	21	13	17	28	9	3	15	2	3	13	0	0	0	0	0	1	1	0	0	0	0	0	1	0	0	0	5	1	2	10	11	14	5	7	11	4	0
denovo2728	Bacteria;Bacteroidetes;Bacteroidia;Bacteroidales;Prevotellaceae;Prevotella	1	0	0	0	0	0	0	0	1	0	0	1	1	0	0	0	1	0	0	1	0	0	0	0	0	0	0	0	0	0	0	0	0	0	0	0	0	0	0	0	0	0	0	0	0	0	0	0
denovo84302	Bacteria;Firmicutes;Clostridia;Clostridiales;Lachnospiraceae;Coprococcus	4	32	2	58	57	85	10	0	3	0	13	0	0	0	0	5	1	0	0	0	1	2	0	0	0	4	2	41	0	0	6	9	0	5	0	0	0	1	0	1	1	0	0	0	0	0	4	32
denovo119100	Bacteria;Firmicutes;Clostridia;Clostridiales;Lachnospiraceae;Ruminococcus2	0	0	0	1	0	0	0	0	0	0	0	0	0	0	0	0	2	0	1	1	6	0	0	0	0	0	1	0	0	0	0	0	0	1	0	0	0	6	1	1	0	2	4	1	18	0	0	0
denovo131542	Bacteria;Bacteroidetes;Bacteroidia;Bacteroidales;Porphyromonadaceae;Barnesiella	1	0	0	0	0	0	0	0	0	0	0	0	0	2	0	0	0	1	0	0	0	0	0	0	0	0	0	0	0	0	2	0	0	0	0	0	0	0	0	0	0	0	0	0	0	0	3	0
denovo126822	Bacteria;Firmicutes;Negativicutes;Selenomonadales;Veillonellaceae;Megamonas	2	0	0	0	0	0	0	1	21	0	2	0	0	2	0	0	0	4	0	0	0	1	0	0	0	0	0	2	47	10	1	4	3	2	1	0	1	3	2	0	2	1	0	2	0	2	0	0
denovo37156	Bacteria;Bacteroidetes;Bacteroidia;Bacteroidales;Bacteroidaceae;Bacteroides	0	0	11	0	0	0	0	1	0	0	0	1	1	0	1	0	0	1	1	0	2	0	0	0	0	0	0	0	0	0	0	0	0	0	0	0	0	0	0	0	0	0	0	0	0	0	0	0
denovo6109	Bacteria;Firmicutes;Clostridia;Clostridiales;Ruminococcaceae;Faecalibacterium	0	0	0	0	0	0	0	0	0	0	0	0	0	0	0	0	0	0	0	0	0	13	0	0	0	352	3	3	0	0	0	0	0	0	1	0	0	6	3	2	0	0	0	0	0	0	1	0
denovo137462	Bacteria;Firmicutes;Clostridia;Clostridiales;Ruminococcaceae	5	0	1	0	0	1	5	0	0	0	16	0	0	0	0	0	0	0	0	0	0	11	0	0	0	2	17	10	23	105	2	26	24	26	0	0	0	0	0	0	4	4	1	0	1	1	18	0
denovo118114	Bacteria;Firmicutes;Clostridia;Clostridiales;Lachnospiraceae	0	0	0	1	0	1	0	0	1	0	0	6	5	8	5	4	1	1	2	1	6	0	0	0	0	0	0	2	0	0	0	0	0	1	0	0	0	8	8	13	7	6	11	6	9	4	1	0
denovo25732	Bacteria;Bacteroidetes;Bacteroidia;Bacteroidales;Prevotellaceae	1	0	0	0	0	0	0	3	1	0	0	0	0	0	0	0	1	0	2	0	1	1	0	0	0	0	0	0	0	0	0	0	0	0	0	0	0	0	0	0	0	0	0	0	0	0	3	0
denovo99940	Bacteria;Firmicutes;Clostridia;Clostridiales;Lachnospiraceae	27	0	0	0	0	2	0	0	0	0	3	0	0	0	0	0	0	0	0	0	0	26	1	2	0	0	1	43	0	0	0	0	0	1	1	0	0	2	1	1	0	0	0	0	0	0	257	2
denovo3136	Bacteria;Firmicutes;Clostridia;Clostridiales;Lachnospiraceae	4	30	11	12	194	5	1	0	1	0	9	0	0	0	13	18	1	2	1	1	0	7	0	0	0	0	2	13	0	0	0	1	8	0	0	0	0	1	0	2	2	1	0	0	1	1	8	2
denovo81407	Bacteria;Bacteroidetes;Bacteroidia;Bacteroidales;Bacteroidaceae;Bacteroides	1	0	0	0	0	0	0	0	0	0	0	0	0	0	0	0	0	0	0	0	0	0	0	0	0	0	0	0	0	0	0	0	0	0	0	0	0	0	0	0	0	0	0	0	0	0	0	0
denovo62036	Bacteria;Bacteroidetes;Bacteroidia;Bacteroidales;Prevotellaceae	0	0	0	0	0	0	0	0	0	0	0	0	0	0	0	0	0	0	0	0	0	4	0	0	0	0	0	0	0	0	0	0	0	0	0	0	0	0	0	0	0	0	0	0	0	0	27	0
denovo20077	Bacteria;Firmicutes;Negativicutes;Selenomonadales;Veillonellaceae;Megamonas	1	0	0	0	0	0	0	0	28	0	5	0	0	0	1	0	0	0	1	0	0	0	0	0	0	1	4	1	47	10	3	1	1	2	2	0	0	4	2	0	1	0	2	0	3	4	1	0
denovo4317	Bacteria;Firmicutes;Clostridia;Clostridiales;Ruminococcaceae;Oscillibacter	11	0	0	1	6	3	0	0	0	0	0	0	0	0	0	0	0	0	0	0	0	86	1	0	0	1	0	4	5	0	2	0	2	0	0	0	0	0	0	0	0	0	0	0	0	0	0	0
denovo152594	Bacteria;Bacteroidetes;Bacteroidia;Bacteroidales;Porphyromonadaceae;Barnesiella	0	0	0	0	0	0	0	0	0	0	0	0	0	0	0	0	0	0	0	0	0	0	0	0	0	1	0	0	0	71	1	1	1	307	0	0	0	0	0	0	1	0	2	3	0	0	0	0
denovo151246	Bacteria;Bacteroidetes;Bacteroidia;Bacteroidales;Bacteroidaceae;Bacteroides	3	0	1	0	0	0	0	0	0	1	0	1	1	3	0	0	1	0	0	0	0	0	0	0	0	0	0	0	0	0	0	0	0	0	0	0	0	0	0	0	0	0	0	0	0	0	0	0
denovo22605	Bacteria;Firmicutes;Clostridia;Clostridiales;Lachnospiraceae;Ruminococcus2	0	0	0	0	0	0	0	0	1	0	0	15	10	7	2	13	3	13	7	6	15	0	0	0	0	0	1	0	0	0	0	1	0	1	0	0	0	7	10	7	4	1	10	9	2	1	0	0
denovo128429	Bacteria;Firmicutes;Clostridia;Clostridiales;Lachnospiraceae	0	2	2	0	2	0	1	0	1	0	1	6	1	20	5	5	3	7	14	4	6	0	0	0	0	0	1	0	0	1	1	1	0	4	0	0	0	9	0	3	1	8	12	8	12	10	0	1
denovo127326	Bacteria;Firmicutes;Clostridia;Clostridiales;Ruminococcaceae;Flavonifractor	8	0	0	0	5	15	2	0	4	0	34	0	0	0	0	0	0	0	0	0	0	24	0	0	0	0	17	19	11	2	10	36	4	23	0	0	1	1	0	0	0	0	0	1	0	0	32	2
denovo115967	Bacteria;Bacteroidetes;Bacteroidia;Bacteroidales;Bacteroidaceae;Bacteroides	7	0	0	0	0	0	0	2	1	0	0	0	1	0	0	0	0	0	0	0	0	0	0	0	0	0	0	0	0	0	0	0	0	0	0	0	0	0	0	0	0	0	0	0	0	0	0	0
denovo21515	Bacteria;Actinobacteria;Actinobacteria;Coriobacteriales;Coriobacteriaceae;Olsenella	0	0	1	1	2	5	7	2	0	0	4	0	1	0	0	0	2	2	1	2	1	0	0	0	0	0	0	0	0	0	0	1	0	1	0	0	0	0	0	0	0	0	0	0	0	0	2	24
denovo55257	Bacteria;Actinobacteria;Actinobacteria;Coriobacteriales;Coriobacteriaceae;Olsenella	2	1	2	1	3	5	13	1	5	4	6	0	0	1	0	0	1	1	1	0	0	0	0	0	0	0	1	0	1	0	1	3	0	0	0	0	0	0	0	0	0	0	0	0	0	0	5	6
denovo174427	Bacteria;Firmicutes;Clostridia;Clostridiales;Ruminococcaceae	0	75	6	2	28	36	8	4	11	0	5	0	0	0	0	0	0	0	0	0	0	8	0	0	0	0	2	0	1	2	0	5	4	2	0	0	0	0	0	0	0	0	0	0	0	0	5	10
denovo119982	Bacteria;Firmicutes;Bacilli;Lactobacillales	2	0	0	1	0	0	0	0	1	0	0	1	1	2	0	0	0	0	0	0	0	0	0	0	0	0	0	0	0	0	0	0	0	0	0	0	0	0	0	0	0	0	0	0	0	0	0	0
denovo20760	Bacteria;Firmicutes;Clostridia;Clostridiales;Lachnospiraceae	0	0	0	1	0	0	1	0	0	0	1	11	8	17	6	12	7	13	11	13	34	0	0	0	0	0	0	2	0	0	0	0	1	0	0	0	0	9	16	9	3	5	3	9	8	3	0	0
denovo133417	Bacteria;Proteobacteria;Gammaproteobacteria;Enterobacteriales;Enterobacteriaceae;Escherichia/Shigella	0	1	0	0	0	1	1	0	1	0	0	13	13	25	14	13	1	5	9	7	7	0	2	1	0	0	0	0	0	0	0	0	0	0	2	3	2	9	6	12	5	12	7	5	10	18	1	0
denovo70198	Bacteria;Bacteroidetes;Bacteroidia;Bacteroidales;Prevotellaceae	1	0	53	0	0	0	0	0	0	0	0	0	0	0	0	1	0	0	0	0	0	0	0	0	0	0	0	0	0	16	0	0	0	0	0	0	0	0	0	0	0	0	0	0	0	0	13	0
denovo34473	Bacteria;Firmicutes;Clostridia;Clostridiales;Ruminococcaceae;Faecalibacterium	2	48	2	19	94	44	11	1	3	13	33	0	0	0	1	0	0	0	0	1	1	1	0	0	0	6	15	25	1	0	3	10	0	8	0	0	0	1	0	0	0	0	0	0	0	0	6	6
denovo70049	Bacteria;Firmicutes;Clostridia;Clostridiales;Lachnospiraceae;Ruminococcus2	0	0	0	0	0	0	0	0	0	0	0	1	0	0	0	0	3	1	3	2	5	0	0	0	0	0	0	0	0	0	0	0	0	1	0	0	0	4	1	1	0	1	1	0	7	1	0	0
denovo170957	Bacteria;Bacteroidetes;Bacteroidia;Bacteroidales	6	0	0	0	0	0	1	0	1	0	0	0	0	1	0	0	1	1	0	1	1	0	0	0	0	0	0	0	0	0	0	0	0	0	0	0	0	0	0	0	0	0	0	0	0	0	0	0
denovo57647	Bacteria;Firmicutes;Clostridia;Clostridiales;Lachnospiraceae	2	5	1	6	2	1	1	0	0	1	1	6	3	9	4	7	1	1	0	0	2	0	0	0	0	0	0	0	0	1	0	1	0	0	0	0	0	0	0	0	0	0	0	0	0	0	0	1
denovo38340	Bacteria;Firmicutes;Clostridia;Clostridiales;Lachnospiraceae;Ruminococcus2	0	0	0	0	0	0	0	1	2	0	1	0	1	1	0	0	3	3	8	14	11	0	0	0	0	0	2	2	0	2	1	1	2	0	1	0	0	6	0	3	0	0	2	1	12	3	2	0
denovo107372	Bacteria;Bacteroidetes;Bacteroidia;Bacteroidales;Bacteroidaceae;Bacteroides	6	0	21	0	0	0	0	1	0	0	0	0	1	0	0	0	1	0	0	0	0	1	0	0	0	0	0	0	0	0	0	0	0	0	0	0	0	0	0	0	0	0	0	0	0	0	0	0
denovo847	Bacteria;Firmicutes;Clostridia;Clostridiales;Lachnospiraceae	2	30	1	2	55	8	4	1	5	0	11	0	0	0	2	1	0	1	1	1	0	1	0	0	0	0	3	4	2	6	1	1	3	7	0	0	0	0	0	0	17	8	15	10	9	9	3	3
denovo71433	Bacteria;Bacteroidetes;Bacteroidia;Bacteroidales	3	1	14	0	0	0	2	11	0	0	0	0	0	0	0	0	0	0	0	1	0	0	0	0	0	0	0	0	0	6	0	0	0	0	0	0	0	0	0	0	0	0	0	0	0	0	0	0
denovo38545	Bacteria;Bacteroidetes;Bacteroidia;Bacteroidales;Bacteroidaceae;Bacteroides	8	0	2	0	0	0	0	0	0	0	0	0	0	1	0	0	0	0	0	0	0	0	0	0	0	0	0	0	0	0	0	0	0	0	0	0	0	0	0	0	0	0	0	0	0	0	5	0
denovo71947	Bacteria;Bacteroidetes;Bacteroidia;Bacteroidales	1	0	0	0	0	0	0	0	0	0	0	0	0	2	0	0	0	0	0	0	0	2	0	0	0	0	0	0	0	0	0	0	0	0	0	0	0	0	0	0	0	0	0	0	0	0	34	0
denovo124181	Bacteria;Firmicutes;Clostridia;Clostridiales;Lachnospiraceae;Ruminococcus2	0	0	0	0	0	0	0	1	1	0	0	2	0	2	2	0	8	0	0	3	5	0	0	0	0	1	0	0	0	0	1	0	2	0	0	0	0	0	0	1	2	7	4	8	9	2	2	1
denovo150515	Bacteria;Bacteroidetes;Bacteroidia;Bacteroidales;Bacteroidaceae;Bacteroides	2	0	20	0	0	0	1	8	1	0	0	1	0	0	0	0	0	1	1	1	0	1	0	0	0	0	0	0	0	59	0	0	1	0	0	0	0	0	0	0	0	0	0	0	0	0	0	1
denovo125441	Bacteria;Bacteroidetes;Bacteroidia;Bacteroidales	1	0	16	0	0	0	0	0	0	0	0	0	0	0	0	0	0	0	0	0	0	0	0	0	0	0	0	0	0	0	2	0	0	0	0	0	0	0	0	0	0	0	0	0	0	0	5	0
denovo59420	Bacteria;Bacteroidetes;Bacteroidia;Bacteroidales;Prevotellaceae;Hallella	10	0	0	0	3	0	0	0	2	0	0	0	0	0	0	0	0	1	1	0	0	37	0	0	0	0	0	0	0	0	0	0	0	4	0	0	0	0	0	0	2	3	3	5	6	2	51	0
denovo70255	Bacteria;Bacteroidetes;Bacteroidia;Bacteroidales;Bacteroidaceae;Bacteroides	2	0	0	0	0	0	1	0	0	0	0	0	1	0	0	0	0	1	2	0	1	3	0	0	0	0	0	0	1	0	24	1	0	0	0	0	0	0	0	0	0	0	0	0	0	0	1	0
denovo102027	Bacteria;Firmicutes;Clostridia;Clostridiales;Ruminococcaceae;Flavonifractor	0	0	0	0	0	0	0	0	0	0	0	0	2	3	0	0	0	0	0	0	0	0	0	0	0	0	0	0	0	0	0	0	0	0	0	0	0	1	0	0	21	5	8	11	9	8	2	1
denovo87129	Bacteria;Firmicutes;Clostridia;Clostridiales;Ruminococcaceae	2	1	1	60	12	24	3	0	4	1	2	0	0	0	0	0	0	0	0	0	0	0	0	0	0	1	1	0	0	0	0	1	0	1	0	0	0	0	0	0	0	0	0	0	0	0	9	1
denovo145834	Bacteria;Firmicutes;Clostridia;Clostridiales	0	16	4	0	23	12	12	1	14	9	7	0	0	0	0	0	0	0	1	0	0	5	0	0	0	7	21	75	12	1	42	34	4	20	0	0	0	1	0	1	0	1	0	0	1	0	1	4
denovo109234	Bacteria;Firmicutes;Clostridia;Clostridiales;Lachnospiraceae;Ruminococcus2	0	0	0	0	0	0	1	0	0	0	0	0	0	0	0	0	5	0	0	6	8	0	1	0	1	2	1	0	0	0	0	0	0	0	0	0	0	3	2	3	6	0	2	1	9	2	1	1
denovo54352	Bacteria;Bacteroidetes;Bacteroidia;Bacteroidales;Porphyromonadaceae	11	0	0	0	0	0	0	0	0	0	0	0	0	0	0	0	0	0	0	0	0	20	0	0	0	0	0	0	0	0	0	0	0	0	1	0	0	0	0	0	0	0	0	0	0	0	150	0
denovo101874	Bacteria;Firmicutes;Clostridia;Clostridiales;Lachnospiraceae	0	0	0	0	0	0	0	0	0	0	0	10	14	13	6	2	0	0	2	3	10	0	0	0	0	0	1	0	0	0	0	0	0	1	0	0	0	2	4	7	3	2	11	1	4	1	0	0
denovo61216	Bacteria;Firmicutes;Clostridia;Clostridiales;Lachnospiraceae;Ruminococcus2	0	0	0	0	0	0	1	0	0	0	0	0	0	0	0	0	7	17	5	14	6	0	0	0	0	0	0	0	0	0	0	0	0	0	0	0	0	1	0	0	7	7	8	2	5	10	0	0
denovo7481	Bacteria;Firmicutes;Clostridia;Clostridiales;Lachnospiraceae	0	0	0	0	0	0	0	0	0	0	0	0	0	0	0	0	0	0	1	0	1	0	0	0	0	0	0	0	0	0	0	0	2	0	0	0	0	15	13	17	6	1	5	1	1	6	0	0
denovo86275	Bacteria;Bacteroidetes;Bacteroidia;Bacteroidales;Bacteroidaceae;Bacteroides	24	0	9	0	0	0	0	1	0	0	0	0	0	2	0	0	0	1	1	0	0	1	0	0	0	0	0	0	0	0	0	0	0	0	0	0	0	0	0	0	0	0	0	0	0	0	0	0
denovo90000	Bacteria;Firmicutes;Clostridia;Clostridiales;Lachnospiraceae;Lachnospiracea_incertae_sedis	0	26	7	48	52	52	10	3	8	15	18	0	0	0	1	3	0	0	0	1	0	2	0	0	0	0	3	6	3	9	22	3	3	9	0	0	0	0	0	0	0	0	0	0	0	0	13	4
denovo174139	Bacteria;Firmicutes;Clostridia;Clostridiales;Lachnospiraceae	0	0	0	0	2	0	0	0	0	0	0	9	3	9	0	14	4	1	15	4	12	0	0	1	0	3	1	1	0	2	1	1	2	0	0	0	0	18	6	2	10	10	7	30	11	6	0	0
denovo169718	Bacteria;Firmicutes;Clostridia;Clostridiales;Ruminococcaceae	5	8	1	6	11	12	2	1	4	9	18	0	0	0	0	1	0	0	0	0	0	5	0	0	0	0	23	11	7	28	1	21	4	11	0	0	0	0	0	0	2	0	0	0	1	0	25	7
denovo68473	Bacteria;Firmicutes;Clostridia;Clostridiales;Lachnospiraceae;Ruminococcus2	0	0	0	0	0	0	0	0	0	0	0	15	19	22	11	7	2	3	3	3	8	0	0	0	0	0	1	0	0	0	0	0	0	0	0	0	0	5	6	10	12	2	6	1	6	1	1	0
denovo17726	Bacteria;Bacteroidetes;Bacteroidia;Bacteroidales;Prevotellaceae	1	0	20	0	0	0	0	0	0	0	0	1	0	1	0	0	0	1	0	1	0	0	0	0	0	0	0	0	0	0	0	0	0	0	0	0	0	0	0	0	0	0	0	0	0	0	6	0
denovo79902	Bacteria;Firmicutes;Clostridia;Clostridiales;Lachnospiraceae;Clostridium XlVa	0	0	0	1	0	0	0	0	0	0	0	16	37	61	28	4	12	7	12	11	14	0	0	0	0	1	0	0	0	0	0	0	0	0	0	0	0	6	8	3	9	12	13	3	9	2	0	0
denovo134012	Bacteria;Bacteroidetes;Bacteroidia;Bacteroidales;Porphyromonadaceae	15	0	0	0	0	0	0	0	0	0	0	0	0	0	0	0	0	0	0	0	0	152	1	0	0	0	4	110	1	66	0	6	2	0	0	2	0	2	1	0	0	0	0	0	0	0	0	0
denovo135898	Bacteria;Firmicutes;Clostridia;Clostridiales;Lachnospiraceae	0	0	0	0	0	0	0	0	0	0	0	0	0	0	0	0	3	6	10	4	27	0	0	0	0	1	0	0	0	0	0	2	0	0	0	0	0	40	5	6	1	1	9	6	1	7	0	0
denovo147416	Bacteria;Firmicutes;Clostridia;Clostridiales;Lachnospiraceae;Ruminococcus2	3	2	0	0	0	0	1	0	0	0	0	9	4	9	2	1	5	2	2	9	23	0	0	0	0	0	1	0	1	0	0	0	1	2	0	0	0	6	14	12	5	2	5	3	8	1	2	1
denovo159343	Bacteria;Bacteroidetes;Bacteroidia;Bacteroidales;Prevotellaceae	5	0	1	0	0	0	0	1	0	0	0	0	0	0	0	0	0	0	1	0	0	6	0	0	0	0	0	0	0	0	0	0	0	0	0	0	0	0	0	0	0	0	0	0	0	0	53	1
denovo55219	Bacteria;Firmicutes;Clostridia;Clostridiales;Lachnospiraceae;Ruminococcus2	2	12	14	10	23	8	3	2	14	20	13	0	0	1	1	2	2	0	0	0	2	2	0	0	0	1	17	12	0	8	9	12	4	5	0	0	0	1	1	3	0	0	0	2	0	0	6	10
denovo50804	Bacteria;Actinobacteria;Actinobacteria;Coriobacteriales;Coriobacteriaceae;Olsenella	2	0	3	8	3	3	17	0	4	1	14	0	0	0	0	1	0	0	0	1	1	0	0	0	0	0	3	1	0	0	0	0	2	0	0	0	0	0	0	0	0	0	0	0	0	0	3	2
denovo76883	Bacteria;Bacteroidetes;Bacteroidia;Bacteroidales;Bacteroidaceae;Bacteroides	12	0	26	0	0	0	0	193	0	0	0	0	0	0	0	0	0	2	2	1	0	0	0	0	0	0	0	0	0	0	0	0	0	0	0	0	0	0	0	0	0	0	0	0	0	0	0	0
denovo44708	Bacteria;Firmicutes;Clostridia;Clostridiales;Lachnospiraceae	0	0	1	0	0	1	0	0	3	0	0	5	9	7	2	1	3	7	1	1	6	0	0	0	0	0	1	2	0	2	0	0	0	0	0	0	0	2	5	1	2	2	1	0	3	1	5	2
denovo113111	Bacteria;Firmicutes;Clostridia;Clostridiales;Lachnospiraceae	14	0	17	0	41	2	5	10	7	3	25	0	0	0	0	0	1	1	0	1	0	15	0	0	0	0	10	16	22	0	0	32	29	19	0	1	0	2	1	0	0	3	1	1	0	0	13	0
denovo108790	Bacteria;Firmicutes;Clostridia;Clostridiales;Ruminococcaceae	0	5	5	22	15	19	8	0	5	2	7	0	0	0	1	1	0	0	0	0	0	7	0	0	0	0	10	1	23	23	6	74	18	42	0	0	0	0	0	0	1	1	0	1	0	0	6	0
denovo27514	Bacteria;Firmicutes;Clostridia;Clostridiales;Lachnospiraceae	1	0	0	0	0	0	2	0	1	0	0	6	5	18	1	2	3	3	3	3	6	0	0	0	0	0	4	1	0	3	1	4	8	1	0	1	0	4	2	1	5	4	3	0	5	4	5	1
denovo14615	Bacteria;Bacteroidetes;Bacteroidia;Bacteroidales	110	0	0	0	0	0	0	0	0	0	0	0	0	0	0	0	0	0	0	0	0	228	1	0	1	0	0	0	0	0	0	0	0	0	0	0	1	0	0	0	0	0	0	0	0	0	1	0
denovo9249	Bacteria;Firmicutes;Clostridia;Clostridiales;Lachnospiraceae	0	0	1	1	1	0	2	0	1	0	0	0	0	0	0	0	5	8	11	10	39	0	0	0	0	5	2	0	0	1	0	0	0	1	0	0	0	43	18	10	4	4	12	17	4	6	0	0
denovo62158	Bacteria;Firmicutes;Clostridia;Clostridiales;Lachnospiraceae;Ruminococcus2	0	1	0	0	0	0	0	0	0	0	0	1	1	1	0	0	2	1	1	4	5	0	0	0	1	1	2	2	0	0	0	0	0	1	0	0	0	4	0	1	0	5	4	3	7	0	1	1
denovo49554	Bacteria;Bacteroidetes;Bacteroidia;Bacteroidales;Bacteroidaceae;Bacteroides	3	0	1	0	0	0	1	1	1	0	0	1	1	1	0	0	0	0	0	1	0	0	0	0	0	0	0	0	0	0	0	0	0	0	0	0	0	0	0	0	0	0	0	0	0	0	0	0
denovo139236	Bacteria;Firmicutes;Clostridia;Clostridiales;Lachnospiraceae;Ruminococcus2	0	6	0	1	10	1	1	0	1	0	1	1	1	2	0	1	0	2	9	7	2	0	0	0	0	0	0	1	0	3	0	0	0	0	0	0	0	9	4	5	6	6	10	5	21	4	1	1
denovo79176	Bacteria;Firmicutes;Negativicutes;Selenomonadales;Veillonellaceae;Megamonas	0	0	0	0	0	0	0	0	1	0	0	0	0	0	0	0	2	18	6	3	1	0	0	0	0	0	0	1	2	4	1	0	1	0	0	0	0	0	0	0	2	2	7	3	0	4	0	0
denovo147045	Bacteria;Bacteroidetes;Bacteroidia;Bacteroidales;Bacteroidaceae;Bacteroides	0	0	0	0	0	0	0	0	0	0	0	0	0	0	0	0	0	0	0	0	0	0	0	0	0	0	0	0	0	0	0	0	0	0	0	0	0	0	0	0	0	0	0	0	0	0	0	0
denovo138275	Bacteria;Firmicutes;Clostridia;Clostridiales;Peptococcaceae 1;Peptococcus	0	0	2	6	2	1	7	1	4	14	7	1	0	2	0	2	0	0	0	0	1	1	0	0	0	0	4	0	0	7	1	5	1	4	0	0	0	0	0	0	0	1	0	0	0	1	9	0
denovo137581	Bacteria;Firmicutes;Clostridia;Clostridiales;Lachnospiraceae;Ruminococcus2	0	0	0	0	0	0	0	1	0	0	0	1	2	1	0	0	5	1	2	10	12	0	0	0	0	1	0	0	0	3	0	0	1	0	0	0	1	5	1	3	3	0	1	0	9	2	1	0
denovo86118	Bacteria;Bacteroidetes;Bacteroidia;Bacteroidales;Bacteroidaceae;Bacteroides	13	0	3	0	0	0	0	11	0	0	1	1	1	3	0	0	0	0	0	0	0	37	0	0	0	0	0	0	0	0	0	0	0	0	1	0	0	0	0	0	0	0	0	0	0	0	0	0
denovo79392	Bacteria;Firmicutes;Clostridia;Clostridiales;Lachnospiraceae;Ruminococcus2	0	0	0	0	0	0	0	0	0	0	1	0	0	0	0	0	4	0	3	5	3	0	0	0	0	0	0	0	0	0	0	0	1	1	0	0	0	6	4	2	0	2	0	2	11	0	0	1
denovo138926	Bacteria;Bacteroidetes;Bacteroidia;Bacteroidales;Bacteroidaceae;Bacteroides	0	0	0	0	0	1	0	0	0	1	0	0	0	0	0	0	0	0	0	0	1	5	0	0	0	0	0	0	0	0	0	0	0	0	0	0	0	0	0	0	0	0	0	0	0	0	0	0
denovo143119	Bacteria;Bacteroidetes;Bacteroidia;Bacteroidales;Prevotellaceae	2	0	0	0	0	0	1	3	1	0	0	1	0	1	0	1	0	0	0	0	0	1	0	0	0	0	0	0	0	0	0	0	0	0	0	0	0	0	0	0	0	0	0	0	0	0	4	0
denovo73346	Bacteria;Bacteroidetes;Bacteroidia;Bacteroidales;Bacteroidaceae;Bacteroides	2	0	1	0	0	0	2	76	0	0	0	0	1	2	0	0	0	0	1	2	1	6	0	0	0	0	0	0	0	0	0	0	0	0	0	1	0	0	0	0	0	0	0	0	0	0	0	0
denovo37899	Bacteria;Firmicutes;Clostridia;Clostridiales;Lachnospiraceae;Ruminococcus2	0	0	0	0	0	0	0	0	1	0	0	0	0	1	0	0	0	0	2	1	3	0	0	0	0	1	1	0	1	0	0	1	1	2	0	0	0	6	1	2	2	1	1	2	8	1	1	1
denovo99677	Bacteria;Firmicutes;Clostridia;Clostridiales	13	0	0	0	0	2	1	0	0	0	0	0	0	0	0	0	0	0	0	0	0	63	1	1	1	18	30	68	70	0	2	6	15	1	0	2	0	1	0	1	0	0	0	0	0	0	25	2
denovo27766	Bacteria;Bacteroidetes;Bacteroidia;Bacteroidales	0	0	0	0	0	0	0	0	0	0	0	0	0	0	0	0	0	0	0	0	0	0	0	0	0	0	0	0	0	0	0	0	0	0	0	0	0	0	0	0	0	0	0	0	0	0	0	0
denovo996	Bacteria;Bacteroidetes;Bacteroidia;Bacteroidales;Bacteroidaceae;Bacteroides	0	0	1	0	0	0	0	2	0	0	0	1	0	1	0	1	0	0	0	0	1	0	0	0	0	0	0	0	5	0	31	0	0	0	0	0	0	0	0	0	0	0	0	0	0	0	2	1
denovo11215	Bacteria;Firmicutes;Clostridia;Clostridiales;Lachnospiraceae;Clostridium XlVa	0	0	0	0	1	0	0	0	2	0	0	14	31	55	32	8	12	2	19	8	5	0	0	0	0	0	0	1	0	1	0	0	0	0	0	0	0	4	9	8	7	9	14	0	11	4	0	0
denovo133279	Bacteria;Bacteroidetes;Bacteroidia;Bacteroidales;Porphyromonadaceae;Barnesiella	0	0	0	0	0	0	0	0	0	0	0	0	0	3	0	0	0	0	0	0	0	0	0	0	0	0	13	147	1	0	7	30	15	2	0	0	0	1	0	0	0	0	0	0	0	0	0	0
denovo102623	Bacteria;Firmicutes;Clostridia;Clostridiales;Ruminococcaceae	0	1	87	0	3	1	0	0	0	1	0	0	0	0	1	0	0	0	0	0	0	1	0	0	0	0	99	0	2	0	0	87	1	0	0	1	0	2	2	2	0	0	0	0	0	0	0	8
denovo131422	Bacteria;Firmicutes;Clostridia;Clostridiales;Ruminococcaceae;Flavonifractor	0	0	0	0	0	0	0	0	0	0	0	0	0	0	0	0	0	0	0	0	0	0	0	0	0	1	0	0	0	0	0	0	0	1	0	0	0	2	3	4	6	14	9	6	5	13	0	0
denovo88501	Bacteria;Proteobacteria;Gammaproteobacteria;Aeromonadales;Succinivibrionaceae;Succinivibrio	0	0	0	0	0	0	0	0	0	0	0	0	0	0	0	0	0	0	0	0	0	44	0	1	0	0	0	0	41	34	2	1	224	0	1	0	0	0	0	0	0	0	0	0	0	0	0	0
denovo65020	Bacteria;Firmicutes;Clostridia;Clostridiales;Lachnospiraceae;Ruminococcus2	0	0	0	2	0	2	2	0	0	0	0	0	0	0	1	0	0	0	12	8	0	1	0	0	0	0	0	0	0	0	0	1	0	0	0	0	0	2	0	2	0	0	1	0	1	0	0	1
denovo113960	Bacteria;Firmicutes;Clostridia;Clostridiales;Ruminococcaceae;Anaerotruncus	0	0	0	0	0	0	0	0	0	0	0	0	0	0	0	0	0	14	4	12	2	0	0	0	0	0	0	1	0	0	0	0	0	0	0	0	0	0	0	0	2	6	2	0	1	17	0	0
denovo4419	Bacteria;Firmicutes;Clostridia;Clostridiales;Defluviitaleaceae;Defluviitalea	2	1	1	72	48	30	28	2	10	0	62	0	0	0	1	1	0	0	1	1	0	8	0	0	0	0	1	10	5	3	7	27	13	7	0	0	0	1	0	0	0	0	0	0	0	0	3	0
denovo173095	Bacteria;Firmicutes;Clostridia;Clostridiales;Ruminococcaceae;Acetanaerobacterium	1	23	4	17	23	32	0	0	2	17	17	0	0	0	0	1	0	0	1	0	0	7	1	0	0	0	15	11	6	7	8	12	5	12	0	0	0	1	1	0	0	0	0	0	0	0	21	9
denovo31688	Bacteria;Firmicutes;Clostridia;Clostridiales;Ruminococcaceae;Faecalibacterium	1	53	1	3	43	34	27	2	17	72	24	0	0	0	1	1	2	0	0	1	2	0	0	0	0	1	9	24	0	0	8	9	0	1	0	0	0	0	1	0	0	0	0	0	0	0	1	0
denovo33930	Bacteria;Firmicutes;Clostridia;Clostridiales;Lachnospiraceae	0	0	0	0	0	0	2	1	1	0	0	0	0	1	1	1	6	29	22	9	7	0	0	0	0	0	0	1	0	0	0	0	0	0	0	0	0	1	1	0	5	3	8	2	3	3	0	0
denovo164297	Bacteria;Firmicutes;Clostridia;Clostridiales;Lachnospiraceae;Ruminococcus2	0	0	0	0	0	0	0	0	0	0	0	1	0	0	0	0	4	0	1	7	3	0	0	0	0	0	0	0	0	0	0	0	0	0	0	0	0	7	0	1	4	0	1	2	7	0	0	0
denovo109543	Bacteria;Bacteroidetes;Bacteroidia;Bacteroidales;Bacteroidaceae;Bacteroides	1	0	0	0	0	0	0	0	0	0	1	0	0	0	0	0	0	0	0	0	0	0	0	0	0	0	0	0	0	0	14	0	0	1	0	0	0	0	0	0	0	0	0	0	0	0	1	0
denovo23134	Bacteria;Firmicutes;Negativicutes;Selenomonadales;Veillonellaceae;Megamonas	0	1	0	10	23	41	4	1	0	28	0	0	2	1	1	0	0	0	1	0	0	0	0	0	0	0	0	0	0	0	0	0	0	26	0	0	0	0	0	0	0	0	0	0	0	0	1	1
denovo69949	Bacteria;Bacteroidetes;Bacteroidia;Bacteroidales;Prevotellaceae;Paraprevotella	2	0	0	0	0	0	0	0	0	0	0	0	0	0	0	0	0	0	0	0	0	5	0	0	0	0	0	0	0	0	0	0	0	0	0	0	0	0	0	0	0	0	0	0	0	0	10	0
denovo32799	Bacteria;Firmicutes;Clostridia;Clostridiales;Lachnospiraceae;Clostridium XlVa	0	0	0	0	0	0	0	0	0	0	0	0	0	1	0	0	1	1	1	1	1	1	0	0	0	0	0	2	0	0	0	1	0	0	0	0	0	32	9	20	7	4	3	2	1	8	1	1
denovo77095	Bacteria;Bacteroidetes;Bacteroidia;Bacteroidales;Prevotellaceae;Paraprevotella	5	1	86	0	0	0	0	0	0	0	0	0	0	0	0	0	0	0	0	0	0	0	0	0	0	0	0	0	0	6	0	0	0	0	0	0	0	0	0	0	0	0	0	0	0	0	5	0
denovo10478	Bacteria;Firmicutes;Clostridia;Clostridiales;Lachnospiraceae;Clostridium XlVa	2	8	4	3	11	4	2	1	0	0	8	0	0	1	3	5	1	0	1	1	1	0	0	0	0	0	1	0	1	0	0	0	0	8	0	0	0	2	0	0	17	5	11	12	10	3	1	0
denovo123199	Bacteria;Bacteroidetes;Bacteroidia;Bacteroidales;Porphyromonadaceae;Barnesiella	2	0	0	0	2	4	5	14	6	0	2	0	0	0	0	0	0	0	0	0	0	0	0	0	0	0	0	0	0	45	9	6	3	129	0	0	0	0	0	0	0	0	0	0	0	2	0	0
denovo67991	Bacteria;Firmicutes;Clostridia;Clostridiales;Ruminococcaceae;Flavonifractor	0	0	0	1	0	0	0	0	0	0	0	0	1	1	0	0	0	0	0	0	0	0	0	0	0	0	0	0	0	0	0	0	0	0	0	0	0	0	0	0	22	5	8	11	2	6	0	0
denovo133981	Bacteria;Bacteroidetes;Bacteroidia;Bacteroidales	3	0	10	0	0	0	0	1	0	0	0	0	0	1	0	0	1	0	2	0	0	1	0	0	0	0	0	0	0	0	0	0	0	0	0	0	0	0	0	0	0	0	0	0	0	0	1	0
denovo111048	Bacteria;Firmicutes;Clostridia;Clostridiales;Lachnospiraceae	0	0	0	0	0	3	0	0	0	0	0	0	0	0	0	0	0	0	0	0	0	0	0	0	0	0	0	1	0	3	0	0	0	4	0	0	0	8	7	6	9	8	5	24	25	14	8	0
denovo141473	Bacteria;Bacteroidetes	6	1	23	0	0	1	2	0	1	0	0	0	0	1	0	0	0	0	1	0	2	2	0	0	0	0	0	0	0	0	0	0	0	0	0	0	0	0	0	0	0	0	0	0	0	0	6	0
denovo153706	Bacteria;Proteobacteria;Deltaproteobacteria	2	0	0	0	0	0	0	0	0	0	0	0	0	0	0	0	0	0	0	0	0	2	0	0	0	0	177	1	0	2	0	0	1	0	1	0	0	3	1	2	0	0	0	0	0	0	4	0
denovo21754	Bacteria;Bacteroidetes;Bacteroidia;Bacteroidales;Porphyromonadaceae;Barnesiella	0	1	0	0	118	1	22	1	0	136	32	0	0	0	1	0	0	0	0	0	0	0	0	0	0	0	0	0	3	1	2	14	3	2	0	0	0	0	0	0	0	0	0	0	0	0	0	0
denovo154055	Bacteria;Firmicutes;Clostridia;Clostridiales;Lachnospiraceae	0	0	0	0	0	0	0	0	0	0	0	0	0	0	0	0	0	0	0	0	0	0	0	0	0	0	0	0	0	0	0	0	0	0	0	0	0	0	0	0	0	0	0	0	0	0	0	0
denovo163439	Bacteria;Bacteroidetes;Bacteroidia;Bacteroidales;Bacteroidaceae;Bacteroides	0	0	0	0	0	0	0	0	0	0	0	0	0	0	0	0	0	0	0	0	0	0	0	0	0	0	0	0	0	0	0	0	0	0	0	0	0	0	0	0	0	0	0	0	0	0	200	0
denovo88837	Bacteria;Bacteroidetes;Bacteroidia;Bacteroidales;Bacteroidaceae;Bacteroides	0	0	0	0	0	0	0	0	0	0	0	0	0	0	0	0	0	0	0	0	0	1	0	0	0	0	0	0	151	0	72	1	67	3	0	0	0	0	0	0	0	1	0	1	0	0	0	0
denovo138571	Bacteria;Firmicutes;Clostridia;Clostridiales;Lachnospiraceae;Anaerostipes	3	0	0	0	4	1	0	0	0	1	0	0	0	0	0	0	0	0	0	0	0	80	1	1	0	1	115	1	5	0	2	25	8	61	0	0	0	7	3	2	0	0	3	1	2	1	0	0
denovo86529	Bacteria;Firmicutes;Clostridia;Clostridiales;Ruminococcaceae;Ethanoligenens	9	48	1	0	1	0	0	0	0	0	8	0	0	0	0	0	0	0	0	0	0	19	0	0	0	0	16	28	0	0	27	4	2	29	0	0	0	0	0	1	0	0	0	0	0	0	108	0
denovo141796	Bacteria;Bacteroidetes;Bacteroidia;Bacteroidales;Porphyromonadaceae;Barnesiella	0	0	0	1	2	3	8	4	12	2	0	0	0	0	0	0	0	0	0	0	0	0	0	0	0	0	0	0	9	1	65	13	28	2	0	0	0	0	0	0	0	0	0	0	0	1	0	1
denovo76287	Bacteria;Actinobacteria;Actinobacteria;Bifidobacteriales;Bifidobacteriaceae;Bifidobacterium	1	3	0	0	4	4	3	0	1	16	9	0	0	3	0	0	1	0	0	1	0	0	0	0	0	0	1	3	3	0	0	5	1	4	0	0	0	0	0	0	1	1	3	0	0	1	2	3
denovo102654	Bacteria;Bacteroidetes;Bacteroidia;Bacteroidales;Bacteroidaceae;Bacteroides	5	0	0	0	0	0	2	0	0	0	0	1	0	1	0	0	0	2	1	0	0	1	0	0	0	0	0	0	0	0	0	0	0	0	0	0	0	0	0	0	0	0	0	0	0	0	18	0
denovo46192	Bacteria;Bacteroidetes;Bacteroidia;Bacteroidales;Porphyromonadaceae	5	0	15	0	0	0	0	0	0	0	0	0	0	0	0	1	0	0	0	0	1	0	0	0	0	1	39	0	0	0	0	0	0	1	0	0	0	1	0	0	0	1	0	0	0	0	7	4
denovo103372	Bacteria;Bacteroidetes;Bacteroidia;Bacteroidales;Prevotellaceae	0	0	4	0	0	0	1	2	0	0	1	1	0	2	0	0	0	0	0	0	1	1	0	0	0	0	0	0	0	0	0	0	0	0	0	0	0	0	0	0	0	0	0	0	0	0	8	0
denovo114640	Bacteria;Firmicutes;Clostridia;Clostridiales;Lachnospiraceae;Blautia	0	0	0	1	3	1	0	0	0	0	0	1	1	0	0	0	0	0	0	1	0	0	0	0	0	0	0	1	0	0	0	0	0	1	0	0	0	3	0	1	2	0	1	0	0	4	2	2
denovo141088	Bacteria;Firmicutes;Clostridia;Clostridiales;Lachnospiraceae	1	2	11	27	39	7	41	8	27	37	48	0	0	0	1	0	1	1	2	0	2	0	0	0	0	0	1	0	1	0	5	3	0	2	0	0	0	0	0	0	0	0	0	0	0	0	3	8
denovo102940	Bacteria;Firmicutes;Clostridia;Clostridiales;Lachnospiraceae;Ruminococcus2	0	0	1	0	0	2	0	0	0	0	0	11	12	18	33	8	2	6	2	3	7	0	0	0	0	0	1	1	0	0	0	1	0	0	0	0	0	0	0	0	5	14	7	2	10	9	1	1
denovo4614	Bacteria;Bacteroidetes;Bacteroidia;Bacteroidales;Bacteroidaceae;Bacteroides	37	0	0	0	0	0	0	7	0	0	0	0	0	0	0	0	1	0	0	0	0	1	0	0	0	0	0	0	0	0	0	0	0	0	0	0	0	0	0	0	0	0	0	0	0	0	0	0
denovo115087	Bacteria;Bacteroidetes;Bacteroidia;Bacteroidales;Prevotellaceae	0	0	0	0	0	0	0	0	0	0	0	0	0	0	0	0	0	0	0	0	0	0	0	0	0	0	0	0	0	0	0	0	0	0	0	0	0	0	0	0	0	0	0	0	0	0	154	0
denovo45658	Bacteria;Firmicutes;Clostridia;Clostridiales;Ruminococcaceae;Flavonifractor	4	11	0	0	12	6	4	1	6	7	22	0	0	1	0	0	0	0	0	0	0	6	0	0	0	12	24	12	2	20	3	10	5	4	0	0	0	1	0	0	0	0	0	0	0	0	9	13
denovo132444	Bacteria;Proteobacteria;Betaproteobacteria;Burkholderiales;Sutterellaceae;Sutterella	4	0	27	1	1	0	0	0	0	0	0	0	0	0	1	0	0	0	0	0	0	1	0	0	0	0	0	2	8	3	0	0	0	18	0	0	0	0	0	0	0	0	0	0	0	0	6	2
denovo95685	Bacteria;Firmicutes;Clostridia;Clostridiales;Lachnospiraceae	0	0	0	0	0	0	2	0	1	0	0	10	8	16	2	2	3	5	11	8	9	0	0	0	0	0	1	3	0	0	2	1	1	0	0	0	0	3	1	1	4	8	3	4	11	5	2	1
denovo11495	Bacteria;Firmicutes;Clostridia;Clostridiales;Lachnospiraceae;Ruminococcus2	0	0	0	0	0	0	1	0	0	0	0	0	0	0	0	0	7	1	1	3	5	0	1	0	1	0	1	1	0	0	0	0	0	1	0	0	0	4	0	3	4	1	1	2	15	2	1	0
denovo9185	Bacteria;Firmicutes;Clostridia;Clostridiales;Lachnospiraceae	0	0	0	0	0	0	0	0	0	0	0	0	0	0	0	0	0	0	0	0	0	0	0	0	0	2	6	5	0	1	0	0	0	8	0	0	0	40	14	20	31	38	29	41	26	25	4	0
denovo172815	Bacteria;Firmicutes;Clostridia;Clostridiales;Lachnospiraceae	0	0	1	0	4	0	0	0	0	0	0	5	5	4	0	0	13	3	7	9	11	0	0	0	0	0	0	0	0	0	0	1	2	1	0	0	0	14	5	5	12	4	4	10	4	2	1	0
denovo115969	Bacteria;Bacteroidetes;Bacteroidia;Bacteroidales;Porphyromonadaceae;Barnesiella	0	0	3	0	0	0	0	9	0	0	0	0	0	0	0	0	0	0	0	0	0	0	0	0	0	0	0	0	0	50	0	0	0	122	0	0	0	0	0	0	0	0	0	0	0	2	0	0
denovo70452	Bacteria;Bacteroidetes;Bacteroidia;Bacteroidales;Bacteroidaceae;Bacteroides	9	0	0	0	0	0	0	0	0	0	0	0	0	0	0	0	0	0	1	1	0	0	0	0	0	0	0	0	0	0	0	0	0	0	0	0	0	0	0	0	0	0	0	0	0	0	0	0
denovo106924	Bacteria;Firmicutes;Clostridia;Clostridiales;Lachnospiraceae;Anaerostipes	0	1	0	0	0	0	1	0	0	0	0	146	6	5	5	0	2	6	48	23	53	0	0	0	0	0	0	0	0	0	0	0	0	0	0	0	0	0	0	0	0	0	0	0	0	0	0	0
denovo33717	Bacteria;Firmicutes;Clostridia;Clostridiales;Ruminococcaceae;Flavonifractor	0	0	0	0	0	0	0	0	0	0	0	0	0	0	0	0	0	0	0	0	0	0	0	0	0	0	1	0	0	0	0	0	0	1	0	0	0	0	0	0	0	0	0	0	0	0	0	1
denovo173153	Bacteria;Firmicutes	7	0	0	0	0	0	0	4	0	11	0	0	0	0	0	0	0	0	0	0	0	16	0	0	0	6	48	154	6	0	0	15	18	15	0	0	0	2	3	3	1	0	0	1	0	1	3	0
denovo77596	Bacteria;Bacteroidetes;Bacteroidia;Bacteroidales;Porphyromonadaceae;Parabacteroides	4	0	5	0	0	0	0	0	0	0	0	0	0	0	0	0	1	0	0	0	0	8	0	0	0	13	130	1	0	0	0	0	0	0	0	0	0	0	1	1	0	0	0	1	0	0	3	0
denovo53337	Bacteria;Bacteroidetes;Bacteroidia;Bacteroidales;Prevotellaceae	0	0	2	0	0	0	0	0	0	0	0	0	0	1	0	1	0	0	0	0	0	0	0	0	0	0	0	0	0	0	0	0	0	0	0	0	0	0	0	0	0	0	0	0	0	0	1	0
denovo96165	Bacteria;Bacteroidetes;Bacteroidia;Bacteroidales;Porphyromonadaceae;Barnesiella	0	5	1	1	9	10	16	0	28	2	1	0	1	1	0	0	0	0	0	0	1	1	0	0	0	0	0	0	0	4	40	8	4	0	0	0	0	0	0	0	0	0	0	0	0	0	0	0
denovo66445	Bacteria;Firmicutes;Clostridia;Clostridiales	1	0	0	0	0	0	0	0	0	0	0	0	0	0	0	0	0	0	0	0	0	11	0	0	0	0	0	0	0	0	0	0	0	0	1	0	0	0	0	0	0	0	0	0	0	0	38	0
denovo48327	Bacteria;Bacteroidetes;Bacteroidia;Bacteroidales;Bacteroidaceae;Bacteroides	5	0	0	0	0	0	0	2	1	0	0	0	0	0	0	0	1	2	1	0	0	0	0	0	0	0	0	0	0	0	0	0	0	0	0	0	0	0	0	0	0	0	0	0	0	0	0	0
denovo39561	Bacteria;Bacteroidetes;Bacteroidia;Bacteroidales;Porphyromonadaceae;Butyricimonas	5	0	0	0	0	0	0	0	0	0	0	0	0	0	0	0	0	0	0	0	0	9	0	0	0	0	0	0	0	0	0	0	0	0	0	0	0	0	0	0	0	1	1	1	0	0	10	72
denovo101485	Bacteria;Firmicutes;Erysipelotrichia;Erysipelotrichales;Erysipelotrichaceae;Erysipelotrichaceae_incertae_sedis	0	0	0	0	0	0	1	0	0	0	0	0	0	0	1	0	38	5	5	24	62	0	0	0	0	0	0	0	0	0	0	0	0	0	0	0	0	0	0	0	0	0	0	0	0	0	0	0
denovo45111	Bacteria;Bacteroidetes;Bacteroidia;Bacteroidales;Prevotellaceae;Paraprevotella	8	0	2	0	0	0	0	0	2	0	0	0	0	0	0	0	0	0	1	0	0	6	0	0	0	0	0	0	0	0	0	0	0	0	0	0	0	0	0	0	0	0	0	0	0	0	29	0
denovo88130	Bacteria;Bacteroidetes;Bacteroidia;Bacteroidales;Porphyromonadaceae;Parabacteroides	0	0	5	0	0	0	2	258	0	0	0	0	0	0	0	0	1	1	1	0	1	0	0	0	0	0	0	0	0	0	0	0	0	0	0	0	0	0	0	0	0	0	0	0	0	0	0	0
denovo30805	Bacteria;Bacteroidetes;Bacteroidia;Bacteroidales;Bacteroidaceae;Bacteroides	0	0	0	1	0	0	0	0	0	0	0	1	0	0	0	0	1	0	0	0	1	2	0	0	0	0	0	0	0	0	0	0	0	0	0	0	0	0	0	0	0	0	1	0	0	0	0	0
denovo11784	Bacteria;Firmicutes;Clostridia;Clostridiales;Lachnospiraceae;Clostridium XlVa	0	0	0	0	2	2	0	1	0	0	0	0	0	1	1	0	0	0	3	0	0	1	0	0	0	3	1	3	1	0	0	3	2	0	0	0	0	8	2	7	6	0	5	1	3	4	1	1
denovo31815	Bacteria;Bacteroidetes;Bacteroidia;Bacteroidales;Porphyromonadaceae;Barnesiella	7	0	2	0	0	0	0	0	0	0	0	0	0	1	0	0	0	0	0	1	0	0	0	0	0	0	0	0	0	1	0	0	1	0	0	0	0	0	0	0	0	0	0	0	0	0	0	0
denovo137962	Bacteria;Bacteroidetes;Bacteroidia;Bacteroidales;Bacteroidaceae;Bacteroides	0	0	0	0	0	0	1	3	0	0	0	0	0	1	0	0	1	0	0	0	0	1	0	0	0	0	0	0	0	0	0	0	0	0	0	0	0	0	0	0	0	0	0	0	0	0	2	0
denovo9135	Bacteria;Firmicutes;Clostridia;Clostridiales	20	0	0	1	0	0	0	0	0	39	1	0	0	0	0	0	0	0	0	0	0	8	0	0	0	0	16	0	0	0	0	0	0	0	0	0	0	1	0	0	0	0	0	0	0	0	217	0
denovo105559	Bacteria;Bacteroidetes;Bacteroidia;Bacteroidales;Bacteroidaceae;Bacteroides	9	0	15	0	0	0	1	1	0	0	0	0	0	0	0	0	0	0	0	0	0	0	0	0	0	0	0	0	0	0	13	0	0	0	0	0	0	0	0	0	0	0	0	0	0	0	0	0
denovo111613	Bacteria;Firmicutes;Clostridia;Clostridiales;Lachnospiraceae	1	0	66	7	1	0	0	0	0	0	0	0	0	0	1	0	0	0	0	0	0	0	0	0	0	0	8	0	105	0	0	6	3	25	0	0	0	0	1	0	1	0	0	1	0	0	0	0
denovo102168	Bacteria;Firmicutes;Clostridia;Clostridiales;Lachnospiraceae	0	0	0	0	0	0	0	0	1	0	0	9	10	24	5	8	5	11	15	3	10	0	0	0	0	0	0	1	0	0	0	0	0	0	0	0	0	1	7	1	5	1	7	5	6	3	0	1
denovo44869	Bacteria;Firmicutes;Clostridia;Clostridiales;Lachnospiraceae;Coprococcus	0	0	0	0	0	0	0	1	2	0	0	16	12	19	4	5	12	12	10	8	14	1	0	0	0	1	2	3	0	1	2	2	1	3	0	0	0	0	2	2	7	12	2	15	10	7	2	2
denovo106391	Bacteria;Bacteroidetes;Bacteroidia;Bacteroidales;Bacteroidaceae;Bacteroides	0	0	1	0	0	0	3	261	0	0	0	0	0	0	0	0	1	2	0	3	0	1	0	0	0	0	0	0	0	0	0	0	0	0	0	0	0	0	0	0	0	0	0	0	0	0	0	0
denovo30270	Bacteria;Firmicutes;Clostridia;Clostridiales;Lachnospiraceae;Clostridium XlVa	0	0	0	0	1	1	0	1	0	0	0	12	20	35	29	3	7	5	11	10	9	0	0	1	0	0	0	0	0	0	0	0	0	1	0	0	0	9	3	2	9	9	9	1	7	3	0	0
denovo83885	Bacteria;Firmicutes;Clostridia;Clostridiales;Lachnospiraceae;Ruminococcus2	0	0	0	2	3	0	1	0	0	1	2	1	4	3	2	1	0	0	1	0	1	1	0	1	0	0	2	1	0	1	0	0	0	0	0	0	0	2	1	1	3	2	1	0	2	1	4	0
denovo138536	Bacteria;Bacteroidetes;Bacteroidia;Bacteroidales	0	0	0	0	0	0	0	0	0	0	0	0	0	0	0	0	0	0	0	0	0	0	0	0	0	0	0	0	0	0	0	0	0	0	0	0	0	0	0	0	0	0	0	0	0	0	17	0
denovo60345	Bacteria;Firmicutes;Clostridia;Clostridiales;Lachnospiraceae;Ruminococcus2	0	0	0	0	0	0	0	0	0	0	0	1	0	0	0	0	4	1	1	2	2	0	0	0	1	0	0	0	0	0	0	0	0	0	0	0	0	4	1	2	1	1	0	1	3	3	0	0
denovo161102	Bacteria;Firmicutes;Clostridia;Clostridiales;Lachnospiraceae;Clostridium XlVa	0	0	0	0	0	0	0	0	0	0	0	0	0	5	1	0	10	2	36	11	22	0	0	0	0	2	0	2	1	0	0	1	0	0	0	0	0	28	1	6	4	4	12	7	8	5	0	1
denovo59996	Bacteria;Bacteroidetes;Bacteroidia;Bacteroidales;Porphyromonadaceae;Barnesiella	0	3	1	99	6	5	163	1	4	0	0	0	0	0	0	0	0	0	0	2	2	0	0	0	0	0	2	0	0	2	0	2	0	3	0	0	0	0	0	0	0	0	0	0	0	1	1	0
denovo36778	Bacteria;Bacteroidetes;Bacteroidia;Bacteroidales;Bacteroidaceae;Bacteroides	5	0	1	1	1	0	2	0	0	0	0	1	1	2	0	0	0	0	0	0	0	2	0	0	0	0	0	0	0	0	0	0	0	0	0	0	0	0	0	0	0	0	0	0	0	0	14	0
denovo149447	Bacteria;Firmicutes;Clostridia;Clostridiales;Clostridiales_Incertae Sedis XIII;Anaerovorax	6	1	3	11	21	19	13	1	0	5	13	0	0	0	1	0	0	0	0	0	0	1	0	0	0	0	11	24	10	3	7	16	23	2	0	0	0	1	1	0	0	0	0	0	0	0	15	5
denovo22065	Bacteria;Bacteroidetes;Bacteroidia;Bacteroidales;Bacteroidaceae;Bacteroides	0	0	0	0	0	0	0	1	0	0	0	0	2	3	0	0	0	0	0	0	0	0	0	0	0	0	0	0	0	0	0	0	0	0	0	0	0	0	0	0	0	0	0	0	0	0	0	0
denovo143324	Bacteria;Bacteroidetes;Bacteroidia;Bacteroidales;Porphyromonadaceae;Parabacteroides	6	0	29	0	0	0	0	2	0	0	0	0	0	1	0	0	0	0	1	0	0	0	0	0	0	0	0	0	0	0	0	0	0	0	0	0	0	0	0	0	0	0	0	0	0	0	0	0
denovo144470	Bacteria;Firmicutes;Clostridia;Clostridiales;Ruminococcaceae;Flavonifractor	0	0	0	0	0	0	0	0	0	0	0	0	0	0	0	0	0	0	0	0	0	0	0	0	0	0	0	0	0	1	0	0	0	2	0	0	0	0	0	0	19	8	13	14	4	5	1	0
denovo128318	Bacteria;Bacteroidetes;Bacteroidia;Bacteroidales;Bacteroidaceae;Bacteroides	0	0	0	0	0	0	0	0	0	0	0	0	0	0	0	0	0	0	0	0	0	61	0	1	0	0	0	0	3	5	0	0	206	2	0	0	0	0	0	0	0	0	0	0	0	0	0	0
denovo143390	Bacteria	0	0	0	0	0	0	0	0	0	0	0	0	0	0	0	0	0	0	0	0	0	0	0	0	0	0	0	0	0	0	0	0	0	0	0	0	0	0	0	0	0	0	0	0	0	0	12	1
denovo57553	Bacteria;Proteobacteria;Deltaproteobacteria;Desulfovibrionales;Desulfovibrionaceae;Bilophila	2	0	1	0	0	0	0	0	2	0	0	1	1	3	0	0	1	0	1	1	3	0	0	0	0	0	2	0	1	2	0	0	0	0	0	0	0	0	0	0	0	0	0	0	0	0	0	0
denovo18211	Bacteria;Bacteroidetes;Bacteroidia;Bacteroidales;Bacteroidaceae;Bacteroides	1	0	0	0	0	0	1	0	0	0	0	0	0	0	0	0	0	1	1	1	2	0	0	0	0	0	0	0	0	0	0	0	0	0	0	0	0	0	0	0	0	0	0	0	0	0	1	0
denovo81579	Bacteria;Firmicutes;Clostridia;Clostridiales;Lachnospiraceae	0	1	2	0	1	2	0	2	1	0	1	6	6	18	3	5	7	2	0	5	7	1	0	0	0	1	2	0	0	7	0	0	4	0	0	0	0	0	1	1	2	12	2	5	1	3	0	0
denovo106616	Bacteria;Firmicutes;Clostridia;Clostridiales;Ruminococcaceae;Oscillibacter	14	1	0	0	15	4	7	0	4	2	29	0	0	0	0	0	0	0	0	0	0	12	0	0	0	1	42	10	5	2	0	18	14	2	0	0	0	0	0	0	0	0	0	0	0	0	14	0
denovo18658	Bacteria;Firmicutes;Clostridia;Clostridiales;Ruminococcaceae;Butyricicoccus	1	0	0	1	4	6	1	0	0	0	1	0	0	1	0	0	0	0	0	0	0	0	0	0	0	2	3	1	3	2	1	2	0	1	0	0	1	0	1	0	3	1	10	11	15	3	3	3
denovo49118	Bacteria;Bacteroidetes;Bacteroidia;Bacteroidales;Bacteroidaceae;Bacteroides	12	0	8	0	0	0	0	0	0	0	0	0	0	0	0	0	0	0	1	0	0	7	0	0	0	0	0	0	0	0	0	0	0	0	0	0	0	0	0	0	0	0	0	0	0	0	0	0
denovo128804	Bacteria;Firmicutes;Clostridia;Clostridiales;Ruminococcaceae	0	0	49	24	20	0	4	0	0	7	5	0	0	0	0	0	0	0	0	0	0	0	0	0	0	9	0	20	0	0	2	0	0	17	0	0	0	0	0	0	0	0	0	0	0	0	13	6
denovo20601	Bacteria;Firmicutes;Clostridia;Clostridiales;Lachnospiraceae;Ruminococcus2	1	0	0	0	0	0	0	0	0	0	0	0	0	0	0	0	0	0	0	0	1	0	0	0	0	0	0	0	0	3	1	0	0	0	0	0	0	2	1	0	2	0	0	0	1	0	3	1
denovo149661	Bacteria;Firmicutes;Clostridia;Clostridiales;Lachnospiraceae;Ruminococcus2	1	10	55	3	39	12	6	0	4	0	5	0	0	0	2	3	0	0	0	0	0	2	0	0	0	4	6	44	10	7	2	3	8	9	0	0	0	2	4	1	0	0	0	0	0	0	0	0
denovo23711	Bacteria;Firmicutes;Clostridia;Clostridiales;Ruminococcaceae;Flavonifractor	3	0	1	5	2	0	0	1	1	0	6	0	0	0	0	0	1	0	0	0	0	6	0	0	0	0	13	6	4	2	1	10	9	2	0	0	0	0	0	0	4	3	5	3	2	1	20	4
denovo147201	Bacteria;Bacteroidetes;Bacteroidia;Bacteroidales;Bacteroidaceae;Bacteroides	0	0	0	0	0	0	0	0	0	0	0	0	0	0	0	0	0	0	0	0	0	0	0	0	0	0	0	0	0	0	0	0	0	0	0	0	0	0	0	0	0	0	0	0	0	0	0	0
denovo117844	Bacteria;Bacteroidetes;Bacteroidia;Bacteroidales;Bacteroidaceae;Bacteroides	1	0	0	0	0	0	0	2	1	0	0	0	0	0	0	0	0	0	1	1	0	0	0	0	0	0	0	0	0	0	0	0	0	0	0	0	0	0	0	0	0	0	0	0	0	0	1	1
denovo124417	Bacteria;Firmicutes;Clostridia;Clostridiales;Lachnospiraceae;Ruminococcus2	0	0	0	0	0	0	3	0	0	0	0	0	0	0	0	0	4	1	1	4	5	0	0	0	0	0	0	1	0	1	2	1	1	1	0	0	0	0	0	0	2	4	6	3	12	4	4	2
denovo145743	Bacteria;Firmicutes;Clostridia;Clostridiales;Ruminococcaceae;Pseudoflavonifractor	0	1	0	4	16	0	4	6	8	1	12	0	0	0	0	0	0	0	0	0	0	1	0	0	0	3	4	4	3	4	6	5	5	5	0	0	0	0	0	0	0	0	0	0	0	0	8	0
denovo11226	Bacteria;Firmicutes;Clostridia;Clostridiales;Ruminococcaceae;Clostridium IV	1	11	36	9	6	3	9	1	0	6	6	0	0	0	0	0	0	0	0	0	0	12	2	12	0	7	8	18	6	4	2	2	1	16	0	0	0	1	0	0	0	1	0	0	0	0	7	3
denovo69767	Bacteria;Bacteroidetes;Bacteroidia;Bacteroidales;Prevotellaceae	1	0	0	0	0	0	1	1	0	0	0	0	0	0	0	0	1	0	1	0	0	0	0	0	0	0	0	0	0	0	0	0	0	0	0	0	0	0	0	0	0	0	0	0	0	0	1	0
denovo116917	Bacteria;Firmicutes;Clostridia;Clostridiales;Lachnospiraceae;Ruminococcus2	0	0	0	0	0	0	0	1	0	0	0	0	0	0	0	0	1	16	0	8	4	0	0	0	0	0	0	0	0	0	0	0	0	0	0	0	0	0	0	1	7	0	2	4	3	0	4	1
denovo150420	Bacteria;Bacteroidetes;Bacteroidia;Bacteroidales	0	0	0	0	0	0	0	0	0	0	0	0	0	0	0	0	0	0	0	0	0	0	0	0	0	0	0	0	0	0	0	0	0	0	0	0	0	0	0	0	0	0	0	0	0	0	0	0
denovo164261	Bacteria;Firmicutes;Negativicutes;Selenomonadales	1	0	0	0	1	0	2	0	0	0	1	0	1	2	0	0	1	0	1	2	1	0	0	0	0	0	1	1	0	0	2	1	0	0	0	0	0	0	0	0	0	0	0	0	0	0	2	0
denovo1779	Bacteria;Bacteroidetes;Bacteroidia;Bacteroidales;Bacteroidaceae;Bacteroides	2	0	0	0	0	0	2	68	1	0	0	0	1	0	0	0	0	0	0	0	0	5	0	0	0	0	0	0	0	0	0	0	0	0	0	0	0	0	0	0	0	0	0	0	0	0	0	0
denovo149706	Bacteria;Bacteroidetes;Bacteroidia;Bacteroidales;Bacteroidaceae;Bacteroides	7	0	0	0	0	0	0	0	0	0	0	0	1	1	0	0	0	0	0	1	0	1	0	0	0	0	0	0	0	0	0	0	0	0	0	0	0	0	0	0	0	0	0	1	0	0	6	0
denovo110806	Bacteria;Bacteroidetes;Bacteroidia;Bacteroidales;Bacteroidaceae;Bacteroides	16	1	9	0	0	1	1	0	0	0	0	0	0	0	0	0	0	0	0	0	0	20	0	0	0	0	0	0	0	0	0	0	0	0	0	0	0	0	0	0	0	0	0	0	0	0	0	0
denovo153309	Bacteria;Bacteroidetes;Bacteroidia;Bacteroidales;Bacteroidaceae;Bacteroides	10	0	4	0	0	0	0	51	1	0	0	0	0	0	0	0	0	0	1	1	0	0	0	0	0	0	0	0	0	0	0	0	0	0	0	0	0	0	0	0	0	0	0	0	0	0	0	0
denovo72442	Bacteria;Bacteroidetes;Bacteroidia;Bacteroidales;Bacteroidaceae;Bacteroides	2	0	7	0	0	0	1	62	0	0	1	1	1	0	0	0	0	1	0	0	1	14	0	1	0	0	0	0	0	0	0	0	32	1	0	1	0	0	0	0	0	0	0	0	0	0	0	0
denovo110879	Bacteria;Bacteroidetes;Bacteroidia;Bacteroidales;Bacteroidaceae;Bacteroides	0	0	0	0	0	0	0	0	0	0	0	0	0	0	0	0	0	0	0	0	0	0	0	0	0	0	0	0	164	2	74	0	57	1	0	0	0	0	0	0	0	0	0	0	0	0	0	0
denovo88328	Bacteria;Bacteroidetes;Bacteroidia;Bacteroidales;Porphyromonadaceae;Barnesiella	0	0	0	0	0	0	0	0	0	0	0	1	1	1	0	0	0	0	0	0	0	0	0	0	0	0	0	0	0	1	3	0	0	0	0	0	0	0	0	0	0	0	0	0	0	0	1	0
denovo133708	Bacteria;Bacteroidetes;Bacteroidia;Bacteroidales;Bacteroidaceae;Bacteroides	0	0	0	0	0	0	1	0	0	0	0	1	1	0	0	0	0	0	0	0	0	0	0	0	0	0	0	0	0	0	6	0	2	0	0	0	0	0	0	0	0	0	0	0	0	0	0	0
denovo153401	Bacteria;Firmicutes;Clostridia;Clostridiales;Lachnospiraceae;Ruminococcus2	0	0	0	0	0	0	0	0	0	0	0	0	0	0	0	0	0	0	0	0	0	0	0	0	0	0	0	1	0	0	0	0	0	0	0	0	0	4	4	7	4	8	2	2	3	10	0	0
denovo174183	Bacteria;Bacteroidetes;Bacteroidia;Bacteroidales;Bacteroidaceae;Bacteroides	46	0	0	1	0	0	0	0	0	1	0	0	0	0	0	0	0	1	1	0	1	1	0	0	0	0	0	0	0	0	0	0	0	0	0	0	0	0	0	0	0	0	0	0	0	0	0	0
denovo102905	Bacteria;Firmicutes;Clostridia;Clostridiales;Lachnospiraceae;Ruminococcus2	1	1	1	1	3	0	1	0	0	0	0	8	5	13	2	5	10	4	7	6	14	0	1	0	0	0	1	1	2	1	0	0	0	2	0	0	0	2	2	4	5	18	6	14	6	15	2	0
denovo112331	Bacteria;Firmicutes;Negativicutes;Selenomonadales;Veillonellaceae;Megasphaera	0	0	0	0	0	0	0	0	0	0	0	0	2	3	0	0	0	0	0	0	0	0	0	0	0	0	0	0	0	0	0	0	0	0	0	0	0	0	0	0	0	0	0	0	0	0	0	0
denovo67400	Bacteria;Firmicutes;Clostridia;Clostridiales;Ruminococcaceae;Flavonifractor	6	0	0	0	0	0	0	0	0	17	0	1	0	0	0	0	0	0	0	0	0	1	0	0	0	127	16	10	3	0	4	26	10	9	0	0	0	1	0	1	0	0	0	0	0	0	0	0
denovo136765	Bacteria;Bacteroidetes;Bacteroidia;Bacteroidales;Prevotellaceae	0	0	7	0	0	0	0	0	0	0	0	0	0	0	0	0	1	1	0	2	0	0	0	0	0	0	0	0	0	0	0	0	0	0	0	0	0	0	0	0	0	0	0	0	0	0	0	0
denovo150504	Bacteria;Proteobacteria;Gammaproteobacteria;Aeromonadales;Succinivibrionaceae;Anaerobiospirillum	1	0	0	0	0	0	0	0	0	0	0	0	0	0	0	0	0	0	0	0	0	0	0	0	0	0	0	0	0	0	0	0	0	0	0	0	0	0	0	0	0	0	0	0	0	0	0	0
denovo73176	Bacteria;Firmicutes;Clostridia;Clostridiales;Lachnospiraceae	0	0	0	1	1	0	0	0	0	0	0	19	7	9	18	4	5	6	2	7	5	0	0	0	0	0	0	0	0	0	0	0	1	0	0	0	0	1	0	0	5	12	6	8	11	5	1	0
denovo12718	Bacteria;Firmicutes;Negativicutes;Selenomonadales;Veillonellaceae;Megamonas	0	0	0	0	0	0	0	0	0	0	0	2	3	0	0	0	1	0	0	0	0	0	0	0	0	0	0	0	0	0	0	0	0	0	0	0	0	0	0	0	0	0	0	0	0	0	0	3
denovo79309	Bacteria;Firmicutes;Clostridia;Clostridiales;Lachnospiraceae	0	1	0	1	0	2	0	0	0	0	0	1	0	0	0	2	0	0	0	0	0	0	0	0	0	0	1	2	0	0	0	1	0	0	0	0	0	0	8	10	3	6	3	5	9	0	4	2
denovo91805	Bacteria;Firmicutes;Clostridia;Clostridiales;Lachnospiraceae	1	0	0	0	0	0	0	0	1	0	1	8	6	10	10	2	1	2	1	2	2	0	0	0	0	0	1	0	0	0	0	0	0	0	0	0	0	1	1	6	6	5	3	3	7	5	1	0
denovo94283	Bacteria;Firmicutes;Clostridia;Clostridiales;Lachnospiraceae;Clostridium XlVa	0	1	0	0	0	0	0	0	0	0	0	7	20	31	14	2	6	0	6	6	11	0	0	0	0	0	0	0	0	0	0	0	0	0	0	0	0	13	4	3	12	12	17	1	5	2	0	0
denovo130617	Bacteria;Bacteroidetes;Bacteroidia;Bacteroidales;Bacteroidaceae;Bacteroides	10	0	0	0	0	0	0	1	0	0	0	0	0	0	0	0	1	0	0	0	2	6	0	0	0	0	0	0	0	0	0	0	0	3	0	0	0	0	0	0	0	0	0	0	0	0	0	0
denovo13920	Bacteria;Firmicutes;Clostridia;Clostridiales;Lachnospiraceae;Clostridium XlVb	0	0	0	0	0	0	0	0	0	0	0	0	0	0	0	0	0	0	0	0	0	29	19	0	0	2	2	20	0	6	4	9	0	2	0	1	0	0	0	1	1	0	0	1	1	0	0	0
denovo39183	Bacteria;Bacteroidetes;Bacteroidia;Bacteroidales;Prevotellaceae;Hallella	0	0	60	0	1	2	0	1	0	2	0	0	0	0	0	0	0	0	0	0	1	5	0	0	0	0	0	0	0	0	0	0	0	0	0	0	0	0	0	0	0	0	0	0	0	0	5	0
denovo112547	Bacteria;Firmicutes;Clostridia;Clostridiales;Lachnospiraceae;Ruminococcus2	4	1	2	3	14	4	1	0	0	0	3	3	5	10	3	3	0	0	0	5	4	6	0	3	0	0	0	1	2	1	0	4	1	1	0	0	0	0	0	1	2	3	2	1	2	1	2	3
denovo151064	Bacteria;Firmicutes;Clostridia;Clostridiales;Lachnospiraceae	0	0	0	0	0	0	1	0	0	0	0	0	0	2	1	0	0	0	0	0	0	0	0	0	0	1	0	0	0	0	0	0	0	0	0	0	0	34	2	0	0	0	0	0	18	0	0	0
denovo23664	Bacteria;Firmicutes;Clostridia;Clostridiales;Lachnospiraceae;Ruminococcus2	0	0	0	0	0	0	0	0	1	0	0	0	0	0	0	0	11	5	5	8	5	0	0	0	0	0	0	0	0	0	0	0	0	0	0	0	0	0	0	0	1	2	4	4	4	8	1	0
denovo169385	Bacteria;Bacteroidetes;Bacteroidia;Bacteroidales;Bacteroidaceae;Bacteroides	0	0	0	0	0	0	0	0	0	0	0	0	0	0	0	0	0	0	0	0	0	0	0	0	0	0	0	0	0	0	0	0	0	0	0	0	0	0	0	0	0	0	0	0	0	0	0	0
denovo79295	Bacteria;Firmicutes;Clostridia;Clostridiales;Lachnospiraceae;Ruminococcus2	0	0	0	0	1	1	0	0	0	0	0	63	3	27	40	0	0	0	0	0	0	0	0	0	0	0	12	0	3	0	2	2	0	6	0	0	0	0	0	1	0	0	1	0	1	0	5	12
denovo92219	Bacteria;Firmicutes;Clostridia;Clostridiales;Ruminococcaceae;Clostridium IV	0	0	0	0	0	0	0	1	0	0	0	0	0	0	0	0	6	11	13	8	6	0	0	0	0	0	0	0	0	0	0	0	0	0	0	0	0	0	0	0	4	4	8	2	4	19	0	0
denovo152205	Bacteria;Firmicutes;Clostridia;Clostridiales;Lachnospiraceae;Ruminococcus2	0	0	0	0	0	0	1	0	0	0	0	0	2	1	0	0	3	1	0	4	3	0	0	0	0	0	0	0	0	0	0	1	1	0	0	0	0	1	0	2	0	1	1	1	4	2	0	1
denovo92933	Bacteria;Proteobacteria;Epsilonproteobacteria;Campylobacterales;Campylobacteraceae;Campylobacter	0	0	0	0	0	0	0	0	0	0	0	0	0	0	0	0	0	0	0	0	0	0	0	0	0	176	1	1	0	0	0	0	0	9	0	0	0	2	1	2	12	11	14	10	16	8	1	0
denovo62350	Bacteria;Firmicutes;Clostridia;Clostridiales;Lachnospiraceae;Clostridium XlVa	0	0	0	0	0	0	0	0	0	0	0	0	0	0	0	0	0	0	0	0	0	0	0	0	0	0	0	2	0	0	0	0	0	0	0	0	0	64	6	14	14	1	0	2	2	9	0	0
denovo156129	Bacteria;Bacteroidetes;Bacteroidia;Bacteroidales;Prevotellaceae;Paraprevotella	14	0	0	0	0	0	0	0	0	0	0	0	0	1	0	0	0	0	1	0	0	7	0	0	0	0	0	0	0	0	0	0	0	0	0	0	0	0	0	0	0	0	0	0	0	0	0	0
denovo61601	Bacteria;Firmicutes;Clostridia;Clostridiales;Lachnospiraceae	0	0	0	0	0	0	0	0	0	0	0	1	1	0	2	0	0	0	0	1	0	0	0	0	0	0	0	2	2	1	0	1	1	0	0	0	0	2	1	0	10	10	5	8	5	16	1	3
denovo15362	Bacteria;Bacteroidetes;Bacteroidia;Bacteroidales;Prevotellaceae;Paraprevotella	1	0	28	0	1	0	0	2	0	0	0	0	0	0	0	0	0	0	0	0	0	0	0	0	0	0	0	0	0	0	0	0	0	0	0	0	0	0	0	0	0	0	0	0	0	0	5	0
denovo44308	Bacteria;Bacteroidetes;Bacteroidia;Bacteroidales;Prevotellaceae;Paraprevotella	2	0	0	0	0	0	0	2	2	0	0	0	0	0	0	0	0	1	0	0	0	0	0	0	0	0	0	0	0	0	0	0	0	0	0	0	0	0	0	0	0	0	0	0	0	0	0	0
denovo104887	Bacteria;Bacteroidetes;Bacteroidia;Bacteroidales;Bacteroidaceae;Bacteroides	0	1	1	0	0	0	1	20	0	1	125	0	0	0	0	0	0	0	0	1	1	5	0	0	0	0	0	0	0	2	1	0	80	0	0	0	0	0	0	0	0	0	0	0	0	0	0	0
denovo3216	Bacteria;Bacteroidetes;Bacteroidia;Bacteroidales	0	0	12	0	0	0	1	1	0	0	0	0	0	0	0	0	1	1	0	1	0	0	0	0	0	0	0	0	0	0	0	0	0	0	0	0	0	0	0	0	0	0	0	0	0	0	0	0
denovo94125	Bacteria;Firmicutes;Clostridia;Clostridiales;Lachnospiraceae;Clostridium XlVb	4	0	0	4	3	0	13	0	0	0	0	0	0	0	0	0	0	0	0	1	0	6	0	0	68	0	1	139	1	0	0	1	0	0	0	0	0	1	0	3	0	0	0	0	0	1	0	0
denovo76160	Bacteria;Firmicutes;Clostridia;Clostridiales;Lachnospiraceae	2	0	0	0	0	0	0	0	0	0	0	0	0	0	0	0	0	0	0	0	0	1	0	0	0	1	0	1	0	0	0	0	0	0	0	0	0	7	3	2	9	20	31	25	1	19	1	1
denovo24330	Bacteria;Firmicutes;Clostridia;Clostridiales	0	5	0	0	9	0	3	0	3	6	46	0	0	0	0	0	0	0	0	0	0	0	0	0	0	0	1	10	0	0	0	0	40	3	0	0	0	0	0	0	0	0	0	0	0	0	14	25
denovo34283	Bacteria;Bacteroidetes;Bacteroidia;Bacteroidales;Bacteroidaceae;Bacteroides	4	0	31	0	0	0	0	0	0	0	0	0	0	1	0	0	0	0	0	1	0	114	1	0	1	0	0	0	0	0	0	0	0	0	1	1	3	0	0	0	0	0	0	0	0	0	0	0
denovo160558	Bacteria;Firmicutes;Clostridia;Clostridiales;Lachnospiraceae	12	0	0	0	1	0	0	0	0	0	1	7	8	13	0	1	3	3	3	2	3	0	0	0	0	0	0	0	0	0	0	0	0	0	0	0	0	0	0	0	0	0	0	0	0	0	5	0
denovo26802	Bacteria	3	0	5	0	0	1	0	1	0	0	0	0	0	0	1	0	0	0	1	0	0	0	0	0	0	0	0	0	1	0	7	0	0	0	0	0	0	0	0	0	0	0	0	0	0	0	0	0
denovo87023	Bacteria;Firmicutes;Clostridia;Clostridiales;Lachnospiraceae	0	15	11	11	12	10	4	1	1	3	0	0	0	2	0	2	0	0	1	0	1	2	0	0	0	0	11	4	4	1	2	3	1	13	0	0	0	1	0	0	0	1	0	0	2	0	10	6
denovo88107	Bacteria;Firmicutes;Negativicutes;Selenomonadales;Veillonellaceae;Megasphaera	0	0	0	0	0	0	0	1	0	0	0	1	0	1	0	0	1	0	1	0	0	0	0	0	0	2	0	0	0	0	0	0	6	1	0	0	0	1	0	0	4	1	1	1	1	0	1	2
denovo91141	Bacteria;Firmicutes;Clostridia;Clostridiales;Ruminococcaceae;Flavonifractor	0	0	1	29	12	1	1	1	1	0	0	2	0	2	1	0	0	0	0	0	0	2	0	0	0	1	2	50	19	1	25	5	17	4	0	0	0	0	0	0	0	0	0	1	0	0	0	1
denovo113564	Bacteria;Firmicutes;Clostridia;Clostridiales;Lachnospiraceae	0	0	0	0	0	0	0	0	0	0	0	0	1	3	0	0	0	0	0	0	0	0	0	0	0	0	2	0	1	0	0	0	0	1	0	0	0	2	1	0	8	43	16	23	19	27	4	2
denovo51777	Bacteria;Bacteroidetes;Bacteroidia;Bacteroidales;Porphyromonadaceae;Barnesiella	1	0	0	1	5	11	8	7	16	1	10	0	2	1	0	0	0	1	0	0	0	0	0	0	0	1	3	5	0	1	2	3	0	3	0	0	0	0	0	0	0	0	0	0	0	0	0	0
denovo140029	Bacteria;Firmicutes;Clostridia;Clostridiales;Lachnospiraceae	0	0	0	0	2	0	2	0	1	0	0	1	0	1	5	1	6	16	11	10	14	0	0	0	0	0	0	0	1	2	0	0	0	0	0	0	0	1	2	1	11	15	10	6	6	17	3	0
denovo169427	Bacteria;Firmicutes;Clostridia;Clostridiales;Ruminococcaceae;Pseudoflavonifractor	0	0	17	0	7	0	3	2	0	13	0	0	0	0	0	0	0	0	0	0	0	3	0	0	0	7	34	129	18	3	4	10	2	12	0	0	0	3	1	5	0	0	0	0	0	0	2	0
denovo12574	Bacteria;Bacteroidetes;Bacteroidia;Bacteroidales	1	0	0	0	0	0	0	2	0	0	0	0	1	0	0	0	0	0	0	0	0	0	0	0	0	0	0	0	0	0	0	0	0	0	0	0	0	0	0	0	0	0	0	0	0	0	1	0
denovo37834	Bacteria;Bacteroidetes;Bacteroidia;Bacteroidales;Prevotellaceae	8	0	0	0	0	0	0	0	0	1	0	0	1	0	0	0	0	0	1	0	0	0	0	0	0	0	0	0	0	0	0	0	0	0	0	0	0	0	0	0	0	0	0	0	0	0	34	0
denovo128840	Bacteria;Bacteroidetes;Bacteroidia;Bacteroidales;Rikenellaceae;Alistipes	0	0	19	0	1	0	0	4	1	2	0	0	0	0	0	0	0	0	0	0	0	1	0	0	0	0	10	0	1	76	6	1	17	11	0	0	0	2	0	0	0	0	0	0	0	0	7	0
denovo98398	Bacteria;Firmicutes;Erysipelotrichia;Erysipelotrichales;Erysipelotrichaceae;Erysipelotrichaceae_incertae_sedis	1	1	2	7	2	8	1	2	2	2	20	0	0	0	0	1	1	0	0	0	0	1	6	19	77	22	9	33	1	1	4	9	0	0	0	0	0	0	0	1	0	0	0	0	0	0	0	7
denovo115015	Bacteria;Firmicutes;Clostridia;Clostridiales;Clostridiaceae 1	6	0	1	0	5	1	2	0	1	2	0	0	0	0	0	0	0	0	0	0	0	0	0	0	0	5	21	24	1	5	10	10	11	10	0	0	0	1	0	1	2	0	0	0	0	0	0	3
denovo85469	Bacteria;Firmicutes;Clostridia;Clostridiales;Ruminococcaceae;Faecalibacterium	1	38	0	14	52	13	13	1	10	12	32	0	0	0	1	1	0	0	1	0	0	0	0	0	0	3	3	6	1	0	1	0	0	8	0	0	0	0	1	0	0	0	0	0	0	0	8	17
denovo87431	Bacteria;Firmicutes;Clostridia;Clostridiales;Ruminococcaceae;Flavonifractor	0	0	0	0	0	0	0	0	0	0	0	0	0	0	0	0	0	0	0	0	0	0	0	0	0	0	1	0	0	0	0	0	0	1	0	0	0	0	0	0	15	10	10	17	9	6	0	1
denovo114666	Bacteria;Bacteroidetes;Bacteroidia;Bacteroidales;Bacteroidaceae;Bacteroides	0	0	0	0	0	0	0	0	0	0	0	0	0	0	0	0	0	0	0	0	0	0	0	0	0	0	0	0	0	0	0	0	0	0	0	0	0	0	0	0	0	0	0	0	0	0	0	0
denovo3251	Bacteria;Firmicutes;Clostridia;Clostridiales;Lachnospiraceae;Ruminococcus2	0	0	0	0	0	0	0	0	0	0	0	0	0	1	0	0	1	0	2	2	1	0	0	0	0	0	0	0	1	0	0	0	0	0	0	0	0	5	0	1	2	0	3	0	5	1	2	0
denovo135293	Bacteria;Bacteroidetes;Bacteroidia;Bacteroidales;Bacteroidaceae;Bacteroides	2	0	7	0	0	0	0	4	0	0	0	0	0	0	0	0	0	0	0	0	0	0	0	0	0	0	0	0	0	0	0	0	0	0	0	0	0	0	0	0	0	0	0	0	0	0	2	0
denovo99427	Bacteria;Firmicutes;Clostridia;Clostridiales;Ruminococcaceae	0	0	0	0	0	1	44	0	1	0	18	0	0	0	0	0	1	0	0	0	0	2	0	0	0	1	22	129	6	11	6	9	0	11	0	0	0	1	1	0	1	3	0	4	1	1	0	0
denovo156975	Bacteria;Bacteroidetes;Bacteroidia;Bacteroidales;Bacteroidaceae;Bacteroides	13	0	0	0	0	0	1	1	0	0	0	0	0	0	0	0	1	0	1	1	0	1	0	0	0	0	0	0	0	0	0	0	0	0	0	0	0	0	0	0	0	0	0	0	0	0	0	0
denovo28088	Bacteria;Bacteroidetes;Bacteroidia;Bacteroidales;Rikenellaceae;Alistipes	0	33	0	5	57	106	2	0	2	5	9	0	0	0	1	0	0	0	0	0	0	0	0	0	0	0	1	5	0	0	20	16	1	5	0	0	0	0	0	0	0	0	0	0	0	0	0	2
denovo97817	Bacteria;Firmicutes;Clostridia;Clostridiales;Lachnospiraceae;Ruminococcus2	0	0	1	0	0	0	0	0	0	0	0	5	7	17	15	1	2	0	5	1	8	0	0	0	0	0	0	0	0	0	1	0	0	0	0	0	0	1	0	1	2	3	4	2	9	1	0	0
denovo115863	Bacteria;Bacteroidetes;Bacteroidia;Bacteroidales;Bacteroidaceae;Bacteroides	23	0	2	0	0	0	0	11	0	0	0	0	0	0	0	0	0	0	0	0	0	2	0	0	0	0	0	0	0	0	0	0	0	0	0	0	0	0	0	0	0	0	0	0	0	0	3	1
denovo42716	Bacteria;Firmicutes;Clostridia;Clostridiales;Lachnospiraceae;Coprococcus	9	6	3	4	10	5	0	0	0	7	11	7	4	4	48	42	4	2	1	0	1	3	0	0	0	0	0	0	0	0	0	0	1	1	0	0	0	0	0	0	2	1	3	1	1	5	0	0
denovo107272	Bacteria;Bacteroidetes;Bacteroidia;Bacteroidales;Bacteroidaceae;Bacteroides	11	0	0	0	0	0	0	0	1	0	0	0	0	1	0	0	0	0	0	0	0	0	0	0	0	0	0	0	0	0	0	0	0	0	0	0	0	0	0	0	0	0	0	0	0	0	0	0
denovo131688	Bacteria;Firmicutes;Clostridia;Clostridiales;Lachnospiraceae;Clostridium XlVa	0	0	0	0	0	0	0	0	0	0	0	0	0	0	0	0	0	0	0	0	0	0	0	0	0	0	0	0	0	0	0	0	0	0	0	0	0	0	0	0	0	0	0	0	0	0	0	0
denovo118208	Bacteria;Bacteroidetes;Bacteroidia;Bacteroidales;Porphyromonadaceae	1	0	0	0	0	0	0	0	0	0	0	1	1	0	0	0	0	0	0	0	0	1	0	0	0	0	0	0	0	0	0	0	0	0	0	0	0	0	0	0	0	0	0	0	0	0	17	1
denovo106628	Bacteria;Bacteroidetes;Bacteroidia;Bacteroidales;Bacteroidaceae;Bacteroides	0	0	0	0	0	0	0	0	0	0	0	0	0	0	0	0	0	0	0	0	0	0	0	0	0	0	0	0	0	0	0	0	0	0	0	0	0	0	0	0	0	0	0	0	0	0	0	0
denovo74183	Bacteria;Firmicutes;Bacilli;Lactobacillales;Lactobacillaceae;Lactobacillus	33	5	0	0	0	0	0	0	1	0	5	1	0	0	0	0	1	0	0	0	0	13	0	0	0	12	16	3	0	3	2	0	0	6	0	0	0	1	0	0	0	0	0	0	0	0	92	0
denovo18425	Bacteria;Firmicutes;Clostridia;Clostridiales;Lachnospiraceae;Ruminococcus2	0	0	0	0	0	0	0	0	0	0	0	1	4	5	3	0	4	3	0	2	7	0	0	0	0	0	1	0	0	0	0	0	0	1	0	0	0	4	0	2	1	2	1	1	7	0	0	0
denovo56093	Bacteria;Bacteroidetes;Bacteroidia;Bacteroidales;Porphyromonadaceae	0	0	18	0	0	0	0	0	0	0	0	0	0	0	0	0	1	1	0	0	0	1	0	0	0	0	13	0	0	22	0	0	5	0	0	0	0	0	0	0	0	0	0	0	0	0	7	10
denovo68581	Bacteria;Firmicutes;Clostridia;Clostridiales;Lachnospiraceae;Ruminococcus2	1	0	0	0	0	0	0	0	0	0	0	0	0	0	0	0	0	0	0	0	0	0	0	0	0	0	0	0	0	0	0	0	0	0	0	0	0	35	2	0	1	0	0	1	42	1	4	1
denovo73600	Bacteria;Firmicutes;Clostridia;Clostridiales;Lachnospiraceae	0	1	0	5	3	0	1	0	1	0	1	1	0	1	2	1	3	0	1	0	1	0	0	0	0	0	2	0	0	2	1	2	0	0	0	0	0	0	0	0	0	0	1	0	5	1	1	4
denovo74988	Bacteria;Firmicutes;Clostridia;Clostridiales;Lachnospiraceae;Anaerostipes	0	0	0	0	0	0	0	0	0	0	0	0	0	0	0	0	0	0	0	0	0	0	0	0	0	0	2	0	0	0	0	0	1	0	0	0	0	0	1	0	2	3	3	1	4	0	9	0
denovo103842	Bacteria;Bacteroidetes;Bacteroidia;Bacteroidales;Prevotellaceae;Paraprevotella	0	0	0	0	0	0	1	0	0	0	0	0	0	0	1	0	2	1	1	1	0	1	0	0	0	0	0	0	1	2	72	0	1	0	0	0	0	0	0	0	0	0	0	0	0	0	1	0
denovo135248	Bacteria;Firmicutes;Clostridia;Clostridiales;Ruminococcaceae;Faecalibacterium	1	33	0	6	35	17	9	0	7	58	62	0	0	0	1	1	0	0	0	0	0	0	0	0	0	1	5	1	0	0	0	1	0	5	0	0	0	1	0	0	0	0	0	0	0	0	0	2
denovo40155	Bacteria;Firmicutes;Clostridia;Clostridiales;Lachnospiraceae;Ruminococcus2	0	0	0	0	0	1	1	0	2	1	2	9	7	18	14	2	3	7	1	0	2	1	0	1	1	0	0	0	0	0	0	0	0	9	0	0	0	1	4	3	3	2	2	2	4	2	0	2
denovo149625	Bacteria;Firmicutes;Clostridia;Clostridiales	0	0	0	0	0	0	0	0	0	0	0	0	0	0	0	0	0	0	0	0	0	0	0	0	0	0	0	0	0	0	0	0	0	0	0	0	0	0	0	0	0	0	0	0	0	0	1	0
denovo83974	Bacteria;Bacteroidetes;Bacteroidia;Bacteroidales;Bacteroidaceae;Bacteroides	6	0	0	0	0	0	0	11	0	0	0	0	0	1	0	0	0	0	2	0	0	0	0	0	0	0	0	0	0	0	0	0	0	0	0	0	0	0	0	0	0	0	0	0	0	0	2	0
denovo147778	Bacteria;Firmicutes;Clostridia;Clostridiales;Lachnospiraceae;Ruminococcus2	0	0	0	0	1	0	0	0	0	0	0	0	0	0	0	0	0	0	0	0	0	0	0	0	0	0	0	0	0	0	0	0	0	1	0	0	0	0	0	0	1	0	0	0	0	0	1	0
denovo122449	Bacteria;Bacteroidetes;Bacteroidia;Bacteroidales;Bacteroidaceae;Bacteroides	0	0	0	0	0	0	0	0	0	0	0	0	0	0	0	0	0	0	0	0	0	0	0	0	0	0	0	0	0	0	0	0	0	0	0	0	0	0	0	0	0	0	0	0	0	0	3	0
denovo105633	Bacteria;Bacteroidetes;Bacteroidia;Bacteroidales;Porphyromonadaceae;Barnesiella	0	1	0	0	94	1	10	0	0	113	20	0	0	0	0	0	0	0	0	1	0	0	0	0	0	0	0	0	2	0	4	11	1	5	0	0	0	0	0	0	0	0	0	0	0	0	0	1
denovo103521	Bacteria;Firmicutes;Clostridia;Clostridiales;Ruminococcaceae;Oscillibacter	15	0	1	7	23	32	0	0	1	2	0	0	0	0	0	0	0	0	0	0	0	20	0	0	0	7	24	34	4	1	8	11	1	2	0	0	0	0	0	1	0	0	1	0	0	0	0	0
denovo134267	Bacteria;Bacteroidetes;Bacteroidia;Bacteroidales;Porphyromonadaceae;Barnesiella	0	0	0	0	0	0	0	0	0	0	0	0	0	0	0	0	0	0	0	0	0	0	0	0	0	0	0	0	0	0	0	0	2	1	0	0	0	0	0	0	0	0	0	0	0	0	0	0
denovo136333	Bacteria;Bacteroidetes;Bacteroidia;Bacteroidales;Porphyromonadaceae;Tannerella	0	0	0	0	0	0	0	0	0	0	0	0	0	0	0	0	0	0	0	0	0	0	0	0	0	0	0	0	0	66	0	1	0	195	0	0	0	0	0	0	0	1	1	0	0	0	0	0
denovo33217	Bacteria;Firmicutes;Clostridia;Clostridiales;Ruminococcaceae;Pseudoflavonifractor	1	105	1	1	9	9	2	0	1	30	0	2	1	1	0	2	0	0	0	0	0	0	0	0	0	1	2	0	2	0	4	0	0	3	0	0	0	0	1	0	0	0	0	0	1	0	0	0
denovo113268	Bacteria;Bacteroidetes;Bacteroidia;Bacteroidales;Prevotellaceae	1	0	1	0	1	1	0	2	1	0	0	1	0	1	0	0	0	0	0	1	0	0	0	0	0	0	0	0	0	0	0	0	0	0	0	0	0	0	0	0	0	0	0	0	0	0	0	0
denovo107831	Bacteria;Firmicutes;Erysipelotrichia;Erysipelotrichales;Erysipelotrichaceae	0	0	0	0	0	0	0	0	0	0	0	0	0	0	0	0	0	0	0	0	0	0	0	0	0	0	0	0	0	0	0	0	0	0	0	0	0	0	0	0	0	0	0	0	0	0	0	0
denovo42585	Bacteria;Bacteroidetes;Bacteroidia;Bacteroidales;Rikenellaceae;Alistipes	1	0	0	0	0	0	0	0	0	0	0	0	0	0	0	0	0	0	0	0	0	1	0	0	0	0	0	0	172	5	3	1	69	3	0	0	0	0	0	0	0	0	3	3	2	0	0	0
denovo103207	Bacteria;Firmicutes;Clostridia;Clostridiales;Lachnospiraceae	0	0	0	0	0	0	0	0	0	1	0	0	0	0	0	0	4	30	23	6	3	0	0	0	0	0	0	0	1	0	0	0	0	0	0	0	0	0	0	0	3	12	7	3	0	9	0	0
denovo92967	Bacteria;Bacteroidetes;Bacteroidia;Bacteroidales;Porphyromonadaceae;Barnesiella	0	0	0	0	0	0	0	0	0	0	0	0	0	0	0	0	0	0	0	0	0	0	0	0	0	0	241	0	5	2	0	0	0	8	0	0	0	2	1	1	0	0	0	0	0	0	0	0
denovo106879	Bacteria;Actinobacteria;Actinobacteria;Coriobacteriales;Coriobacteriaceae;Collinsella	0	17	0	59	5	1	0	0	0	0	0	0	0	1	1	1	0	0	0	0	0	0	0	0	0	3	2	0	5	1	0	2	0	1	0	0	0	0	0	0	0	0	0	0	0	0	3	53
denovo54326	Bacteria;Firmicutes;Clostridia;Clostridiales;Ruminococcaceae;Flavonifractor	0	2	0	0	0	0	0	1	0	0	0	0	0	1	0	0	0	0	0	0	0	0	0	0	0	0	1	1	2	0	0	2	1	1	0	0	0	0	0	1	13	0	9	11	3	5	1	1
denovo3043	Bacteria;Firmicutes;Clostridia;Clostridiales;Ruminococcaceae;Clostridium IV	0	0	0	0	0	0	0	0	0	0	0	0	0	0	0	0	0	0	0	0	0	0	0	0	0	0	1	0	0	0	0	0	0	0	0	0	0	0	0	1	6	0	0	2	0	3	0	0
denovo109377	Bacteria;Bacteroidetes;Bacteroidia;Bacteroidales;Bacteroidaceae;Bacteroides	0	0	0	0	0	0	0	0	0	0	0	0	0	0	0	0	0	0	0	0	0	0	0	0	0	0	0	0	0	0	0	0	0	0	0	0	0	0	0	0	0	0	0	0	0	0	0	0
denovo169850	Bacteria;Bacteroidetes;Bacteroidia;Bacteroidales;Bacteroidaceae;Bacteroides	46	0	0	0	0	0	0	0	0	0	0	0	1	0	0	0	0	0	0	0	0	14	0	0	0	0	0	0	0	0	0	0	0	0	0	0	0	0	0	0	0	0	0	0	0	0	12	0
denovo155899	Bacteria;Bacteroidetes;Bacteroidia;Bacteroidales;Bacteroidaceae;Bacteroides	0	0	0	0	0	0	0	0	0	0	0	0	0	0	0	0	0	0	0	0	0	0	0	0	0	0	0	0	0	0	0	0	0	0	0	0	0	0	0	0	0	0	0	0	0	0	0	0
denovo82464	Bacteria;Bacteroidetes;Bacteroidia;Bacteroidales;Bacteroidaceae;Bacteroides	10	0	0	0	0	0	2	3	0	0	0	0	1	1	0	0	0	1	0	0	1	0	0	0	0	0	0	0	0	1	0	0	0	0	0	0	0	0	0	0	0	0	0	0	0	0	0	0
denovo24101	Bacteria;Firmicutes;Clostridia;Clostridiales;Lachnospiraceae;Ruminococcus2	1	0	0	0	2	0	0	0	0	0	1	2	1	5	0	0	1	2	4	12	5	0	0	0	0	2	1	0	0	0	0	0	1	0	0	0	0	7	3	5	2	1	3	1	2	3	0	0
denovo101787	Bacteria;Firmicutes;Clostridia;Clostridiales;Lachnospiraceae;Ruminococcus2	0	1	0	0	0	0	0	0	0	0	0	3	3	5	7	1	1	1	1	2	5	0	0	0	0	0	0	0	0	0	0	0	0	1	1	0	0	2	0	1	6	2	6	4	3	4	1	1
denovo30710	Bacteria;Firmicutes;Clostridia;Clostridiales;Eubacteriaceae;Eubacterium	8	0	0	0	5	0	4	1	1	2	7	0	1	1	0	0	0	0	0	1	0	4	0	0	0	0	0	1	4	8	0	6	4	4	0	0	0	0	0	0	0	0	0	0	0	0	24	12
denovo34035	Bacteria;Bacteroidetes;Bacteroidia;Bacteroidales;Prevotellaceae	0	0	6	0	0	1	0	0	0	0	0	2	2	2	0	0	0	0	0	0	0	0	0	0	0	0	0	0	0	0	0	0	2	0	0	0	1	0	0	0	0	0	0	0	0	0	0	0
denovo83762	Bacteria;Bacteroidetes;Bacteroidia;Bacteroidales	0	0	0	0	0	0	0	0	0	0	0	0	0	0	0	0	0	0	0	0	0	0	0	0	0	0	0	0	0	0	0	0	0	0	0	0	0	0	0	0	0	0	0	0	0	0	1	0
denovo66631	Bacteria;Bacteroidetes;Bacteroidia;Bacteroidales;Prevotellaceae;Paraprevotella	0	0	0	0	0	0	0	2	1	0	0	0	0	0	0	0	0	0	0	0	0	0	0	0	0	0	0	0	0	0	0	0	0	0	0	0	0	0	0	0	0	0	0	0	0	0	4	0
denovo2603	Bacteria;Bacteroidetes;Bacteroidia;Bacteroidales;Bacteroidaceae;Bacteroides	17	0	3	0	0	0	1	4	0	0	0	0	0	1	0	0	0	0	0	0	0	2	0	0	0	0	0	0	0	0	0	0	0	0	0	0	0	0	0	0	0	0	0	0	0	0	2	0
denovo7371	Bacteria;Firmicutes;Clostridia;Clostridiales;Ruminococcaceae	0	0	0	0	0	0	0	0	0	0	0	0	0	0	0	0	0	0	0	0	0	1	0	0	0	0	0	0	1	238	0	2	8	1	0	0	0	0	0	0	0	0	0	0	0	0	2	0
denovo94507	Bacteria;Firmicutes;Clostridia;Clostridiales;Ruminococcaceae;Clostridium IV	3	1	0	24	68	0	2	0	0	11	2	0	0	0	0	1	0	0	0	0	0	1	0	0	0	0	9	17	21	3	0	14	50	6	0	1	0	1	0	0	0	0	0	1	0	1	2	4
denovo95444	Bacteria;Bacteroidetes;Bacteroidia;Bacteroidales	5	0	16	0	0	0	0	3	0	0	0	0	0	0	0	0	0	0	0	0	0	0	0	0	0	0	0	0	0	0	0	0	0	0	0	0	0	0	0	0	0	0	0	0	0	0	0	0
denovo156965	Bacteria;Firmicutes;Clostridia;Clostridiales;Lachnospiraceae;Clostridium XlVa	0	0	0	0	0	0	0	1	0	0	0	3	4	3	4	0	9	1	10	12	9	0	0	0	0	0	1	1	0	0	0	0	0	0	0	0	0	27	7	7	9	4	6	5	9	5	0	0
denovo3819	Bacteria;Firmicutes;Clostridia;Clostridiales;Lachnospiraceae;Coprococcus	5	7	0	3	21	9	4	1	1	1	7	0	0	0	0	8	1	2	1	6	7	3	0	0	0	0	3	2	0	0	0	1	1	0	0	0	0	2	0	1	3	0	2	3	0	1	5	0
denovo92666	Bacteria;Firmicutes;Clostridia;Clostridiales;Lachnospiraceae	0	0	0	0	0	0	0	0	0	0	0	2	4	11	7	0	2	4	1	1	5	1	0	0	0	0	0	1	0	1	0	0	0	0	0	0	0	13	3	2	6	1	3	3	1	0	0	0
denovo25040	Bacteria;Bacteroidetes;Bacteroidia;Bacteroidales;Bacteroidaceae;Bacteroides	2	0	3	0	0	0	0	0	0	0	0	0	0	1	0	0	0	0	0	0	1	1	0	0	0	0	0	0	0	0	0	0	0	0	0	0	0	0	0	0	0	0	0	0	0	0	0	0
denovo109745	Bacteria;Firmicutes;Clostridia;Clostridiales;Lachnospiraceae	0	0	0	0	0	0	1	0	0	0	0	3	2	8	12	27	1	4	0	3	0	0	0	0	0	0	0	0	0	3	0	0	1	0	0	0	0	0	0	1	7	10	5	13	7	5	0	0
denovo156898	Bacteria;Bacteroidetes;Bacteroidia;Bacteroidales;Bacteroidaceae;Bacteroides	0	0	0	0	0	0	0	0	0	0	0	0	0	0	0	0	0	0	0	0	0	0	0	0	0	0	0	0	0	0	0	0	0	0	0	0	0	0	0	0	0	0	0	0	0	0	0	0
denovo167292	Bacteria;Bacteroidetes;Bacteroidia;Bacteroidales;Porphyromonadaceae;Tannerella	4	0	21	0	0	0	0	0	0	0	0	0	0	0	0	0	0	0	0	0	0	4	0	0	0	0	0	0	0	0	0	0	0	0	0	0	0	0	0	0	0	0	0	0	0	0	29	2
denovo68112	Bacteria;Bacteroidetes;Bacteroidia;Bacteroidales	0	0	0	0	0	0	0	0	0	0	0	0	0	0	0	0	0	0	0	0	0	0	0	0	0	0	0	0	0	0	0	0	0	0	0	0	0	0	0	0	0	0	0	0	0	0	3	1
denovo146713	Bacteria;Actinobacteria;Actinobacteria;Coriobacteriales;Coriobacteriaceae;Collinsella	1	0	3	16	0	5	2	0	0	0	1	0	0	0	0	0	0	1	0	0	0	0	0	0	0	0	20	0	0	4	2	1	0	24	0	0	0	0	0	1	0	0	0	0	0	0	0	2
denovo94310	Bacteria;Firmicutes;Clostridia;Clostridiales;Ruminococcaceae	2	7	3	6	6	7	3	1	1	1	14	0	0	0	0	0	0	0	1	0	0	7	0	0	0	0	8	18	3	1	1	7	4	8	0	0	0	0	1	0	0	0	0	0	1	0	13	2
denovo157718	Bacteria;Firmicutes;Clostridia;Clostridiales;Ruminococcaceae;Pseudoflavonifractor	0	126	0	3	3	10	2	1	0	12	2	0	0	2	1	0	0	0	0	0	0	1	0	0	0	4	1	2	1	0	1	2	0	1	0	0	0	0	0	0	0	0	0	0	0	0	0	0
denovo9561	Bacteria;Firmicutes;Clostridia;Clostridiales	1	10	0	6	12	1	0	1	0	2	0	0	0	0	0	0	0	0	0	0	0	1	0	0	0	0	0	10	2	1	42	1	1	49	0	0	0	0	0	0	0	0	1	1	0	0	10	9
denovo83214	Bacteria;Firmicutes;Clostridia;Clostridiales;Ruminococcaceae;Flavonifractor	0	1	0	0	0	0	0	0	1	0	0	3	1	1	2	1	2	4	0	0	1	1	0	0	0	0	0	0	1	0	0	0	0	0	0	0	0	3	1	0	13	5	12	10	13	7	2	0
denovo94570	Bacteria;Bacteroidetes;Bacteroidia;Bacteroidales;Bacteroidaceae;Bacteroides	0	0	0	0	1	0	0	0	0	0	0	0	0	0	0	0	1	0	1	1	1	0	0	0	0	0	0	0	0	0	0	0	0	0	0	0	0	0	0	0	0	0	0	0	0	0	0	0
denovo38691	Bacteria;Firmicutes;Negativicutes;Selenomonadales;Veillonellaceae;Megamonas	1	0	1	0	0	0	1	0	0	0	0	1	0	3	0	0	0	0	0	0	0	0	0	0	0	0	0	0	0	0	4	0	0	0	0	0	0	0	0	0	0	0	0	0	0	0	1	0
denovo172891	Bacteria;Bacteroidetes;Bacteroidia;Bacteroidales;Bacteroidaceae;Bacteroides	2	0	1	0	0	0	2	9	0	0	0	0	1	0	0	0	0	0	0	0	0	0	0	0	0	0	0	0	0	0	0	0	1	0	0	0	0	0	0	0	0	0	0	0	0	0	0	0
denovo136436	Bacteria;Firmicutes;Clostridia;Clostridiales;Ruminococcaceae;Flavonifractor	0	0	1	0	0	0	0	0	0	0	0	0	1	0	0	0	0	0	0	0	0	0	0	0	0	0	0	0	0	1	0	0	0	5	0	0	0	0	0	0	0	1	0	0	0	0	1	1
denovo131359	Bacteria;Firmicutes;Clostridia;Clostridiales;Ruminococcaceae;Faecalibacterium	40	0	0	0	0	0	0	0	0	0	0	1	2	4	0	0	0	0	0	0	0	4	0	0	0	0	0	0	0	0	0	0	0	0	1	0	0	0	0	0	0	0	0	0	0	0	42	0
denovo105899	Bacteria;Firmicutes;Clostridia;Clostridiales;Ruminococcaceae;Papillibacter	5	5	5	5	11	12	2	0	5	1	27	0	0	0	0	0	0	0	0	0	0	4	0	1	0	1	7	12	4	17	4	7	10	14	0	0	0	0	0	1	0	0	0	0	0	0	11	5
denovo3409	Bacteria;Bacteroidetes;Bacteroidia;Bacteroidales;Bacteroidaceae;Bacteroides	0	0	0	0	0	0	0	0	3	0	0	0	0	0	0	0	0	0	1	2	1	0	0	0	0	0	0	0	0	0	0	0	0	0	0	0	0	0	0	0	0	0	0	0	0	0	1	0
denovo64502	Bacteria;Firmicutes;Clostridia;Clostridiales;Lachnospiraceae	0	0	0	1	2	0	0	0	0	0	0	4	5	3	4	2	3	6	3	5	8	0	0	0	0	0	0	0	0	1	0	0	0	2	0	0	0	3	3	4	4	17	3	10	11	9	2	0
denovo124993	Bacteria;Bacteroidetes;Bacteroidia;Bacteroidales;Bacteroidaceae;Bacteroides	1	0	0	0	0	0	0	0	0	0	0	0	1	0	0	0	0	0	0	0	0	0	0	0	0	0	0	0	67	2	51	1	18	1	0	0	0	0	0	0	0	0	0	0	0	0	0	0
denovo4276	Bacteria;Firmicutes;Clostridia;Clostridiales;Peptococcaceae 1;Peptococcus	17	0	8	2	0	0	0	4	0	0	0	1	0	0	0	1	0	1	0	0	1	0	0	0	0	0	0	0	0	0	0	0	0	0	0	0	0	0	0	0	0	0	0	0	0	0	14	3
denovo55154	Bacteria;Firmicutes;Clostridia;Clostridiales;Lachnospiraceae;Ruminococcus2	0	1	0	0	0	0	0	0	0	0	0	11	7	13	18	15	0	7	0	6	7	0	0	0	0	0	1	0	0	0	0	0	0	2	0	0	0	1	1	0	7	15	6	3	4	4	3	0
denovo107174	Bacteria;Bacteroidetes;Bacteroidia;Bacteroidales;Porphyromonadaceae;Barnesiella	1	2	2	1	3	7	8	0	7	1	2	0	1	1	0	0	0	0	0	0	0	0	0	0	0	0	0	0	0	1	0	0	0	0	0	0	0	0	0	0	0	0	0	0	0	0	0	0
denovo171204	Bacteria;Firmicutes;Clostridia;Clostridiales;Lachnospiraceae;Ruminococcus2	0	0	0	0	0	0	0	0	0	0	0	0	0	0	0	0	9	0	1	1	2	0	0	0	1	0	0	0	0	0	0	0	0	1	0	0	0	2	0	1	2	1	4	3	12	2	1	0
denovo60641	Bacteria;Bacteroidetes;Bacteroidia;Bacteroidales;Porphyromonadaceae;Barnesiella	0	0	0	0	0	0	0	0	0	0	0	0	0	2	0	0	0	0	0	0	0	0	0	0	0	0	0	0	0	0	0	0	0	0	0	0	0	0	0	0	0	0	0	0	0	0	1	0
denovo84692	Bacteria;Firmicutes;Clostridia;Clostridiales;Ruminococcaceae	7	0	0	0	0	0	0	0	0	0	0	0	0	0	0	0	0	0	0	0	0	10	0	0	0	0	22	33	28	1	6	12	0	8	0	0	0	0	2	1	1	0	2	0	0	0	68	0
denovo94282	Bacteria;Firmicutes;Clostridia;Clostridiales;Lachnospiraceae;Ruminococcus2	0	0	0	0	1	0	0	0	0	0	0	17	24	40	24	7	3	7	9	3	7	0	0	0	0	0	0	0	0	0	0	0	0	1	0	0	0	2	1	1	2	1	1	1	3	0	0	0
denovo102049	Bacteria;Bacteroidetes;Bacteroidia;Bacteroidales;Bacteroidaceae;Bacteroides	0	0	0	0	0	0	0	0	0	2	1	0	1	0	0	0	0	0	0	0	0	1	0	0	0	0	0	0	0	0	0	0	0	0	0	0	0	0	0	0	0	0	0	0	0	0	1	0
denovo144016	Bacteria;Firmicutes;Clostridia;Clostridiales;Ruminococcaceae;Pseudoflavonifractor	0	1	0	0	2	2	0	0	0	0	0	0	0	2	0	0	0	0	0	0	0	0	0	0	0	0	1	0	1	0	0	1	0	0	0	0	0	0	0	1	7	5	7	8	6	10	0	3
denovo171060	Bacteria;Bacteroidetes;Bacteroidia;Bacteroidales;Bacteroidaceae;Bacteroides	0	0	0	0	0	0	0	0	0	0	0	0	0	0	0	0	0	0	0	0	0	0	0	0	0	0	0	0	0	0	0	0	0	0	0	0	0	0	0	0	0	0	0	0	0	0	0	0
denovo17982	Bacteria;Bacteroidetes;Bacteroidia;Bacteroidales;Prevotellaceae;Prevotella	0	0	3	0	0	0	0	0	0	0	0	1	0	1	0	0	0	0	0	0	0	0	0	0	0	0	0	0	0	0	0	0	0	0	0	0	0	0	0	0	0	0	0	0	0	0	0	0
denovo53260	Bacteria;Firmicutes;Clostridia;Clostridiales;Lachnospiraceae;Ruminococcus2	0	0	0	0	0	0	0	0	1	0	0	0	0	3	0	1	2	11	1	6	6	0	0	0	0	0	1	0	0	0	0	0	0	1	0	0	0	1	0	1	3	0	4	0	2	2	0	1
denovo91369	Bacteria;Bacteroidetes;Flavobacteriia;Flavobacteriales	2	0	0	1	106	0	68	0	38	0	0	0	0	0	0	1	0	0	2	1	1	0	0	0	0	0	0	0	0	0	0	0	0	0	0	0	0	0	0	0	0	0	0	0	0	0	0	0
denovo45447	Bacteria;Firmicutes;Negativicutes;Selenomonadales;Veillonellaceae;Megamonas	0	0	1	0	0	0	0	0	0	0	0	1	1	2	0	0	0	0	0	0	0	0	0	0	0	0	0	0	0	0	0	0	0	0	0	0	0	0	0	0	0	0	0	0	0	0	0	0
denovo20582	Bacteria;Firmicutes	5	0	0	2	109	0	1	0	3	0	1	0	0	0	0	1	0	0	0	0	0	2	0	0	0	0	1	0	0	0	0	0	0	1	0	0	0	0	0	0	0	0	0	0	0	0	28	13
denovo82929	Bacteria;Bacteroidetes;Bacteroidia;Bacteroidales;Bacteroidaceae;Bacteroides	3	0	0	0	0	0	0	11	0	0	0	0	0	0	0	0	0	0	0	0	0	48	0	1	0	0	0	0	0	0	0	0	84	0	0	0	0	0	0	0	0	0	0	0	0	0	1	0
denovo166190	Bacteria;Bacteroidetes;Bacteroidia;Bacteroidales;Bacteroidaceae;Bacteroides	10	0	7	0	0	0	0	0	0	0	0	0	0	0	0	0	0	1	0	0	0	1	0	0	0	0	0	0	0	0	0	0	0	0	0	0	0	0	0	0	0	0	0	0	0	0	3	0
denovo163576	Bacteria;Firmicutes;Clostridia;Clostridiales;Lachnospiraceae	0	0	0	0	0	0	0	0	0	0	0	0	1	1	0	0	2	6	3	1	8	0	0	0	0	1	1	1	0	0	0	0	0	0	0	0	0	13	9	2	3	2	9	2	3	1	0	0
denovo79553	Bacteria;Firmicutes;Clostridia;Clostridiales;Lachnospiraceae;Coprococcus	0	2	0	0	0	0	3	0	0	0	0	19	11	13	14	6	3	6	1	0	9	0	0	0	0	0	1	1	0	0	0	1	0	1	0	0	0	2	0	1	2	6	4	2	6	7	0	0
denovo23220	Bacteria;Firmicutes;Clostridia;Clostridiales;Ruminococcaceae;Clostridium IV	0	0	0	0	0	0	0	0	1	0	0	0	0	0	0	0	1	9	12	5	2	0	0	0	0	0	0	1	0	0	0	0	0	0	0	0	0	0	0	0	3	0	12	1	0	5	0	0
denovo96058	Bacteria;Bacteroidetes;Bacteroidia;Bacteroidales;Bacteroidaceae;Bacteroides	1	0	25	0	0	0	0	0	1	0	0	1	0	0	0	0	0	1	0	0	0	6	0	0	0	0	0	0	0	0	0	0	0	0	0	0	0	0	0	0	0	0	0	0	0	0	1	0
denovo19879	Bacteria;Firmicutes;Clostridia;Clostridiales;Lachnospiraceae;Clostridium XlVb	5	0	0	0	0	0	0	0	0	0	0	0	0	0	0	0	0	0	0	0	0	4	0	0	0	6	10	33	16	17	7	16	12	13	0	0	0	1	0	1	0	0	0	1	0	0	0	0
denovo48513	Bacteria;Proteobacteria;Gammaproteobacteria;Aeromonadales;Succinivibrionaceae;Anaerobiospirillum	0	0	0	0	0	0	0	0	0	0	0	0	0	0	0	0	0	0	0	0	0	0	0	0	0	0	0	0	0	0	0	0	0	0	0	0	0	0	0	0	0	0	0	0	0	0	0	1
denovo26228	Bacteria;Firmicutes;Clostridia;Clostridiales;Lachnospiraceae;Clostridium XlVa	0	0	0	0	0	0	1	0	0	0	0	0	0	0	0	0	0	0	1	1	0	0	0	0	0	0	1	0	0	0	1	1	0	0	0	0	0	45	11	16	3	1	5	1	2	8	0	0
denovo163344	Bacteria;Firmicutes;Bacilli;Lactobacillales;Lactobacillaceae;Lactobacillus	3	18	5	6	30	20	1	1	1	8	13	0	6	11	16	28	1	1	3	1	6	0	0	0	0	0	0	3	0	0	1	0	1	0	0	0	0	0	0	0	0	0	0	0	0	0	8	0
denovo135720	Bacteria;Firmicutes;Negativicutes;Selenomonadales;Veillonellaceae;Megamonas	0	0	4	0	0	0	0	0	0	0	1	0	0	0	0	0	0	0	0	0	0	0	0	0	0	0	0	0	0	0	0	0	0	0	0	0	0	0	0	0	0	0	0	0	0	0	0	0
denovo165084	Bacteria;Firmicutes;Clostridia;Clostridiales;Lachnospiraceae;Clostridium XlVb	0	0	0	0	0	0	1	0	0	0	0	0	0	0	0	0	3	26	4	8	4	0	0	0	0	0	0	1	0	0	0	0	0	1	0	0	0	1	0	0	0	1	9	3	0	6	0	0
denovo66626	Bacteria;Firmicutes;Clostridia;Clostridiales;Lachnospiraceae	0	6	2	5	33	2	3	0	1	0	3	0	0	0	3	5	1	1	0	0	4	0	0	0	0	0	1	0	3	2	0	0	1	2	0	0	0	0	0	0	3	7	12	6	10	7	3	4
denovo152884	Bacteria;Firmicutes;Clostridia;Clostridiales;Ruminococcaceae;Flavonifractor	0	0	0	0	0	0	1	0	1	0	0	0	0	0	1	0	1	12	3	8	0	0	0	0	0	0	1	0	0	0	0	0	1	0	0	0	0	0	0	0	3	3	5	2	0	2	0	0
denovo115983	Bacteria;Firmicutes;Clostridia;Clostridiales;Lachnospiraceae;Ruminococcus2	0	0	0	0	0	0	0	0	0	0	0	12	15	33	7	4	8	1	5	4	8	0	0	0	0	0	0	0	1	0	0	0	0	0	0	0	0	20	5	4	5	8	12	5	13	5	0	0
denovo50784	Bacteria;Firmicutes;Clostridia;Clostridiales;Ruminococcaceae;Oscillibacter	0	13	2	16	10	16	1	3	2	0	10	0	0	0	0	0	0	0	0	0	0	0	0	0	0	17	8	26	6	0	4	5	4	7	0	0	0	0	0	2	1	1	1	0	0	1	2	1
denovo45234	Bacteria;Bacteroidetes	25	0	0	0	0	0	0	0	0	0	0	0	0	0	0	0	0	0	0	0	0	20	0	0	1	0	0	0	0	0	0	0	0	0	0	0	0	0	0	0	0	0	0	0	0	0	74	0
denovo148173	Bacteria;Bacteroidetes;Bacteroidia;Bacteroidales;Bacteroidaceae;Bacteroides	2	0	1	0	0	0	0	0	0	0	0	0	0	0	0	0	0	0	0	0	0	2	0	0	0	0	0	0	0	0	0	0	0	0	0	0	0	0	0	0	0	0	0	0	0	0	0	0
denovo30816	Bacteria;Proteobacteria;Gammaproteobacteria;Enterobacteriales;Enterobacteriaceae;Escherichia/Shigella	0	0	0	0	0	0	0	0	0	0	0	1	1	2	0	0	0	0	0	0	0	1	0	0	0	0	0	0	0	0	0	0	0	0	0	0	0	0	0	0	0	0	0	0	0	0	1	0
denovo115082	Bacteria;Bacteroidetes;Bacteroidia;Bacteroidales;Bacteroidaceae;Bacteroides	0	0	0	0	0	0	0	0	0	0	0	0	0	0	0	0	0	0	0	0	0	0	0	0	0	0	0	0	0	72	0	0	0	161	0	0	0	0	0	0	0	2	2	1	0	1	0	0
denovo166774	Bacteria;Bacteroidetes;Bacteroidia;Bacteroidales;Porphyromonadaceae;Barnesiella	0	0	0	0	0	0	0	0	0	0	0	0	0	0	0	0	0	0	0	0	0	0	0	0	0	0	205	13	4	2	1	1	0	6	0	0	0	1	0	2	0	0	0	0	0	1	0	0
denovo152588	Bacteria;Firmicutes;Clostridia;Clostridiales;Lachnospiraceae;Ruminococcus2	0	3	1	5	12	0	1	1	0	0	2	0	0	0	4	4	1	1	1	2	1	0	0	0	0	0	1	0	2	1	0	0	1	4	0	0	0	0	0	0	18	7	11	13	11	8	3	5
denovo91281	Bacteria;Firmicutes;Clostridia;Clostridiales;Lachnospiraceae;Ruminococcus2	0	0	0	0	0	0	0	0	0	0	0	0	0	0	0	0	3	0	2	2	2	1	1	1	1	0	0	0	0	0	0	1	0	2	0	0	0	2	0	0	3	1	3	3	5	0	0	0
denovo52720	Bacteria;Firmicutes;Clostridia;Clostridiales;Lachnospiraceae	0	0	0	0	0	0	0	0	0	0	0	0	0	0	0	0	0	0	0	0	0	0	0	0	0	0	0	0	0	0	0	0	0	0	0	0	0	0	0	0	2	11	10	6	3	34	0	0
denovo90231	Bacteria;Bacteroidetes	0	0	0	0	0	0	0	0	0	0	0	0	0	0	0	0	0	0	0	0	0	0	0	0	0	0	0	0	0	0	0	0	0	0	0	0	0	0	0	0	0	0	0	0	0	0	66	0
denovo163264	Bacteria;Bacteroidetes;Bacteroidia;Bacteroidales;Prevotellaceae;Prevotella	7	0	0	0	0	0	0	0	0	0	0	0	0	0	0	0	0	0	0	0	0	0	0	0	0	0	0	0	0	0	0	0	0	0	0	0	0	0	0	0	0	0	0	0	0	0	18	0
denovo3891	Bacteria;Bacteroidetes	22	0	0	0	0	0	0	0	0	0	0	0	0	0	0	0	0	0	0	0	0	12	0	0	0	0	0	0	0	0	0	0	0	3	0	0	0	0	0	0	2	3	0	3	0	0	43	0
denovo25981	Bacteria;Firmicutes;Clostridia;Clostridiales;Lachnospiraceae	0	0	0	0	0	0	1	0	0	0	0	2	4	8	2	2	1	1	4	5	9	0	0	0	0	1	0	0	1	0	0	1	1	0	0	0	0	5	5	9	2	2	6	7	9	4	1	0
denovo32547	Bacteria;Firmicutes;Clostridia;Clostridiales;Lachnospiraceae	0	0	0	0	0	0	0	0	0	0	0	5	4	7	2	3	1	0	4	4	4	0	0	0	0	0	0	1	1	0	0	1	1	0	0	0	0	7	10	3	1	5	11	8	9	4	0	0
denovo67139	Bacteria;Firmicutes;Clostridia;Clostridiales;Lachnospiraceae;Clostridium XlVa	0	0	0	0	0	0	0	0	0	0	0	0	0	0	0	0	0	0	0	1	0	0	0	0	0	0	1	0	0	0	0	0	0	0	0	0	0	37	6	14	4	1	1	2	0	2	0	0
denovo63694	Bacteria;Firmicutes;Clostridia;Clostridiales;Lachnospiraceae;Clostridium XlVa	6	1	1	0	4	0	1	0	22	1	7	0	0	0	0	1	0	1	0	2	1	5	0	0	0	2	8	46	4	14	7	30	5	18	0	0	0	6	0	2	1	0	0	0	2	1	13	1
denovo17278	Bacteria;Firmicutes;Clostridia;Clostridiales;Ruminococcaceae	0	0	0	0	0	0	0	0	0	0	0	0	0	0	0	0	0	0	0	0	0	0	0	0	0	0	0	0	0	0	0	0	0	1	0	0	0	0	0	0	38	2	2	1	76	0	1	0
denovo32618	Bacteria;Firmicutes;Clostridia;Clostridiales;Lachnospiraceae;Ruminococcus2	2	2	0	2	4	0	1	0	0	0	1	0	0	0	0	0	0	0	1	0	0	0	0	0	0	0	0	2	2	1	0	3	0	3	0	0	0	0	2	1	1	0	9	2	1	2	0	0
denovo104064	Bacteria;Bacteroidetes;Bacteroidia;Bacteroidales;Porphyromonadaceae;Barnesiella	1	0	0	0	0	0	2	0	1	0	0	0	0	0	0	0	0	0	0	0	0	1	0	0	0	2	195	16	0	0	0	0	0	0	0	0	0	1	1	0	0	0	0	0	0	0	0	0
denovo100803	Bacteria;Bacteroidetes;Bacteroidia;Bacteroidales;Bacteroidaceae;Bacteroides	1	0	0	0	0	0	0	1	0	0	2	0	0	1	0	0	0	0	0	0	0	18	0	0	0	0	0	0	3	0	2	0	35	0	0	0	0	0	0	0	0	0	0	0	0	0	0	0
denovo3296	Bacteria;Firmicutes;Clostridia;Clostridiales;Lachnospiraceae	0	0	0	0	0	0	1	0	0	0	0	0	0	0	0	0	0	0	0	0	0	0	0	0	0	0	2	1	1	0	0	1	0	1	0	0	0	0	0	0	6	4	8	3	8	3	1	1
denovo8782	Bacteria;Bacteroidetes;Bacteroidia;Bacteroidales;Porphyromonadaceae;Barnesiella	0	0	0	0	0	0	0	0	0	0	0	0	0	0	0	0	0	0	0	0	0	0	0	0	0	0	12	184	0	1	0	29	6	1	0	0	0	0	2	0	0	0	0	0	0	0	0	0
denovo89421	Bacteria;Firmicutes;Clostridia;Clostridiales	1	0	0	0	0	0	0	0	0	0	0	0	0	0	0	0	0	0	0	0	0	40	0	0	0	1	4	125	0	0	0	0	1	0	1	0	0	2	0	0	0	0	0	0	0	0	19	1
denovo51064	Bacteria;Bacteroidetes;Bacteroidia;Bacteroidales;Bacteroidaceae;Bacteroides	1	0	1	0	0	0	0	0	0	0	0	0	0	0	0	0	0	0	0	1	1	0	0	0	0	0	0	0	0	0	0	0	0	0	0	0	0	0	0	0	0	0	0	0	0	0	1	0
denovo6181	Bacteria;Firmicutes;Clostridia;Clostridiales;Lachnospiraceae;Ruminococcus2	0	0	0	0	0	0	0	0	0	0	0	0	0	0	0	0	0	0	4	7	0	0	0	0	0	0	0	0	0	1	0	0	0	0	0	0	0	1	0	1	0	1	1	0	0	0	0	0
denovo51362	Bacteria;Firmicutes;Clostridia;Clostridiales;Ruminococcaceae;Flavonifractor	4	2	2	0	6	6	0	3	1	0	4	2	0	0	0	0	0	0	0	1	0	2	0	0	0	0	4	4	4	5	1	6	3	0	0	0	0	0	0	0	0	0	0	0	0	0	8	3
denovo27637	Bacteria;Bacteroidetes;Bacteroidia;Bacteroidales;Bacteroidaceae;Bacteroides	8	0	1	0	0	0	0	0	0	0	0	0	1	2	0	0	0	1	1	0	0	0	0	0	0	0	0	0	0	0	0	0	0	0	0	0	0	0	0	0	0	0	0	0	0	0	0	0
denovo60396	Bacteria;Firmicutes;Clostridia;Clostridiales;Ruminococcaceae;Hydrogenoanaerobacterium	0	14	0	20	34	49	0	0	13	36	13	0	0	0	2	3	0	0	0	0	0	0	0	0	0	8	18	3	1	1	1	5	8	4	0	0	0	1	0	0	0	0	0	0	0	0	0	0
denovo73383	Bacteria;Firmicutes;Negativicutes;Selenomonadales;Veillonellaceae;Megamonas	0	0	0	0	0	0	0	0	0	0	0	0	0	0	0	0	0	0	1	0	0	0	0	0	0	0	0	0	1	2	0	3	0	0	0	0	0	2	1	0	0	0	0	0	1	0	1	0
denovo138304	Bacteria;Bacteroidetes;Bacteroidia;Bacteroidales;Porphyromonadaceae;Barnesiella	0	0	0	83	0	0	125	2	1	0	0	0	0	0	0	1	0	1	1	1	2	0	0	0	0	0	0	0	0	6	0	0	0	0	0	0	0	0	0	0	0	0	0	0	0	0	0	0
denovo67503	Bacteria;Actinobacteria;Actinobacteria;Coriobacteriales;Coriobacteriaceae	0	0	0	10	2	4	4	0	0	1	3	0	0	0	0	0	0	0	0	0	0	10	0	0	0	25	22	36	4	5	24	13	3	18	0	0	0	0	0	1	0	0	0	0	0	0	3	3
denovo126501	Bacteria;Firmicutes;Clostridia;Clostridiales;Ruminococcaceae;Sporobacter	2	3	2	12	6	10	1	1	2	1	5	0	0	0	1	1	0	0	0	0	0	4	1	0	0	0	4	8	6	6	0	2	8	3	0	0	0	0	0	0	0	0	0	0	0	0	4	2
denovo96127	Bacteria;Firmicutes;Clostridia;Clostridiales;Lachnospiraceae;Ruminococcus2	1	1	0	0	1	0	1	0	0	0	0	2	0	3	0	0	0	0	0	0	0	2	0	0	0	1	2	0	0	1	1	2	0	2	0	0	0	5	0	0	0	1	0	0	1	0	2	7
denovo144532	Bacteria;Firmicutes;Clostridia;Clostridiales;Lachnospiraceae	1	0	4	3	6	11	3	0	4	19	8	0	0	1	0	0	1	2	2	2	1	0	0	0	0	0	0	0	5	44	11	9	3	0	0	0	0	0	0	1	1	0	2	4	2	0	1	0
denovo170543	Bacteria;Lentisphaerae;Lentisphaeria;Victivallales;Victivallaceae;Victivallis	4	1	0	28	0	0	17	1	0	0	15	0	0	0	0	0	0	0	0	1	0	1	0	0	0	0	17	0	2	1	0	21	13	27	0	0	0	0	0	0	0	0	0	1	0	0	28	0
denovo24996	Bacteria;Firmicutes;Clostridia;Clostridiales;Lachnospiraceae;Ruminococcus2	0	0	0	0	0	0	0	0	1	0	0	3	4	2	1	1	2	3	0	3	6	0	0	0	0	0	0	2	0	0	0	0	0	0	0	0	0	2	5	7	3	2	7	1	2	1	0	1
denovo46168	Bacteria;Firmicutes;Clostridia;Clostridiales;Lachnospiraceae	1	5	14	11	24	7	9	1	0	0	3	0	0	0	0	0	0	0	2	1	2	0	0	0	0	0	1	0	0	2	1	0	1	2	0	0	0	0	0	0	0	0	0	1	0	0	1	0
denovo26618	Bacteria;Firmicutes;Clostridia;Clostridiales;Lachnospiraceae;Coprococcus	0	0	0	0	0	0	2	0	0	0	0	2	2	1	0	1	4	1	2	4	7	0	0	0	0	0	1	1	1	0	0	0	0	0	0	1	0	9	8	9	1	2	5	7	9	0	0	1
denovo75159	Bacteria;Firmicutes;Clostridia;Clostridiales;Lachnospiraceae	0	0	0	0	0	0	2	0	0	0	0	0	0	0	0	0	4	22	22	4	8	0	0	0	0	0	0	0	0	0	0	0	0	1	0	0	0	1	0	0	1	2	2	3	3	10	0	0
denovo150851	Bacteria;Firmicutes;Negativicutes;Selenomonadales;Veillonellaceae;Megamonas	0	0	0	0	0	0	0	0	0	0	0	0	0	0	0	0	0	0	0	0	0	0	0	0	0	0	0	0	0	0	0	1	0	0	0	0	0	0	0	0	0	0	0	0	0	0	0	0
denovo129079	Bacteria;Firmicutes;Clostridia;Clostridiales;Ruminococcaceae	0	0	0	0	0	3	0	0	0	0	1	0	0	0	1	0	0	0	0	0	0	0	0	0	0	0	0	1	1	2	1	1	0	4	0	0	0	0	0	0	8	31	15	25	19	21	5	1
denovo127928	Bacteria;Firmicutes;Clostridia;Clostridiales;Ruminococcaceae;Clostridium IV	0	0	0	0	5	28	16	0	0	1	115	0	0	0	0	0	0	0	0	0	0	0	0	0	0	5	0	0	0	1	0	4	0	16	0	0	0	0	0	0	0	0	0	1	1	0	0	8
denovo600	Bacteria;Firmicutes;Clostridia;Clostridiales;Eubacteriaceae;Eubacterium	0	5	4	3	6	5	2	0	5	5	14	0	0	0	0	0	0	0	0	0	1	7	0	0	0	0	3	12	16	10	3	19	6	5	0	0	0	0	0	1	0	0	0	0	0	0	5	6
denovo51252	Bacteria;Firmicutes;Clostridia;Clostridiales;Lachnospiraceae;Clostridium XlVa	0	0	0	0	0	0	0	0	0	0	0	0	1	3	0	1	0	1	4	4	2	0	0	0	0	0	0	0	1	0	0	0	0	0	0	0	0	38	9	4	17	8	5	4	8	2	0	0
denovo94841	Bacteria;Firmicutes;Clostridia;Clostridiales;Lachnospiraceae;Clostridium XlVa	0	0	0	0	0	0	0	0	0	0	0	0	0	0	0	0	0	0	0	0	0	0	2	0	0	0	0	0	0	0	0	0	0	0	0	0	0	30	8	14	6	1	1	4	0	2	0	3
denovo86364	Bacteria;Firmicutes;Clostridia;Clostridiales;Ruminococcaceae;Ruminococcus	5	0	0	0	0	0	0	0	0	0	0	0	0	0	0	0	0	0	0	0	0	5	0	0	0	5	0	193	0	0	0	1	1	0	0	0	0	7	3	4	0	0	0	0	0	0	2	0
denovo21986	Bacteria;Bacteroidetes;Bacteroidia;Bacteroidales;Bacteroidaceae;Bacteroides	4	0	0	0	0	0	1	28	0	0	8	0	0	2	0	0	0	0	0	1	0	54	1	0	0	0	0	0	0	0	0	0	4	0	0	0	0	0	0	0	0	0	0	0	0	0	0	0
denovo57039	Bacteria;Bacteroidetes;Bacteroidia;Bacteroidales;Bacteroidaceae;Bacteroides	10	0	0	0	0	0	0	0	0	0	0	0	0	1	0	0	1	0	0	0	0	2	0	0	0	0	0	0	0	0	0	0	0	0	0	0	0	0	0	0	0	0	0	0	0	0	0	0
denovo77995	Bacteria;Firmicutes;Clostridia;Clostridiales;Ruminococcaceae;Faecalibacterium	3	24	0	13	40	20	18	0	6	12	24	0	0	0	0	0	1	1	0	0	0	0	0	0	0	2	8	2	2	0	2	4	1	4	0	0	0	0	0	0	0	0	1	0	0	0	3	1
denovo50561	Bacteria;Firmicutes;Clostridia;Clostridiales;Lachnospiraceae;Clostridium XlVa	8	50	11	7	18	17	4	0	3	6	10	0	0	0	1	1	0	1	0	0	1	5	0	0	0	0	4	8	5	15	5	1	2	6	0	0	0	0	1	0	1	0	0	3	0	0	7	0
denovo127538	Bacteria;Firmicutes;Negativicutes;Selenomonadales;Veillonellaceae;Megamonas	0	0	0	0	0	0	0	0	0	0	4	0	2	6	0	0	1	3	2	1	0	0	0	0	0	0	0	0	0	0	0	0	0	0	0	0	0	0	0	0	0	0	0	0	0	0	0	0
denovo14710	Bacteria;Firmicutes;Clostridia;Clostridiales;Lachnospiraceae;Ruminococcus2	0	1	1	1	0	0	0	0	0	0	0	0	1	1	2	0	0	0	0	1	0	0	0	0	0	0	1	1	0	0	0	0	1	0	0	0	0	4	4	10	5	1	5	5	5	1	0	0
denovo137912	Bacteria;Firmicutes;Clostridia;Clostridiales;Lachnospiraceae	0	0	0	0	0	0	2	0	0	0	0	11	6	11	7	5	4	7	6	2	13	1	0	0	0	0	0	0	0	0	0	0	0	0	0	0	0	2	3	2	3	6	5	6	5	4	1	0
denovo68496	Bacteria;Firmicutes;Clostridia;Clostridiales;Ruminococcaceae;Butyricicoccus	1	0	0	0	0	1	0	0	0	0	0	0	0	0	0	0	0	0	0	0	0	3	0	0	0	0	0	1	2	0	0	1	4	0	0	0	1	0	0	0	2	1	10	8	8	2	0	1
denovo123541	Bacteria;Firmicutes;Clostridia;Clostridiales;Ruminococcaceae	4	0	0	0	0	0	0	0	3	0	10	0	0	0	0	0	0	0	0	0	0	7	0	0	0	0	8	26	14	27	0	18	26	4	0	0	0	0	0	0	0	0	0	0	0	0	24	0
denovo134732	Bacteria;Firmicutes;Clostridia;Clostridiales	8	0	0	0	0	0	105	1	0	0	0	0	0	0	0	0	0	1	0	0	1	5	0	0	0	0	0	0	0	0	21	1	0	7	0	0	0	0	0	0	0	1	0	0	0	0	26	17
denovo71487	Bacteria;Bacteroidetes;Bacteroidia;Bacteroidales;Bacteroidaceae;Bacteroides	1	0	0	0	0	0	0	4	0	0	0	0	0	0	0	0	0	0	0	0	0	19	0	0	1	0	0	0	0	3	0	1	165	0	0	0	0	0	0	0	0	0	0	0	0	0	0	0
denovo135184	Bacteria;Firmicutes;Clostridia;Clostridiales;Lachnospiraceae;Ruminococcus2	0	0	0	0	0	0	0	0	1	0	1	0	0	0	0	0	0	1	8	7	0	1	0	0	0	0	0	1	0	1	1	1	0	0	0	0	0	5	2	1	0	1	1	1	0	0	0	0
denovo171462	Bacteria;Firmicutes;Clostridia;Clostridiales;Ruminococcaceae	3	0	0	0	0	0	0	0	0	3	49	0	0	0	0	0	0	0	0	0	0	4	0	0	0	2	14	3	3	0	0	30	5	73	0	0	0	0	0	0	0	0	0	0	1	0	23	0
denovo45421	Bacteria;Bacteroidetes;Bacteroidia;Bacteroidales;Prevotellaceae;Hallella	94	0	0	0	0	0	0	0	0	0	0	0	0	0	0	0	0	0	0	0	0	37	0	0	0	0	0	0	0	0	0	0	0	0	0	0	0	0	0	0	0	0	0	0	0	0	74	0
denovo48	Bacteria;Firmicutes;Clostridia;Clostridiales;Ruminococcaceae;Anaerofilum	2	15	1	6	17	39	1	1	4	10	9	0	0	0	0	0	0	0	1	0	0	9	0	0	0	10	4	7	1	0	4	3	5	15	0	0	0	1	0	0	0	0	0	0	0	0	22	1
denovo91307	Bacteria;Firmicutes;Clostridia;Clostridiales;Lachnospiraceae	0	0	1	0	2	1	0	0	0	0	0	4	2	6	0	3	6	0	1	6	7	0	0	0	0	0	0	1	0	0	0	1	0	0	0	0	0	3	15	8	4	2	6	4	7	1	1	0
denovo120658	Bacteria;Bacteroidetes;Bacteroidia;Bacteroidales;Bacteroidaceae;Bacteroides	0	0	0	0	0	0	0	0	0	0	0	0	0	0	0	0	0	0	0	0	0	0	0	0	0	0	0	0	0	0	0	0	0	0	0	0	0	0	0	0	0	0	0	0	0	0	0	0
denovo119389	Bacteria;Firmicutes;Clostridia;Clostridiales;Lachnospiraceae;Clostridium XlVa	2	2	1	0	4	2	1	0	0	0	1	3	3	12	2	4	3	0	6	3	8	1	0	0	0	0	0	0	0	0	0	1	0	0	0	0	0	9	2	7	7	2	1	7	5	1	1	0
denovo17165	Bacteria;Firmicutes;Clostridia;Clostridiales;Lachnospiraceae	8	121	5	4	14	4	1	2	1	2	3	0	0	0	1	2	0	0	0	0	0	3	0	0	0	0	0	3	13	7	5	15	2	1	1	0	0	0	0	1	0	0	0	0	0	0	1	0
denovo23975	Bacteria;Firmicutes;Clostridia;Clostridiales;Lachnospiraceae	3	1	1	3	1	0	0	0	0	1	0	0	0	0	0	0	0	0	0	0	0	0	0	0	0	0	0	0	0	0	0	0	0	0	0	0	0	0	0	0	0	0	0	0	0	0	46	23
denovo23124	Bacteria;Bacteroidetes;Bacteroidia;Bacteroidales;Bacteroidaceae;Bacteroides	0	0	0	0	0	0	0	0	0	0	0	0	0	0	0	0	0	0	0	0	0	0	0	0	0	0	0	0	0	0	0	0	0	0	0	0	0	0	0	0	0	0	0	0	0	0	0	0
denovo50569	Bacteria;Bacteroidetes;Bacteroidia;Bacteroidales;Bacteroidaceae;Bacteroides	0	0	0	0	0	0	0	0	0	0	0	0	0	0	0	0	0	0	0	0	0	0	0	0	0	0	0	0	0	0	0	0	0	0	0	0	0	0	0	0	0	0	0	0	0	0	0	0
denovo133379	Bacteria;Firmicutes;Clostridia;Clostridiales;Lachnospiraceae;Ruminococcus2	0	0	0	0	0	0	0	0	0	0	0	2	6	8	4	8	0	3	2	0	4	0	0	0	0	0	0	0	0	0	0	0	0	0	0	0	0	6	6	6	2	2	2	3	4	1	0	0
denovo121962	Bacteria;Firmicutes;Clostridia;Clostridiales;Ruminococcaceae;Clostridium IV	0	0	0	1	0	1	1	0	0	1	2	0	0	0	0	0	0	2	4	3	0	0	0	0	0	1	1	5	3	2	0	3	1	1	0	0	1	2	0	0	7	14	66	40	17	12	2	1
denovo14419	Bacteria;Firmicutes;Clostridia;Clostridiales;Ruminococcaceae;Pseudoflavonifractor	0	0	0	0	0	1	0	0	1	0	1	0	1	0	0	0	0	0	0	1	0	0	0	0	0	0	0	2	0	2	0	0	1	0	0	0	0	0	0	0	8	8	8	9	3	4	1	1
denovo136067	Bacteria;Bacteroidetes;Bacteroidia;Bacteroidales;Bacteroidaceae;Bacteroides	0	0	0	0	0	0	0	0	0	0	0	0	0	0	0	0	0	0	0	0	0	5	0	0	0	0	0	0	0	0	0	0	0	0	0	0	0	0	0	0	0	0	0	0	0	0	6	0
denovo38839	Bacteria;Bacteroidetes;Bacteroidia;Bacteroidales	2	0	0	0	0	0	0	0	1	0	0	0	0	0	0	0	0	0	0	0	0	1	0	0	0	0	0	0	0	0	0	0	0	0	0	0	0	0	0	0	0	0	0	0	0	0	0	0
denovo12219	Bacteria;Bacteroidetes;Bacteroidia;Bacteroidales;Prevotellaceae	3	0	3	0	0	0	0	5	0	0	0	0	0	1	0	0	0	0	0	0	0	0	0	0	0	0	0	0	0	0	0	0	0	0	0	0	0	0	0	0	0	0	0	0	0	0	1	0
denovo114529	Bacteria;Firmicutes;Negativicutes;Selenomonadales;Acidaminococcaceae;Phascolarctobacterium	2	0	0	0	0	0	0	0	0	0	0	0	0	1	0	0	0	0	0	0	1	0	0	0	0	0	0	0	0	0	0	0	0	0	0	0	0	0	0	0	0	0	0	0	0	0	3	0
denovo156454	Bacteria;Firmicutes;Clostridia;Clostridiales;Lachnospiraceae;Ruminococcus2	0	0	0	0	0	0	0	0	0	0	0	0	0	0	0	0	0	0	2	12	1	0	0	0	0	0	0	0	0	0	0	0	0	0	0	0	0	0	0	0	0	0	0	0	1	0	0	0
denovo69461	Bacteria;Proteobacteria;Gammaproteobacteria;Enterobacteriales;Enterobacteriaceae	0	0	0	0	0	0	0	0	0	0	0	0	0	0	0	0	0	0	0	0	1	0	0	0	0	0	0	0	0	0	0	0	0	0	0	0	0	0	0	0	0	0	0	0	0	1	0	0
denovo89944	Bacteria;Bacteroidetes;Bacteroidia;Bacteroidales;Prevotellaceae	1	0	13	0	0	0	0	0	0	0	0	0	0	0	0	0	0	0	0	1	1	0	0	0	0	0	0	0	0	2	0	0	0	0	0	0	0	0	0	0	0	0	0	0	0	0	2	1
denovo33650	Bacteria;Firmicutes;Clostridia;Clostridiales;Lachnospiraceae;Ruminococcus2	0	0	0	0	0	0	1	0	0	0	0	0	0	0	0	0	3	1	2	4	4	0	0	0	0	0	0	0	0	0	0	0	0	0	0	0	0	0	0	1	4	5	3	2	6	1	1	0
denovo45888	Bacteria;Bacteroidetes;Bacteroidia;Bacteroidales;Bacteroidaceae;Bacteroides	0	1	1	0	0	0	0	0	0	0	0	1	0	0	0	0	0	0	0	0	1	1	0	0	0	0	0	0	0	0	0	0	0	0	0	0	0	0	0	0	0	0	0	0	0	0	0	0
denovo155408	Bacteria;Bacteroidetes;Bacteroidia;Bacteroidales;Porphyromonadaceae	1	1	0	0	1	5	5	2	7	2	0	0	0	0	0	0	0	0	1	0	0	0	0	0	0	0	0	0	0	0	1	0	4	12	0	0	0	0	0	0	1	0	0	0	1	0	0	0
denovo151704	Bacteria;Firmicutes;Clostridia;Clostridiales;Ruminococcaceae;Pseudoflavonifractor	3	0	0	0	0	0	0	1	1	0	7	0	1	2	0	0	0	0	0	0	0	18	0	0	0	0	0	1	0	1	0	4	3	0	0	0	0	0	0	0	0	0	1	1	0	0	8	0
denovo54509	Bacteria;Firmicutes;Clostridia;Clostridiales;Lachnospiraceae	1	0	0	0	0	0	0	0	0	2	0	0	0	0	1	0	0	1	0	3	3	0	0	0	0	0	0	0	0	1	0	0	1	1	0	0	0	3	5	3	0	9	9	3	4	5	0	0
denovo67698	Bacteria;Bacteroidetes;Bacteroidia;Bacteroidales;Bacteroidaceae;Bacteroides	0	0	0	0	0	0	0	0	0	0	0	0	1	0	0	0	0	1	0	0	0	0	0	0	0	0	0	0	0	0	0	0	0	0	0	0	0	0	0	0	0	0	0	0	0	0	2	0
denovo57915	Bacteria;Firmicutes;Clostridia;Clostridiales;Ruminococcaceae;Oscillibacter	9	2	1	2	7	8	4	0	1	1	7	0	0	0	0	0	0	0	0	0	0	14	0	0	0	1	7	2	3	23	1	15	3	5	0	0	0	1	0	0	0	0	0	1	0	1	23	1
denovo103241	Bacteria;Firmicutes;Clostridia;Clostridiales;Eubacteriaceae;Anaerofustis	0	2	2	13	5	17	0	0	2	2	2	0	0	0	0	0	0	0	0	0	0	0	0	0	0	3	4	10	0	7	1	3	1	6	0	0	0	0	0	1	0	0	0	1	0	0	1	2
denovo31540	Bacteria;Bacteroidetes;Bacteroidia;Bacteroidales;Bacteroidaceae;Bacteroides	4	0	2	0	0	0	0	0	0	0	0	0	0	0	0	0	0	1	1	0	0	1	0	0	0	0	0	0	0	0	0	0	0	0	0	0	0	0	0	0	0	0	0	0	0	0	0	0
denovo146861	Bacteria;Bacteroidetes;Bacteroidia;Bacteroidales;Porphyromonadaceae;Barnesiella	0	0	13	0	0	0	0	3	0	0	1	0	0	0	0	0	0	1	0	0	0	0	0	0	0	0	3	2	0	15	2	1	2	17	0	0	0	0	0	0	0	1	0	0	0	0	1	1
denovo141880	Bacteria;Bacteroidetes;Bacteroidia;Bacteroidales;Bacteroidaceae;Bacteroides	11	1	6	0	0	0	1	0	0	0	0	0	0	0	0	0	0	0	0	0	0	5	0	0	0	0	0	0	0	0	0	0	0	0	0	0	0	0	0	0	0	0	0	0	0	0	0	0
denovo124436	Bacteria;Bacteroidetes;Bacteroidia;Bacteroidales;Porphyromonadaceae;Barnesiella	0	0	1	0	7	4	10	8	6	2	1	1	0	0	0	0	0	1	0	0	0	0	0	0	0	0	0	0	0	0	0	0	0	0	0	0	0	0	0	0	0	0	0	0	0	0	0	0
denovo24222	Bacteria;Firmicutes;Clostridia;Clostridiales;Lachnospiraceae;Ruminococcus2	1	0	1	0	2	0	0	0	1	0	0	6	2	3	1	4	3	1	4	5	8	1	0	0	0	0	1	1	2	0	0	0	1	0	0	0	0	2	2	1	1	19	8	10	4	10	2	0
denovo164768	Bacteria;Firmicutes;Clostridia	8	0	0	0	0	0	1	0	1	1	3	0	0	0	0	0	0	0	0	0	0	20	0	0	0	0	30	14	4	36	0	13	9	8	0	0	0	0	0	0	0	0	0	0	0	0	13	0
denovo36255	Bacteria;Bacteroidetes;Bacteroidia;Bacteroidales;Porphyromonadaceae	1	0	0	0	0	0	0	0	0	0	0	0	0	1	0	0	0	0	0	0	1	0	0	0	0	0	0	0	0	0	0	0	0	0	0	0	0	0	0	0	0	0	0	0	0	0	1	0
denovo76048	Bacteria;Firmicutes;Clostridia;Clostridiales;Lachnospiraceae;Ruminococcus2	0	0	0	0	0	0	0	0	0	0	2	0	0	0	1	0	0	0	0	0	0	0	0	0	0	0	0	0	0	0	0	0	0	0	0	0	0	0	0	0	0	0	0	0	0	0	2	0
denovo2115	Bacteria;Bacteroidetes;Bacteroidia;Bacteroidales;Porphyromonadaceae;Barnesiella	0	0	0	0	0	0	0	0	0	0	0	0	0	0	0	0	0	0	0	0	0	0	0	0	0	0	0	0	0	0	0	0	0	0	0	0	0	0	0	0	0	0	0	0	0	0	7	115
denovo93150	Bacteria;Bacteroidetes;Bacteroidia;Bacteroidales;Prevotellaceae;Paraprevotella	1	0	59	0	0	0	0	0	0	0	0	0	0	0	0	0	0	0	0	0	0	0	0	0	0	0	0	0	0	0	3	0	0	0	0	0	0	0	0	0	0	0	0	0	0	0	3	0
denovo97014	Bacteria;Firmicutes;Clostridia;Clostridiales;Ruminococcaceae;Clostridium IV	0	0	0	0	0	0	0	0	0	0	0	0	1	2	3	0	0	0	1	1	2	0	0	0	0	0	0	0	0	0	1	0	0	1	0	0	0	0	1	1	7	3	5	5	6	5	0	0
denovo76097	Bacteria;Bacteroidetes;Bacteroidia;Bacteroidales;Rikenellaceae;Alistipes	1	0	0	0	0	0	3	0	0	0	0	0	0	0	0	0	0	0	0	0	0	0	0	0	0	7	52	9	8	4	30	58	2	19	1	0	0	0	0	0	0	0	0	1	0	0	0	0
denovo79139	Bacteria;Bacteroidetes;Flavobacteriia;Flavobacteriales;Flavobacteriaceae	34	0	0	0	0	0	0	0	0	0	0	0	0	0	0	0	0	0	0	0	0	56	0	0	0	0	0	0	0	0	0	0	0	0	0	0	0	0	0	0	0	0	0	0	0	0	15	0
denovo157981	Bacteria;Firmicutes;Clostridia;Clostridiales;Lachnospiraceae;Ruminococcus2	0	0	0	0	0	0	0	0	0	0	0	0	0	0	0	0	0	1	1	1	1	1	0	0	0	0	2	1	0	0	0	0	0	2	0	0	0	1	0	0	5	4	4	5	1	2	0	0
denovo57132	Bacteria;Firmicutes;Bacilli;Lactobacillales;Lactobacillaceae;Lactobacillus	4	1	8	17	33	32	6	0	0	9	9	0	0	0	0	0	0	0	0	0	1	0	0	0	0	0	3	0	0	4	0	0	0	0	0	0	0	0	0	0	0	0	0	0	0	0	22	0
denovo18361	Bacteria;Firmicutes;Clostridia;Clostridiales;Lachnospiraceae	0	0	1	0	0	0	1	1	0	0	0	13	9	13	16	6	4	7	5	1	7	0	0	0	0	0	2	0	0	0	0	0	0	0	0	0	0	0	1	0	5	7	2	3	1	2	0	1
denovo159960	Bacteria;Firmicutes;Clostridia;Clostridiales	0	0	0	0	0	0	0	0	0	178	0	0	0	0	0	0	0	0	0	0	0	3	0	0	0	0	0	0	0	0	4	1	0	0	0	0	0	0	0	0	0	0	0	0	0	0	0	0
denovo63064	Bacteria;Firmicutes;Clostridia;Clostridiales;Lachnospiraceae	1	0	1	0	0	1	0	0	0	0	0	2	0	0	0	0	0	0	0	0	1	0	0	0	0	1	1	0	1	1	1	0	1	0	0	0	0	0	1	0	2	1	2	1	4	4	3	0
denovo27456	Bacteria;Firmicutes;Clostridia;Clostridiales	0	4	0	182	4	2	0	0	5	0	1	0	0	0	2	1	0	0	0	0	0	1	0	0	0	0	1	0	0	0	0	0	1	0	0	0	0	0	0	0	0	0	0	0	0	0	1	0
denovo117206	Bacteria;Bacteroidetes;Bacteroidia;Bacteroidales;Prevotellaceae	6	0	3	0	0	0	0	1	1	0	0	0	0	0	0	0	0	0	0	0	0	4	0	0	0	0	0	0	0	0	0	0	0	0	0	0	0	0	0	0	0	0	0	0	0	0	10	0
denovo141441	Bacteria;Firmicutes;Clostridia;Clostridiales;Ruminococcaceae;Clostridium IV	8	8	0	0	0	1	3	0	0	0	2	0	0	0	1	0	0	0	0	0	0	39	0	0	0	0	3	6	10	45	0	6	10	44	0	0	0	0	0	0	3	2	0	1	1	1	1	0
denovo123325	Bacteria;Bacteroidetes;Bacteroidia;Bacteroidales;Bacteroidaceae;Bacteroides	0	0	0	0	0	0	0	0	0	0	0	0	0	0	0	0	0	0	0	0	0	18	0	0	0	0	0	0	0	0	0	0	0	0	0	0	0	0	0	0	0	0	0	0	0	0	72	0
denovo33523	Bacteria;Bacteroidetes;Bacteroidia;Bacteroidales;Bacteroidaceae;Bacteroides	0	0	0	0	0	0	0	0	0	0	0	0	0	0	0	0	0	0	0	0	0	10	0	0	0	0	0	0	0	0	0	0	0	0	0	0	0	0	0	0	0	0	0	0	0	0	4	0
denovo129740	Bacteria;Firmicutes;Negativicutes;Selenomonadales;Veillonellaceae;Megamonas	1	0	0	0	0	0	0	0	14	0	7	0	0	1	0	0	0	1	0	0	0	0	0	0	0	1	1	1	40	13	0	0	0	0	0	0	0	1	0	0	1	0	0	0	0	0	0	0
denovo100396	Bacteria;Firmicutes;Clostridia;Clostridiales;Lachnospiraceae	0	0	0	0	0	2	1	1	1	0	0	2	1	5	1	0	5	1	7	5	6	0	0	0	0	0	0	1	0	0	0	0	0	3	0	0	0	3	7	1	4	2	2	3	2	4	1	0
denovo103180	Bacteria;Actinobacteria;Actinobacteria;Coriobacteriales;Coriobacteriaceae;Olsenella	1	0	0	2	5	5	10	0	0	0	9	0	1	2	0	0	1	0	1	1	2	1	0	0	0	0	1	0	1	2	0	4	4	1	0	0	0	0	0	0	0	0	0	0	0	0	5	1
denovo118463	Bacteria;Bacteroidetes;Bacteroidia;Bacteroidales;Porphyromonadaceae;Parabacteroides	1	0	0	0	0	0	0	0	0	0	0	0	0	0	0	0	0	0	0	0	0	0	0	0	0	0	0	0	0	0	0	0	0	0	0	0	0	0	0	0	0	0	0	0	0	0	17	0
denovo18090	Bacteria;Firmicutes;Clostridia;Clostridiales;Ruminococcaceae;Anaerotruncus	0	0	0	0	0	0	0	0	0	0	0	0	0	0	0	0	1	6	1	6	5	0	0	0	0	0	0	1	0	0	0	0	0	0	0	0	1	12	3	7	3	3	0	1	0	6	0	0
denovo159572	Bacteria;Firmicutes;Clostridia;Clostridiales;Lachnospiraceae;Ruminococcus2	0	0	0	0	0	0	0	0	1	0	0	0	0	0	0	0	0	0	0	1	2	0	0	0	0	0	1	0	0	0	0	0	0	1	0	0	0	2	0	2	2	1	0	0	5	0	0	0
denovo14876	Bacteria;Firmicutes;Clostridia;Clostridiales;Lachnospiraceae;Ruminococcus2	0	1	0	0	0	0	0	0	0	0	0	4	1	4	0	2	4	6	6	11	3	0	0	0	0	0	0	0	0	0	0	0	1	0	0	0	0	5	11	8	3	6	10	5	3	2	0	0
denovo140118	Bacteria;Bacteroidetes;Bacteroidia;Bacteroidales	2	0	0	0	0	0	0	0	0	0	0	0	0	0	0	0	0	0	0	0	0	1	0	0	0	0	0	0	0	0	0	0	0	0	0	0	0	0	0	0	0	0	0	0	0	0	49	0
denovo124277	Bacteria;Firmicutes;Clostridia;Clostridiales;Peptostreptococcaceae;Sporacetigenium	0	17	1	8	20	21	1	0	1	65	2	0	0	0	0	0	0	0	0	0	0	0	0	0	0	0	0	0	0	0	2	0	0	9	0	0	0	0	0	0	0	0	0	0	0	0	0	1
denovo28610	Bacteria;Firmicutes;Bacilli;Lactobacillales;Lactobacillaceae;Lactobacillus	1	0	0	0	0	0	0	0	0	0	0	0	0	0	0	0	0	0	0	0	0	1	0	0	0	0	0	0	0	2	5	0	0	15	0	0	0	0	0	0	0	0	0	0	0	0	3	0
denovo106713	Bacteria;Bacteroidetes;Bacteroidia;Bacteroidales;Bacteroidaceae;Bacteroides	11	0	26	0	0	0	0	0	0	0	0	0	0	0	0	0	0	0	0	0	0	0	0	0	0	0	0	0	0	0	0	0	0	0	0	0	0	0	0	0	0	0	0	0	0	0	0	0
denovo87527	Bacteria;Firmicutes;Clostridia;Clostridiales;Ruminococcaceae;Clostridium IV	0	0	0	0	0	0	0	0	1	0	0	0	0	0	0	0	0	0	0	0	0	0	0	0	0	0	0	0	0	0	0	0	0	0	0	0	0	0	0	0	0	0	10	2	2	0	0	0
denovo116450	Bacteria;Bacteroidetes;Bacteroidia;Bacteroidales;Porphyromonadaceae	0	0	0	0	0	0	0	0	0	0	0	0	0	0	0	0	0	0	0	0	0	3	0	0	0	0	0	0	0	0	0	0	0	0	0	0	0	0	0	0	0	0	0	0	0	0	11	0
denovo52484	Bacteria;Bacteroidetes;Bacteroidia;Bacteroidales;Prevotellaceae;Hallella	0	0	7	0	0	0	1	1	0	0	0	0	0	0	0	0	0	1	1	0	0	0	0	0	0	0	0	0	0	0	0	0	0	0	0	0	0	0	0	0	0	0	0	0	0	0	0	0
denovo70096	Bacteria;Bacteroidetes;Bacteroidia;Bacteroidales;Prevotellaceae;Prevotella	1	0	0	0	0	0	0	0	1	0	1	0	0	1	0	0	0	0	1	0	0	0	0	0	0	0	0	0	0	0	0	0	0	0	0	0	0	0	0	0	0	0	0	0	0	0	8	0
denovo105018	Bacteria;Bacteroidetes;Bacteroidia;Bacteroidales;Bacteroidaceae;Bacteroides	56	0	3	0	0	0	0	0	0	0	0	1	0	2	0	0	0	0	0	0	0	4	0	0	0	0	0	0	0	0	0	0	0	0	0	0	0	0	0	0	0	0	0	0	0	0	0	0
denovo89777	Bacteria;Bacteroidetes;Bacteroidia;Bacteroidales	0	0	0	0	0	0	0	0	0	0	0	0	0	0	0	0	0	0	0	0	0	0	0	0	0	0	16	142	1	2	4	33	3	0	0	0	0	1	0	3	0	0	0	0	0	0	0	0
denovo83976	Bacteria;Bacteroidetes;Bacteroidia;Bacteroidales;Porphyromonadaceae	47	0	0	0	0	0	0	0	0	0	0	0	0	0	0	0	0	0	0	0	0	14	0	0	0	0	0	0	0	0	0	0	0	0	0	0	0	0	0	0	0	0	0	0	0	0	36	0
denovo12098	Bacteria;Bacteroidetes;Bacteroidia;Bacteroidales;Bacteroidaceae;Bacteroides	0	0	0	0	0	0	0	0	0	0	0	0	0	0	0	0	0	0	0	0	0	0	0	0	0	0	0	0	0	0	0	0	0	0	0	0	0	0	0	0	0	0	0	0	0	0	0	0
denovo11862	Bacteria;Bacteroidetes;Bacteroidia;Bacteroidales;Rikenellaceae;Alistipes	1	0	5	0	0	0	0	0	0	0	0	0	0	0	0	0	0	0	0	0	0	4	0	0	0	1	7	0	0	12	0	0	4	0	0	0	0	0	0	0	0	0	0	0	0	0	1	37
denovo11974	Bacteria;Bacteroidetes;Bacteroidia;Bacteroidales;Bacteroidaceae;Bacteroides	0	0	0	0	0	0	0	0	0	0	0	0	0	0	0	0	0	0	0	0	0	9	0	0	0	0	0	0	0	0	0	0	0	0	0	0	0	0	0	0	0	0	0	0	0	0	17	0
denovo97577	Bacteria;Firmicutes;Clostridia;Clostridiales;Ruminococcaceae;Pseudoflavonifractor	0	0	0	0	1	1	0	0	0	0	1	0	1	0	0	0	0	0	0	0	0	0	0	0	0	0	0	0	0	0	0	0	0	2	0	0	0	0	0	0	11	6	4	4	2	1	0	0
denovo171120	Bacteria;Bacteroidetes;Bacteroidia;Bacteroidales;Porphyromonadaceae	1	0	29	0	0	0	2	0	1	0	0	0	0	0	0	0	0	0	0	0	0	0	0	0	0	0	0	0	0	0	0	0	0	0	0	0	0	0	0	0	0	0	0	0	0	0	0	0
denovo70708	Bacteria;Actinobacteria;Actinobacteria;Coriobacteriales;Coriobacteriaceae	1	0	0	8	1	7	1	0	0	0	5	0	0	0	0	0	0	0	1	0	0	2	0	0	0	0	1	2	4	8	0	3	3	5	0	0	0	0	0	0	0	0	0	0	0	0	2	2
denovo5564	Bacteria;Firmicutes;Clostridia;Clostridiales;Ruminococcaceae;Flavonifractor	2	0	0	0	0	0	0	0	1	0	0	0	0	0	0	0	0	0	0	0	0	11	0	0	0	0	2	4	0	0	0	0	0	0	0	0	0	0	0	0	0	0	0	0	0	0	2	0
denovo17153	Bacteria;Elusimicrobia;Elusimicrobia;Elusimicrobiales;Elusimicrobiaceae;Elusimicrobium	11	0	0	0	0	0	0	0	0	0	0	0	0	0	0	0	0	0	0	0	0	5	0	0	1	0	0	0	0	0	0	0	0	0	0	0	0	0	0	0	0	0	0	0	0	0	19	0
denovo147040	Bacteria;Firmicutes;Clostridia;Clostridiales;Lachnospiraceae;Ruminococcus2	0	0	0	0	3	0	0	0	1	1	0	5	3	5	7	1	1	3	4	2	7	0	0	0	0	0	1	0	0	1	0	0	0	0	0	0	0	1	1	1	5	3	7	4	5	3	2	0
denovo8915	Bacteria;Firmicutes;Clostridia;Clostridiales	0	0	0	0	1	0	0	0	0	2	0	0	0	0	0	0	0	13	5	5	0	0	0	0	0	0	0	0	0	0	0	0	0	0	0	0	0	0	0	0	1	0	4	2	0	5	0	0
denovo121942	Bacteria;Firmicutes;Clostridia;Clostridiales;Ruminococcaceae;Flavonifractor	1	3	1	0	1	0	0	0	0	0	0	0	0	1	0	0	0	0	0	0	0	2	0	0	0	0	2	0	2	2	0	1	5	2	0	0	0	0	0	0	0	0	0	0	0	0	0	0
denovo98416	Bacteria;Firmicutes;Negativicutes;Selenomonadales;Veillonellaceae;Megamonas	0	22	0	2	27	15	4	4	1	15	1	0	0	1	0	1	0	0	0	0	0	0	0	0	0	0	0	0	2	0	1	12	1	7	0	0	0	0	0	0	0	0	0	0	0	0	0	19
denovo69326	Bacteria;Firmicutes;Clostridia;Clostridiales;Lachnospiraceae;Ruminococcus2	0	0	0	0	0	0	0	0	0	1	0	0	0	0	0	0	0	0	1	1	1	0	0	0	0	0	0	1	0	0	0	0	0	0	0	0	0	1	2	0	0	0	0	0	0	0	0	1
denovo132870	Bacteria;Bacteroidetes;Bacteroidia;Bacteroidales;Bacteroidaceae;Bacteroides	0	0	0	0	0	0	0	0	0	0	0	0	0	0	0	0	0	0	0	0	0	28	0	0	0	0	0	0	2	1	0	1	157	0	0	0	0	0	0	0	0	0	0	0	0	0	0	0
denovo69723	Bacteria;Proteobacteria;Gammaproteobacteria;Enterobacteriales;Enterobacteriaceae	0	0	0	0	0	0	0	0	0	0	0	0	0	0	0	0	1	15	7	2	135	0	0	0	0	0	0	0	0	0	0	0	0	0	0	0	0	0	0	0	0	0	8	1	1	5	0	0
denovo151534	Bacteria;Firmicutes;Clostridia;Clostridiales;Lachnospiraceae	0	0	0	0	0	0	0	0	0	0	0	0	0	0	3	0	6	9	4	14	13	0	0	0	0	0	0	0	0	0	0	0	0	0	0	0	0	1	3	2	4	2	2	1	5	3	0	1
denovo15699	Bacteria;Firmicutes;Clostridia;Clostridiales;Lachnospiraceae;Clostridium XlVb	0	0	1	0	0	0	1	0	0	0	0	0	0	0	0	0	2	2	2	5	3	0	0	0	0	1	0	0	0	0	0	0	0	0	0	0	0	27	6	5	1	3	8	7	1	1	0	0
denovo136743	Bacteria;Firmicutes;Clostridia;Clostridiales;Lachnospiraceae;Ruminococcus2	0	0	0	0	1	0	1	0	1	0	0	11	17	20	21	5	2	10	2	0	4	0	0	0	0	0	0	0	0	0	0	0	0	0	0	0	0	2	2	5	2	0	4	0	2	0	0	1
denovo136547	Bacteria;Bacteroidetes;Bacteroidia;Bacteroidales;Bacteroidaceae;Bacteroides	3	0	2	0	0	0	0	0	0	0	0	0	2	0	0	0	0	0	0	1	1	0	0	0	0	0	0	0	0	0	0	0	0	0	0	0	0	0	0	0	0	0	0	0	0	0	0	0
denovo26480	Bacteria;Firmicutes;Clostridia;Clostridiales;Lachnospiraceae	0	0	0	0	2	0	0	0	0	0	0	0	0	0	0	0	21	9	13	11	35	0	0	0	0	0	0	0	0	0	0	0	0	0	0	0	0	0	0	0	6	5	4	4	4	2	0	0
denovo121268	Bacteria;Bacteroidetes;Bacteroidia;Bacteroidales;Bacteroidaceae;Bacteroides	0	0	0	0	0	0	0	0	0	0	0	0	0	0	0	0	0	0	0	0	0	0	0	0	0	0	0	0	0	0	0	0	0	0	0	0	0	0	0	0	0	0	0	0	0	0	0	0
denovo21431	Bacteria;Firmicutes;Clostridia;Clostridiales;Ruminococcaceae;Clostridium IV	0	0	0	1	0	0	1	0	0	0	0	0	0	0	0	0	0	0	0	0	0	0	0	0	0	0	1	0	0	0	0	1	0	2	0	0	0	0	0	0	1	3	106	35	32	3	1	1
denovo39344	Bacteria;Firmicutes;Clostridia;Clostridiales;Lachnospiraceae;Ruminococcus2	0	0	0	0	0	0	0	0	0	0	0	0	0	0	0	0	4	0	0	2	2	0	0	0	0	0	0	0	0	0	0	0	0	0	0	0	0	2	1	0	1	0	1	2	5	0	0	0
denovo104488	Bacteria;Firmicutes;Clostridia;Clostridiales;Lachnospiraceae	0	0	0	0	0	0	0	0	0	0	0	9	7	10	7	1	4	3	7	5	8	0	0	0	0	0	1	1	0	0	0	0	0	1	0	0	0	2	2	3	2	7	2	5	4	4	0	1
denovo52751	Bacteria;Firmicutes;Clostridia;Clostridiales;Lachnospiraceae	0	0	0	0	0	0	0	0	0	0	0	0	1	0	0	6	1	0	1	0	0	0	0	0	0	0	0	0	0	0	0	0	0	0	0	0	0	2	1	1	4	5	0	5	3	2	2	0
denovo92968	Bacteria;Bacteroidetes;Bacteroidia;Bacteroidales;Bacteroidaceae;Bacteroides	0	0	0	0	0	0	0	0	0	0	0	0	0	0	0	0	0	0	0	0	0	0	0	0	0	0	0	0	0	0	0	0	0	0	0	0	0	0	0	0	0	0	0	0	0	0	0	0
denovo34178	Bacteria;Firmicutes;Clostridia;Clostridiales;Lachnospiraceae	0	0	0	0	0	0	0	0	0	0	0	1	0	5	0	0	0	1	4	7	14	0	0	0	0	0	0	1	0	0	0	0	1	0	0	0	0	7	3	1	3	2	3	1	3	2	0	0
denovo90465	Bacteria;Firmicutes;Clostridia;Clostridiales;Lachnospiraceae;Ruminococcus2	0	0	0	0	0	0	0	0	0	0	0	0	0	0	0	0	1	0	0	0	0	0	0	0	0	1	0	0	0	0	0	0	0	1	0	0	0	1	0	1	0	0	0	0	4	1	0	0
denovo52713	Bacteria;Bacteroidetes;Bacteroidia;Bacteroidales;Bacteroidaceae;Bacteroides	13	0	2	0	0	0	0	0	0	0	0	0	0	0	1	0	0	0	1	0	0	1	0	0	0	0	0	0	0	0	0	0	0	0	0	0	0	0	0	0	0	0	0	0	0	0	0	0
denovo144777	Bacteria;Bacteroidetes;Bacteroidia;Bacteroidales;Bacteroidaceae;Bacteroides	12	0	1	0	0	0	1	2	0	0	0	0	0	0	0	0	0	0	0	0	0	1	0	0	0	0	0	0	0	0	0	0	0	0	0	0	0	0	0	0	0	0	0	0	0	0	4	0
denovo111210	Bacteria;Bacteroidetes;Bacteroidia;Bacteroidales;Bacteroidaceae;Bacteroides	24	0	0	0	0	0	0	2	0	0	0	0	0	0	0	0	0	0	0	0	0	2	0	0	0	0	0	0	0	0	0	0	0	0	0	0	0	0	0	0	0	0	0	0	0	0	3	0
denovo60083	Bacteria;Bacteroidetes;Bacteroidia;Bacteroidales;Bacteroidales"_incertae_sedis;Phocaeicola	4	0	3	0	0	0	0	0	0	0	0	0	0	0	0	0	0	0	0	0	0	10	0	0	0	0	8	0	1	12	0	1	2	0	0	0	0	0	0	0	0	0	0	0	0	0	35	0
denovo50350	Bacteria;Firmicutes;Clostridia;Clostridiales;Lachnospiraceae;Clostridium XlVa	3	22	3	9	22	10	2	1	0	5	5	0	0	0	0	0	0	0	0	0	0	6	0	1	0	19	4	17	3	1	0	9	7	12	0	0	0	1	0	0	0	0	0	0	0	0	1	3
denovo126051	Bacteria;Bacteroidetes;Bacteroidia;Bacteroidales;Bacteroidaceae;Bacteroides	0	0	0	0	0	0	0	0	0	0	0	0	0	0	0	0	0	0	0	0	0	17	0	0	1	0	0	0	0	0	0	0	148	0	0	0	0	0	0	0	0	0	0	0	0	0	0	0
denovo101173	Bacteria;Firmicutes;Clostridia;Clostridiales;Lachnospiraceae;Ruminococcus2	0	0	0	0	0	0	0	0	0	0	0	8	16	11	8	8	1	9	4	3	8	0	0	0	0	0	0	1	0	0	0	0	0	0	0	0	0	1	2	1	3	0	1	8	2	0	0	2
denovo23546	Bacteria;Bacteroidetes;Bacteroidia;Bacteroidales;Bacteroidaceae;Bacteroides	26	0	1	0	0	0	0	2	0	0	0	0	0	0	0	0	0	0	0	0	0	6	0	0	0	0	0	0	0	0	0	0	0	0	0	0	0	0	0	0	0	0	0	0	0	0	10	0
denovo161617	Bacteria;Firmicutes;Clostridia;Clostridiales	0	2	0	3	67	0	4	0	0	0	41	0	0	0	1	1	0	0	0	0	0	3	0	0	0	0	0	1	0	0	0	7	32	1	0	0	0	0	0	0	0	0	0	0	0	0	11	1
denovo55658	Bacteria;Bacteroidetes;Bacteroidia;Bacteroidales;Porphyromonadaceae;Barnesiella	0	0	0	0	0	0	2	8	1	0	0	0	1	0	0	0	0	0	0	0	0	0	0	0	0	0	0	0	0	30	0	0	0	65	0	0	0	0	0	0	0	0	0	1	0	0	0	0
denovo39677	Bacteria;Bacteroidetes;Bacteroidia;Bacteroidales	0	0	0	0	0	0	0	0	0	0	0	0	0	0	0	0	0	0	0	0	0	0	0	0	0	0	0	0	0	0	0	0	0	0	0	0	0	0	0	0	0	0	0	0	0	0	59	0
denovo75130	Bacteria;Bacteroidetes;Bacteroidia;Bacteroidales;Prevotellaceae;Paraprevotella	0	0	5	0	0	0	0	0	0	0	0	0	0	0	0	0	0	0	0	0	0	0	0	0	0	0	0	0	0	0	0	0	0	0	0	0	0	0	0	0	0	0	0	0	0	0	2	0
denovo84382	Bacteria;Firmicutes;Clostridia;Clostridiales;Ruminococcaceae;Oscillibacter	0	6	3	12	10	21	2	2	2	0	9	0	1	0	0	0	0	0	0	0	0	1	0	0	0	5	18	9	3	0	9	1	1	6	0	0	0	0	0	0	1	1	0	3	2	0	2	1
denovo72421	Bacteria;Bacteroidetes;Bacteroidia;Bacteroidales;Bacteroidaceae;Bacteroides	3	0	0	0	0	0	1	0	0	0	0	0	0	0	0	0	1	0	0	0	0	2	0	0	0	0	0	0	0	0	0	0	0	0	0	0	0	0	0	0	0	0	0	0	0	0	0	0
denovo166268	Bacteria;Firmicutes;Erysipelotrichia;Erysipelotrichales;Erysipelotrichaceae;Erysipelotrichaceae_incertae_sedis	0	0	0	2	2	1	0	0	0	4	0	0	0	0	0	0	0	0	0	0	0	0	0	0	0	0	0	0	0	0	0	1	0	0	0	0	0	1	0	1	0	0	0	0	0	0	0	0
denovo1543	Bacteria;Firmicutes;Clostridia;Clostridiales	0	17	1	29	13	19	7	0	4	4	17	0	0	0	0	0	0	0	0	0	0	0	0	0	0	1	19	20	1	14	2	3	0	2	0	0	0	0	0	0	0	0	0	0	0	0	0	6
denovo74974	Bacteria;Firmicutes;Negativicutes;Selenomonadales;Veillonellaceae;Megasphaera	0	0	0	0	0	0	0	0	0	0	0	0	1	2	0	0	0	0	0	0	0	0	0	0	0	0	0	0	0	0	0	0	0	0	0	0	0	0	0	0	0	0	0	0	0	0	0	0
denovo56583	Bacteria;Proteobacteria;Gammaproteobacteria;Enterobacteriales;Enterobacteriaceae;Proteus	0	0	0	0	0	0	0	0	0	0	0	10	16	59	8	6	2	9	5	2	10	0	0	10	0	0	0	0	0	0	0	0	0	0	0	0	0	0	0	0	0	0	0	0	0	0	0	0
denovo164556	Bacteria;Firmicutes;Clostridia;Clostridiales;Lachnospiraceae	1	0	0	5	1	0	1	0	0	0	0	2	3	6	0	0	1	1	0	0	1	0	0	0	0	0	0	0	0	0	0	0	0	0	0	0	0	0	0	0	0	0	0	0	0	0	0	0
denovo170853	Bacteria;Bacteroidetes;Bacteroidia;Bacteroidales;Bacteroidaceae;Bacteroides	3	0	0	0	0	0	0	0	0	0	0	1	0	0	0	1	1	0	0	0	0	0	0	0	0	0	0	0	0	0	0	0	0	0	0	0	0	0	0	0	0	0	0	0	0	0	0	0
denovo20377	Bacteria;Firmicutes;Clostridia;Clostridiales;Ruminococcaceae;Flavonifractor	0	0	0	10	5	3	0	0	0	0	0	2	0	3	0	0	0	0	0	0	0	7	0	0	0	0	1	6	2	0	3	0	3	0	0	0	0	0	1	0	0	0	0	0	0	0	0	0
denovo95547	Bacteria;Firmicutes;Clostridia;Clostridiales;Lachnospiraceae;Clostridium XlVa	0	1	0	0	1	3	0	0	0	0	2	0	0	1	0	1	0	2	4	3	3	0	0	0	0	1	2	1	1	0	0	0	1	0	0	0	0	36	8	13	6	1	2	8	0	3	0	0
denovo49577	Bacteria;Firmicutes;Negativicutes;Selenomonadales;Veillonellaceae;Megamonas	1	0	0	0	1	0	3	0	14	0	1	0	0	0	0	0	1	1	0	0	1	0	0	0	0	0	0	0	4	0	11	11	3	8	0	0	0	0	0	0	0	0	0	0	0	0	0	0
denovo24770	Bacteria;Bacteroidetes;Bacteroidia;Bacteroidales;Bacteroidaceae;Bacteroides	0	0	0	0	0	0	0	0	0	0	0	0	0	0	0	0	0	0	0	0	0	0	0	0	0	0	0	0	0	0	0	0	0	0	0	0	0	0	0	0	0	0	0	0	0	0	0	0
denovo90504	Bacteria;Firmicutes;Clostridia;Clostridiales;Ruminococcaceae;Faecalibacterium	5	0	0	0	1	0	0	0	0	0	0	0	0	1	0	0	0	0	0	0	0	0	0	0	0	7	24	0	0	0	1	0	0	0	0	0	0	0	0	0	0	0	2	0	0	0	4	0
denovo53330	Bacteria;Firmicutes;Clostridia;Clostridiales;Ruminococcaceae	0	0	0	0	0	0	0	0	0	0	0	0	0	0	0	0	0	0	0	0	0	0	0	0	0	0	0	0	0	0	0	0	0	0	0	0	0	0	0	0	1	0	0	0	4	1	0	0
denovo77945	Bacteria;Firmicutes;Clostridia;Clostridiales;Lachnospiraceae	1	0	0	0	0	0	0	0	0	0	2	0	0	0	0	0	0	1	5	3	1	0	0	0	0	0	2	0	0	0	0	2	4	1	0	0	0	0	1	0	0	0	0	0	1	0	1	0
denovo84682	Bacteria;Firmicutes;Clostridia;Clostridiales;Lachnospiraceae;Ruminococcus2	0	8	35	1	28	23	2	0	5	0	2	0	0	0	0	1	1	0	0	0	0	0	0	0	0	0	13	30	4	1	2	3	4	3	0	0	0	3	3	1	0	0	0	1	0	0	2	0
denovo36336	Bacteria;Firmicutes;Bacilli;Lactobacillales	7	0	0	1	3	1	0	0	0	10	2	1	0	2	0	0	0	0	0	0	0	0	0	0	0	0	0	0	0	0	2	0	0	2	0	0	0	0	0	0	0	0	0	0	0	0	0	0
denovo102317	Bacteria;Firmicutes;Clostridia;Clostridiales;Lachnospiraceae;Clostridium XlVa	0	0	0	0	0	0	0	0	0	0	0	0	0	1	0	0	1	0	0	1	0	0	0	0	0	0	0	0	0	0	0	0	0	1	0	0	0	15	9	14	1	3	16	6	2	7	0	0
denovo7149	Bacteria;Firmicutes;Clostridia;Clostridiales;Lachnospiraceae;Ruminococcus2	0	0	0	1	0	0	0	0	0	0	0	0	0	0	0	0	0	1	2	3	0	0	0	0	0	0	0	0	0	0	0	0	0	0	0	0	0	1	1	0	0	1	0	0	0	0	1	0
denovo54206	Bacteria;Bacteroidetes;Bacteroidia;Bacteroidales;Bacteroidaceae;Bacteroides	0	0	1	0	0	0	0	0	0	0	0	0	0	1	0	0	0	0	0	0	0	1	0	0	0	0	0	0	0	0	0	0	0	0	0	0	0	0	0	0	0	0	0	0	0	0	0	0
denovo103478	Bacteria;Firmicutes;Clostridia;Clostridiales;Lachnospiraceae	0	0	0	0	0	0	0	1	1	0	0	0	0	0	0	0	4	16	21	11	17	0	0	0	0	0	0	0	0	0	0	0	0	0	0	0	0	4	0	1	1	0	1	2	4	2	0	0
denovo1243	Bacteria;Bacteroidetes;Bacteroidia;Bacteroidales;Porphyromonadaceae;Barnesiella	0	0	0	0	0	0	0	0	0	0	0	0	0	1	0	0	0	0	0	0	0	0	0	0	0	0	0	0	0	0	0	0	0	0	0	0	0	0	0	0	0	0	0	0	0	0	0	0
denovo115182	Bacteria;Bacteroidetes;Bacteroidia;Bacteroidales;Prevotellaceae;Paraprevotella	2	0	22	0	0	0	0	0	0	0	0	0	0	1	0	1	0	0	0	0	0	1	0	0	0	0	0	0	0	0	0	0	0	0	0	0	0	0	0	0	0	0	0	0	0	0	0	0
denovo132985	Bacteria;Firmicutes;Clostridia;Clostridiales	0	4	0	5	1	9	0	0	0	0	0	0	0	0	0	0	0	0	0	0	0	2	0	0	0	4	0	0	0	1	64	16	0	46	0	0	0	0	0	0	0	0	0	1	1	0	3	0
denovo91608	Bacteria;Firmicutes;Clostridia;Clostridiales;Lachnospiraceae;Ruminococcus2	0	0	0	0	0	0	0	0	0	0	0	0	0	0	0	0	2	0	0	2	3	0	0	0	1	0	0	0	0	1	0	0	0	0	0	0	0	1	0	0	1	0	1	0	5	0	0	0
denovo11030	Bacteria;Firmicutes;Clostridia;Clostridiales;Ruminococcaceae	8	24	1	8	18	17	16	0	8	13	17	0	0	0	1	0	0	0	0	0	0	2	0	0	0	0	5	3	3	0	0	3	1	3	0	0	0	1	0	0	0	0	0	0	0	0	6	7
denovo24954	Bacteria;Firmicutes;Clostridia;Clostridiales;Ruminococcaceae;Flavonifractor	7	0	0	0	0	0	0	0	0	0	0	0	0	0	0	0	0	0	0	0	0	5	0	0	0	0	0	1	0	0	0	0	0	0	0	0	0	0	0	0	0	0	0	0	0	0	0	1
denovo55942	Bacteria;Firmicutes;Clostridia;Clostridiales;Lachnospiraceae;Clostridium XlVa	0	0	0	0	0	0	0	0	0	0	0	0	0	1	0	0	1	1	3	2	6	0	0	0	0	0	0	1	0	0	0	0	0	0	0	0	0	2	0	0	1	1	2	0	3	1	0	0
denovo68115	Bacteria;Bacteroidetes;Bacteroidia;Bacteroidales;Porphyromonadaceae;Barnesiella	1	0	7	0	0	0	0	6	0	0	0	0	0	0	0	0	1	0	0	0	0	0	0	0	0	0	0	0	0	0	0	0	0	0	0	0	0	0	0	0	0	0	0	0	0	0	0	0
denovo6268	Bacteria;Proteobacteria;Gammaproteobacteria;Enterobacteriales;Enterobacteriaceae;Escherichia/Shigella	0	0	0	1	0	0	0	0	0	0	0	10	2	16	3	3	2	3	2	3	5	1	0	3	0	1	2	1	0	0	0	0	0	0	0	2	0	3	5	1	2	5	3	7	1	5	2	0
denovo91870	Bacteria;Bacteroidetes;Bacteroidia;Bacteroidales;Rikenellaceae;Alistipes	1	0	0	0	0	0	0	0	0	0	0	0	0	0	0	0	0	0	0	0	0	2	0	0	0	1	22	62	38	4	20	3	11	19	0	0	0	0	1	0	0	0	0	0	0	0	5	0
denovo88640	Bacteria;Firmicutes;Clostridia;Clostridiales;Lachnospiraceae;Ruminococcus2	0	0	0	0	0	0	0	0	0	0	0	0	0	0	0	0	0	0	1	4	0	0	0	0	0	0	1	0	0	0	0	1	0	0	0	0	0	0	1	0	0	0	0	0	2	0	1	0
denovo31822	Bacteria;Firmicutes;Clostridia;Clostridiales;Ruminococcaceae	2	0	0	0	0	1	0	0	0	0	0	2	1	0	0	1	0	0	0	0	0	0	0	0	0	0	0	1	0	0	0	1	0	0	0	0	0	1	0	0	3	8	8	4	7	2	2	0
denovo78860	Bacteria;Bacteroidetes;Bacteroidia;Bacteroidales;Porphyromonadaceae	8	0	5	0	0	0	0	24	1	0	0	2	0	1	0	0	0	0	0	0	0	0	0	0	0	0	0	0	0	2	0	0	2	0	0	0	0	0	0	0	0	0	0	0	0	0	0	0
denovo73207	Bacteria;Firmicutes;Negativicutes;Selenomonadales;Veillonellaceae;Megamonas	2	0	0	2	4	11	0	0	1	1	0	0	0	0	0	0	0	0	0	0	0	0	0	0	0	0	0	0	0	0	0	0	1	34	0	0	0	0	0	0	0	0	0	0	0	0	1	0
denovo119044	Bacteria;Bacteroidetes;Bacteroidia;Bacteroidales;Bacteroidaceae;Bacteroides	0	0	0	0	0	0	0	0	0	0	0	0	0	0	0	0	0	0	0	0	0	0	0	0	0	0	0	0	0	0	0	0	0	0	0	0	0	0	0	0	0	0	0	0	0	0	0	0
denovo140307	Bacteria;Bacteroidetes;Bacteroidia;Bacteroidales;Rikenellaceae;Alistipes	0	0	0	0	0	0	0	0	0	0	0	0	0	0	0	0	0	0	0	0	0	1	0	0	0	0	12	160	0	0	0	8	5	0	0	0	0	1	0	2	0	0	0	0	0	0	0	0
denovo33184	Bacteria;Bacteroidetes;Bacteroidia;Bacteroidales;Prevotellaceae	1	0	8	1	0	0	0	1	0	0	0	0	0	0	0	0	0	0	0	0	1	0	0	0	0	0	0	0	0	0	0	0	0	0	0	0	0	0	0	0	0	0	0	0	0	0	1	0
denovo103862	Bacteria;Proteobacteria;Betaproteobacteria;Burkholderiales;Sutterellaceae;Parasutterella	1	0	0	0	0	0	0	0	0	0	0	1	0	0	1	2	0	0	0	0	0	0	0	0	0	0	0	0	35	0	0	0	0	0	0	0	0	0	0	0	0	0	0	0	0	0	3	0
denovo79355	Bacteria;Bacteroidetes;Bacteroidia;Bacteroidales	1	0	2	0	0	0	1	1	1	0	0	0	0	1	0	0	0	0	0	0	0	0	0	0	0	0	0	0	0	0	4	0	0	0	0	0	0	0	0	0	0	0	0	0	0	0	2	0
denovo44249	Bacteria;Firmicutes;Clostridia;Clostridiales;Lachnospiraceae	0	2	0	0	0	0	0	1	0	2	0	1	0	1	0	0	5	3	6	10	11	0	0	0	0	0	0	0	0	0	1	2	0	0	0	0	0	1	1	1	2	1	2	1	3	2	0	0
denovo122657	Bacteria;Proteobacteria;Alphaproteobacteria;Rhizobiales;Rhizobiaceae;Rhizobium	0	0	0	0	0	0	0	0	1	1	0	0	0	0	0	0	0	2	2	1	8	0	0	0	0	0	0	0	0	0	0	0	0	0	0	0	0	0	0	0	0	0	0	0	0	0	0	0
denovo44506	Bacteria;Bacteroidetes;Bacteroidia;Bacteroidales;Bacteroidaceae;Bacteroides	0	0	2	0	0	0	1	0	0	0	0	0	0	0	0	0	0	0	0	1	0	0	0	0	0	0	0	0	0	0	0	0	0	0	0	0	0	0	0	0	0	0	0	0	0	0	0	0
denovo39016	Bacteria;Bacteroidetes;Bacteroidia;Bacteroidales;Bacteroidaceae;Bacteroides	12	0	0	0	0	0	0	0	0	0	0	0	1	0	0	0	0	0	0	0	0	0	0	0	0	0	0	0	0	0	0	0	0	0	0	0	0	0	0	0	0	0	0	0	0	0	0	0
denovo63716	Bacteria;Bacteroidetes;Bacteroidia;Bacteroidales;Prevotellaceae;Paraprevotella	0	0	0	0	0	1	0	0	0	0	0	0	0	0	0	0	0	0	0	0	2	0	0	0	0	0	0	0	0	0	0	0	0	0	0	0	0	0	0	0	0	0	0	0	0	0	3	0
denovo36824	Bacteria;Bacteroidetes;Bacteroidia;Bacteroidales;Bacteroidaceae;Bacteroides	0	0	0	0	0	0	0	0	0	0	0	0	0	0	0	0	0	0	0	0	0	1	0	0	0	11	20	42	2	22	28	28	14	18	0	0	0	1	1	0	0	0	0	0	0	0	0	0
denovo37034	Bacteria;Firmicutes;Clostridia;Clostridiales;Lachnospiraceae	0	0	0	0	0	0	0	0	0	0	0	5	8	13	5	5	4	5	18	6	9	0	0	0	0	0	0	1	0	0	0	0	0	0	0	0	0	9	0	3	3	4	3	4	6	1	0	0
denovo33036	Bacteria;Bacteroidetes;Bacteroidia;Bacteroidales;Bacteroidaceae;Bacteroides	0	0	0	0	0	0	0	0	0	0	0	1	0	1	0	0	0	0	0	0	0	0	0	0	0	0	0	0	0	0	0	0	0	0	0	0	0	0	0	0	0	0	0	0	0	0	0	0
denovo158499	Bacteria;Bacteroidetes;Bacteroidia;Bacteroidales;Bacteroidaceae;Bacteroides	2	0	0	0	0	0	2	65	0	0	0	0	1	0	0	0	1	0	0	1	0	0	0	0	0	0	0	0	0	0	0	0	0	0	0	0	0	0	0	0	0	0	0	0	0	0	0	0
denovo132199	Bacteria;Firmicutes;Clostridia;Clostridiales;Ruminococcaceae;Faecalibacterium	0	29	0	6	21	18	13	1	13	38	12	0	0	0	0	0	0	1	0	0	1	0	0	0	0	1	1	1	1	0	4	3	1	2	0	0	0	0	0	0	0	0	0	0	0	0	1	9
denovo124225	Bacteria;Firmicutes;Clostridia;Clostridiales;Lachnospiraceae;Ruminococcus2	0	0	0	0	0	0	0	0	0	0	0	0	0	0	0	0	1	0	0	0	0	0	0	0	0	0	1	0	0	0	1	0	1	0	0	0	0	2	0	0	1	1	2	2	1	0	2	0
denovo115597	Bacteria;Firmicutes;Clostridia;Clostridiales;Ruminococcaceae	0	4	3	12	25	11	10	1	18	5	12	0	0	0	1	2	0	1	1	2	0	1	0	0	0	1	2	4	0	4	0	1	9	0	0	0	0	0	0	0	0	0	0	0	0	0	3	0
denovo109011	Bacteria;Bacteroidetes;Bacteroidia;Bacteroidales;Bacteroidaceae;Bacteroides	1	0	3	0	0	0	0	0	0	0	0	0	1	0	0	0	0	0	0	0	0	4	0	0	0	0	0	0	0	1	0	0	0	0	0	0	0	0	0	0	0	0	0	0	0	0	0	0
denovo80171	Bacteria;Firmicutes;Clostridia;Clostridiales;Ruminococcaceae;Clostridium IV	0	1	0	0	0	0	0	0	0	0	1	0	0	0	0	0	0	1	0	0	1	0	0	0	0	0	0	0	0	0	0	0	0	0	0	0	0	0	0	0	0	2	5	0	0	0	1	0
denovo53656	Bacteria;Firmicutes;Clostridia;Clostridiales;Ruminococcaceae;Clostridium IV	0	9	6	1	50	26	32	9	2	18	10	0	0	0	0	0	0	0	0	1	0	1	0	0	0	0	0	1	0	1	0	1	1	5	0	0	0	0	0	0	0	0	0	1	0	1	2	0
denovo58307	Bacteria;Firmicutes;Clostridia;Clostridiales;Ruminococcaceae	0	2	0	23	14	18	1	0	2	4	6	0	0	0	0	0	0	0	0	0	1	1	0	0	0	0	0	0	0	0	0	3	0	0	0	0	0	1	0	0	0	0	0	0	0	0	5	2
denovo22969	Bacteria;Firmicutes;Clostridia;Clostridiales;Ruminococcaceae;Pseudoflavonifractor	0	108	0	5	1	3	8	0	2	9	0	2	1	1	0	0	0	0	0	0	0	0	0	0	0	1	0	2	0	0	0	0	0	2	0	0	0	0	0	0	0	0	0	1	0	0	0	0
denovo145031	Bacteria;Bacteroidetes;Bacteroidia;Bacteroidales;Rikenellaceae;Rikenella	0	0	0	0	0	0	0	0	0	0	0	0	0	0	0	0	0	0	0	0	0	0	0	0	0	2	19	147	4	0	0	8	2	1	0	0	0	2	0	0	0	0	0	0	0	0	0	0
denovo137965	Bacteria;Bacteroidetes;Bacteroidia;Bacteroidales	4	0	17	0	0	0	0	0	0	0	0	0	0	0	0	0	0	0	0	0	0	0	0	0	0	0	0	0	0	0	0	0	0	0	0	0	0	0	0	0	0	0	0	0	0	0	16	1
denovo170636	Bacteria;Bacteroidetes;Bacteroidia;Bacteroidales;Rikenellaceae;Alistipes	3	0	0	0	0	1	2	0	0	0	0	0	0	0	0	0	0	1	0	0	0	1	0	0	0	0	0	0	12	7	0	0	10	3	0	0	0	0	0	0	0	0	0	1	0	0	2	0
denovo54025	Bacteria;Firmicutes;Clostridia;Clostridiales	0	0	0	0	0	0	0	0	4	1	0	0	0	0	0	0	1	0	0	0	0	28	1	0	1	16	39	2	39	0	0	0	0	5	0	1	1	1	0	0	0	0	0	0	1	0	29	0
denovo170785	Bacteria;Bacteroidetes;Bacteroidia;Bacteroidales;Bacteroidaceae;Bacteroides	0	0	0	0	0	0	0	0	0	0	0	0	0	0	0	0	0	0	0	0	0	0	0	0	0	0	0	0	0	0	0	0	0	0	0	0	0	0	0	0	0	0	0	0	0	0	0	0
denovo118185	Bacteria;Bacteroidetes	5	0	0	0	0	0	0	0	0	0	0	0	0	0	0	0	0	0	0	0	0	5	0	0	0	0	0	0	0	0	0	0	0	0	0	0	0	0	0	0	0	0	0	0	0	0	12	0
denovo69214	Bacteria;Firmicutes;Clostridia;Clostridiales;Ruminococcaceae;Faecalibacterium	0	0	0	0	0	0	0	0	0	0	0	0	0	0	0	0	0	0	0	0	0	2	0	0	1	15	9	5	3	3	0	2	138	2	0	0	0	1	1	0	0	0	0	0	0	0	0	0
denovo108443	Bacteria;Firmicutes;Clostridia;Clostridiales;Ruminococcaceae;Flavonifractor	8	2	1	3	3	28	0	1	0	0	11	0	0	0	1	0	0	0	0	0	0	20	0	0	0	0	0	1	1	0	0	1	9	0	1	0	0	0	0	0	0	0	1	0	0	0	4	0
denovo67725	Bacteria;Firmicutes;Clostridia;Clostridiales;Lachnospiraceae;Ruminococcus2	0	0	0	0	1	0	0	0	0	0	0	0	0	0	1	0	0	0	13	7	0	0	0	0	0	0	0	0	1	0	0	1	0	0	0	0	0	4	0	0	1	0	2	1	0	1	0	0
denovo125161	Bacteria;Firmicutes;Clostridia;Clostridiales;Lachnospiraceae;Ruminococcus2	0	0	0	0	0	0	0	2	0	0	0	0	0	0	0	0	2	1	0	1	2	0	0	0	0	1	0	0	0	1	0	0	0	0	0	0	0	1	1	1	0	0	5	2	10	0	2	1
denovo169222	Bacteria;Firmicutes;Clostridia;Clostridiales;Ruminococcaceae;Clostridium IV	0	0	0	0	0	0	0	0	0	1	0	0	0	0	0	0	1	12	10	6	4	0	0	0	0	0	0	0	0	0	0	0	0	0	0	0	0	0	1	0	2	1	3	5	0	6	0	0
denovo145744	Bacteria;Firmicutes;Clostridia;Clostridiales;Lachnospiraceae	6	0	0	0	0	0	0	0	0	0	0	0	0	0	0	0	0	0	0	0	0	11	0	1	0	0	0	0	0	6	0	1	24	0	0	0	0	0	0	0	0	1	1	1	2	0	17	0
denovo111027	Bacteria;Firmicutes;Clostridia;Clostridiales;Lachnospiraceae;Ruminococcus2	0	0	0	1	0	0	0	0	0	0	0	18	24	24	12	16	1	2	1	4	4	0	0	0	0	0	0	0	0	0	0	0	1	0	0	0	0	1	1	0	3	0	1	0	0	0	0	0
denovo92830	Bacteria;Firmicutes;Clostridia;Clostridiales;Lachnospiraceae	1	0	0	1	1	0	0	0	0	0	0	2	3	4	1	0	0	1	0	0	0	4	0	0	0	0	0	0	1	0	0	0	1	0	0	0	0	2	5	5	6	1	3	1	3	3	0	0
denovo76466	Bacteria;Firmicutes;Clostridia;Clostridiales;Lachnospiraceae;Ruminococcus2	0	0	0	0	2	2	1	0	0	0	1	1	0	3	1	0	0	0	2	0	3	0	0	0	0	0	0	0	0	2	1	1	1	1	0	0	0	1	0	0	0	2	3	2	1	2	0	0
denovo17975	Bacteria;Bacteroidetes;Bacteroidia;Bacteroidales	0	0	0	0	0	0	0	0	0	0	0	0	0	0	0	0	0	0	0	0	0	0	0	0	0	0	0	0	0	0	1	0	0	0	0	0	0	0	0	0	0	0	0	0	0	0	0	0
denovo56823	Bacteria;Firmicutes;Clostridia;Clostridiales;Lachnospiraceae;Ruminococcus2	0	0	0	1	0	0	0	0	0	0	0	0	5	5	1	0	0	0	0	1	3	0	0	0	0	0	0	0	0	0	0	0	0	0	0	0	0	1	5	3	1	0	2	0	3	1	0	0
denovo171638	Bacteria;Bacteroidetes;Bacteroidia;Bacteroidales;Bacteroidaceae;Bacteroides	2	0	0	0	0	0	0	1	0	0	0	0	0	1	0	1	0	0	0	0	0	1	0	0	0	0	0	0	0	0	0	0	0	0	0	0	0	0	0	0	0	0	0	0	0	0	2	0
denovo69261	Bacteria;Proteobacteria;Gammaproteobacteria;Enterobacteriales;Enterobacteriaceae;Escherichia/Shigella	0	0	0	0	0	0	0	0	0	0	0	8	6	10	5	6	0	10	1	2	2	0	3	1	1	0	1	0	0	0	0	0	0	1	0	0	0	3	1	5	5	7	3	3	4	14	0	0
denovo40516	Bacteria;Bacteroidetes;Bacteroidia;Bacteroidales;Bacteroidaceae;Bacteroides	3	0	0	0	0	0	0	0	0	0	0	0	0	0	0	0	0	0	0	0	0	41	0	0	0	0	0	0	0	0	0	0	0	0	0	0	0	0	0	0	0	0	0	0	0	0	67	0
denovo18954	Bacteria;Bacteroidetes;Bacteroidia;Bacteroidales;Prevotellaceae	0	0	11	0	0	0	0	1	1	0	0	0	0	0	0	0	2	0	0	1	0	0	0	0	0	0	0	0	0	0	0	0	0	0	0	0	0	0	0	0	0	0	0	0	0	0	0	0
denovo140751	Bacteria;Bacteroidetes;Bacteroidia;Bacteroidales;Bacteroidaceae;Bacteroides	18	0	2	0	0	0	0	0	0	0	0	0	0	1	0	0	0	0	0	0	0	1	0	0	0	0	0	0	0	0	0	0	0	0	0	0	0	0	0	0	0	0	0	0	0	0	0	0
denovo116304	Bacteria;Bacteroidetes;Bacteroidia;Bacteroidales;Prevotellaceae;Paraprevotella	3	0	1	0	0	0	1	0	0	0	0	0	0	0	0	0	0	0	0	0	0	0	0	0	0	0	0	0	0	0	0	0	0	0	0	0	0	0	0	0	0	0	0	0	0	0	0	0
denovo7876	Bacteria;Firmicutes;Clostridia;Clostridiales;Ruminococcaceae	0	0	0	0	0	0	0	0	0	0	4	0	0	0	0	0	0	0	0	0	0	3	0	0	0	0	3	103	3	27	1	6	18	3	0	0	1	3	0	0	0	0	1	1	0	1	2	0
denovo153170	Bacteria;Bacteroidetes;Bacteroidia;Bacteroidales;Porphyromonadaceae;Barnesiella	0	0	0	0	0	0	0	0	0	0	0	0	0	0	0	0	0	0	0	0	0	0	0	0	0	0	27	69	1	0	24	37	5	14	0	0	0	1	0	0	0	0	0	0	0	0	0	0
denovo51788	Bacteria;Firmicutes;Clostridia;Clostridiales;Ruminococcaceae	0	0	0	0	0	0	0	0	0	0	0	0	0	0	0	0	0	0	0	0	0	2	0	0	0	0	0	0	1	0	0	0	0	0	0	0	0	0	0	0	0	0	0	1	0	0	1	0
denovo51818	Bacteria;Bacteroidetes;Bacteroidia;Bacteroidales;Bacteroidaceae;Bacteroides	8	0	7	0	0	0	0	0	0	0	0	0	0	0	0	0	0	0	0	0	0	5	0	0	0	0	0	0	0	0	0	0	0	0	0	0	0	0	0	0	0	0	0	0	0	0	0	0
denovo111564	Bacteria;Firmicutes;Clostridia;Clostridiales;Lachnospiraceae	3	3	1	6	23	4	6	2	2	0	4	1	1	0	0	1	2	4	4	4	10	2	0	0	1	0	3	3	2	0	0	16	10	5	0	0	0	1	1	1	2	2	4	1	0	1	2	1
denovo100329	Bacteria;Firmicutes;Clostridia;Clostridiales;Ruminococcaceae	1	0	0	0	0	2	0	0	2	0	6	0	0	0	0	0	0	0	0	0	0	1	0	0	0	0	13	8	6	17	0	9	16	6	0	0	0	0	0	0	0	0	1	0	0	1	1	0
denovo142548	Bacteria;Bacteroidetes;Bacteroidia;Bacteroidales;Porphyromonadaceae	4	0	19	0	0	0	0	0	0	0	0	0	0	0	0	0	0	0	0	0	0	3	0	0	0	0	0	0	0	0	0	0	0	0	0	0	0	0	0	0	0	0	0	0	0	0	29	0
denovo129733	Bacteria;Bacteroidetes;Bacteroidia;Bacteroidales;Prevotellaceae;Paraprevotella	0	0	0	0	0	0	0	0	0	0	0	0	0	0	0	0	0	0	0	0	0	6	0	0	0	0	0	0	0	0	0	0	0	0	0	0	0	0	0	0	0	0	0	0	0	0	19	0
denovo10265	Bacteria;Firmicutes;Clostridia;Clostridiales;Ruminococcaceae;Clostridium IV	0	0	0	0	0	0	1	0	0	0	0	0	1	4	4	1	1	3	1	1	1	0	0	0	0	0	1	0	0	0	0	0	0	0	0	0	0	0	1	1	2	1	8	4	3	2	1	0
denovo72202	Bacteria;Firmicutes;Clostridia;Clostridiales;Lachnospiraceae	0	0	0	0	0	0	0	0	0	0	0	7	10	17	2	1	14	4	23	15	30	0	0	0	0	0	0	0	0	0	0	0	0	0	0	0	0	14	5	2	4	3	0	3	0	1	0	1
denovo72844	Bacteria;Bacteroidetes;Bacteroidia;Bacteroidales;Bacteroidaceae;Bacteroides	18	0	0	0	0	0	0	0	0	0	0	0	0	0	0	0	0	0	0	0	0	1	0	0	0	0	0	0	0	0	0	0	0	0	0	0	0	0	0	0	0	0	0	0	0	0	0	0
denovo129233	Bacteria;Firmicutes;Clostridia;Clostridiales;Lachnospiraceae;Ruminococcus2	0	0	0	0	0	0	0	0	0	0	0	0	0	0	1	0	0	0	0	1	0	0	0	0	0	0	0	0	0	0	0	0	0	0	0	0	0	0	0	0	0	0	1	0	0	0	2	0
denovo93357	Bacteria;Firmicutes;Clostridia;Clostridiales;Lachnospiraceae;Clostridium XlVa	0	0	0	0	0	0	0	0	0	0	0	0	0	0	0	0	0	0	0	0	1	0	0	0	0	1	0	0	0	1	0	0	0	0	0	0	0	36	6	9	1	1	0	0	2	2	0	0
denovo72023	Bacteria;Proteobacteria;Alphaproteobacteria	0	0	0	0	0	0	0	0	0	0	0	0	0	0	0	0	0	0	0	0	0	0	0	0	0	0	0	0	0	0	0	0	0	0	0	0	0	0	0	0	0	0	0	0	0	0	23	0
denovo106480	Bacteria;Bacteroidetes;Bacteroidia;Bacteroidales;Bacteroidaceae;Bacteroides	0	0	0	0	0	0	0	0	0	0	0	0	0	0	0	0	0	0	0	0	0	0	0	0	0	0	0	0	0	0	0	0	0	0	0	0	0	0	0	0	0	0	0	0	0	0	0	0
denovo106905	Bacteria;Firmicutes;Clostridia;Clostridiales;Ruminococcaceae;Flavonifractor	0	0	0	0	0	0	0	0	0	0	0	0	3	1	0	1	3	3	3	2	1	0	0	0	0	0	0	0	0	1	0	0	0	0	0	0	0	2	0	1	0	0	2	1	1	3	0	0
denovo92118	Bacteria;Firmicutes;Clostridia;Clostridiales;Peptostreptococcaceae;Clostridium XI	9	11	6	4	24	8	0	0	1	3	15	0	0	0	10	30	0	2	0	2	2	0	0	0	0	0	0	0	0	0	0	0	0	1	0	0	0	0	0	0	1	1	0	1	1	0	0	0
denovo80052	Bacteria;Bacteroidetes;Bacteroidia;Bacteroidales;Bacteroidaceae;Bacteroides	24	0	0	0	0	0	0	0	0	0	0	0	1	0	0	0	0	0	0	0	0	3	0	0	0	0	0	0	0	0	0	0	0	0	0	0	0	0	0	0	0	0	0	0	0	0	2	0
denovo132938	Bacteria;Firmicutes;Clostridia;Clostridiales;Lachnospiraceae;Clostridium XlVa	0	0	0	0	0	0	0	0	0	0	0	0	0	1	1	0	0	0	1	0	0	0	0	0	0	0	0	0	0	0	0	0	0	0	0	0	0	2	4	6	3	1	4	3	2	4	0	1
denovo41170	Bacteria;Bacteroidetes;Bacteroidia;Bacteroidales;Bacteroidaceae;Bacteroides	0	0	0	0	0	0	0	0	0	0	0	0	0	0	0	0	0	0	0	0	0	0	0	0	0	0	0	0	0	0	0	0	0	0	0	0	0	0	0	0	0	0	0	0	0	0	0	0
denovo65479	Bacteria;Firmicutes;Clostridia;Clostridiales;Lachnospiraceae	0	0	0	0	0	0	0	0	0	0	0	0	0	0	0	0	0	0	0	0	0	0	0	0	0	0	0	0	0	0	0	0	0	0	0	0	0	1	3	2	1	6	4	2	2	12	0	0
denovo17512	Bacteria;Bacteroidetes;Bacteroidia;Bacteroidales	0	0	2	0	0	0	0	0	0	0	0	1	0	1	0	0	0	0	1	1	1	5	0	0	0	0	0	1	0	0	0	0	0	0	0	0	0	0	0	0	0	0	0	0	0	0	8	0
denovo105797	Bacteria;Firmicutes;Bacilli;Lactobacillales;Carnobacteriaceae	0	0	0	0	0	0	0	0	0	0	0	0	0	1	0	0	0	0	0	0	0	0	0	0	0	0	0	0	0	0	0	0	0	0	0	0	0	0	0	0	0	0	0	0	0	0	0	0
denovo40819	Bacteria;Bacteroidetes;Bacteroidia;Bacteroidales;Bacteroidaceae;Bacteroides	3	0	8	0	0	1	0	0	1	0	0	0	0	0	0	0	0	1	1	0	0	0	0	0	0	0	0	0	0	0	0	0	0	0	0	0	0	0	0	0	0	0	0	0	0	0	0	0
denovo68825	Bacteria;Firmicutes;Negativicutes;Selenomonadales;Veillonellaceae;Megamonas	1	0	0	0	0	0	1	0	8	0	4	1	0	0	0	0	0	1	1	0	1	0	0	0	1	1	0	1	24	3	1	0	0	0	0	0	0	1	0	0	1	0	0	0	0	0	0	0
denovo171985	Bacteria;Firmicutes;Negativicutes;Selenomonadales;Veillonellaceae;Megamonas	0	0	0	0	0	0	0	0	6	0	127	0	0	0	0	0	0	0	0	0	0	0	0	0	0	0	0	0	13	3	0	0	0	0	0	0	0	0	0	0	0	0	0	0	0	0	0	0
denovo81349	Bacteria;Firmicutes;Clostridia;Clostridiales;Lachnospiraceae;Ruminococcus2	0	0	0	0	1	0	0	0	0	0	0	8	6	11	1	7	3	4	6	5	8	0	0	0	0	0	0	0	0	0	0	0	0	0	0	0	0	0	0	4	3	2	1	1	0	0	0	0
denovo92620	Bacteria;Bacteroidetes;Bacteroidia;Bacteroidales;Prevotellaceae;Paraprevotella	2	0	0	0	0	0	0	3	0	0	0	0	0	0	0	0	0	0	0	1	0	0	0	0	0	0	0	0	0	0	0	0	0	0	0	0	0	0	0	0	0	0	0	0	0	0	2	0
denovo30465	Bacteria;Bacteroidetes;Bacteroidia;Bacteroidales;Porphyromonadaceae;Tannerella	1	0	0	0	0	0	0	0	0	0	0	0	0	0	0	0	0	0	0	0	0	26	1	1	0	0	0	0	0	0	0	0	0	0	0	0	0	0	0	0	0	0	0	0	0	0	43	0
denovo143712	Bacteria;Bacteroidetes;Bacteroidia;Bacteroidales;Prevotellaceae;Paraprevotella	27	0	0	0	0	0	0	0	0	0	0	0	0	0	0	0	0	0	0	0	0	4	0	0	0	0	0	0	0	0	0	0	0	0	0	0	0	0	0	0	0	0	0	0	0	0	0	0
denovo28519	Bacteria;Firmicutes;Clostridia;Clostridiales;Lachnospiraceae;Ruminococcus2	0	0	0	0	0	0	0	0	0	0	0	1	0	0	1	0	0	0	0	0	2	0	0	0	0	0	0	0	0	0	0	0	0	0	0	0	0	7	3	3	5	3	0	1	0	1	1	0
denovo99735	Bacteria;Bacteroidetes;Bacteroidia;Bacteroidales;Bacteroidaceae;Bacteroides	0	0	0	0	0	0	0	0	0	0	0	0	0	0	0	0	0	0	0	0	0	0	0	0	0	0	0	0	0	0	0	0	0	0	0	0	0	0	0	0	0	0	0	0	0	0	0	0
denovo12912	Bacteria;Bacteroidetes;Bacteroidia;Bacteroidales;Bacteroidaceae;Bacteroides	0	0	0	0	0	0	0	0	0	0	0	0	0	0	0	1	0	0	0	0	0	5	0	0	0	0	0	0	0	0	0	0	0	0	0	0	0	0	0	0	0	0	0	0	0	0	41	0
denovo60831	Bacteria;Firmicutes;Clostridia;Clostridiales;Lachnospiraceae;Ruminococcus2	0	0	0	0	0	0	0	0	0	0	0	0	0	0	0	0	2	0	0	2	1	0	0	0	0	0	0	0	0	0	0	0	0	2	0	0	0	4	0	0	1	0	3	1	3	0	0	0
denovo169915	Bacteria;Firmicutes;Clostridia;Clostridiales;Lachnospiraceae;Ruminococcus2	0	0	0	0	0	0	0	0	0	0	0	0	0	0	0	0	0	0	0	0	0	0	0	0	0	0	1	1	0	2	0	1	1	3	0	0	0	1	1	1	5	20	5	4	9	10	5	1
denovo6021	Bacteria;Firmicutes;Clostridia;Clostridiales;Ruminococcaceae;Hydrogenoanaerobacterium	6	2	0	0	4	0	1	0	2	0	21	0	0	0	0	0	0	0	0	0	0	7	0	0	0	2	6	8	0	9	0	26	33	8	0	0	0	0	0	1	1	0	0	0	1	1	15	0
denovo150533	Bacteria;Proteobacteria;Gammaproteobacteria;Aeromonadales;Succinivibrionaceae;Anaerobiospirillum	0	0	0	0	0	0	0	0	0	0	0	0	0	0	0	0	0	0	0	0	0	0	0	0	0	0	0	0	0	0	0	0	0	0	0	0	0	0	0	0	0	0	0	0	0	0	1	0
denovo115824	Bacteria;Firmicutes;Clostridia;Clostridiales	0	31	3	50	14	43	1	0	0	1	0	0	0	0	0	0	0	0	0	0	0	0	0	0	0	0	0	0	0	0	0	6	3	0	0	0	0	0	0	0	0	0	0	0	0	0	15	0
denovo150870	Bacteria;Firmicutes;Clostridia;Clostridiales;Ruminococcaceae	5	0	0	0	0	0	0	0	0	0	1	0	0	0	0	0	0	0	0	0	0	29	0	0	0	0	12	6	13	0	0	6	13	7	0	0	0	0	0	0	0	1	0	0	0	0	16	0
denovo2907	Bacteria;Bacteroidetes;Bacteroidia;Bacteroidales;Prevotellaceae;Hallella	0	0	1	0	0	0	0	1	0	0	0	1	0	0	0	0	0	0	0	0	0	0	0	0	0	0	0	0	0	0	0	0	0	0	0	0	0	0	0	0	0	0	0	0	0	0	2	0
denovo92455	Bacteria;Firmicutes;Clostridia;Clostridiales;Ruminococcaceae;Oscillibacter	3	4	0	1	13	2	8	1	2	0	9	0	0	0	0	0	0	0	0	0	0	2	0	0	0	0	15	11	2	22	4	12	3	8	0	0	0	2	1	0	0	0	0	0	0	0	13	0
denovo12379	Bacteria;Firmicutes;Clostridia;Clostridiales;Ruminococcaceae	0	16	0	8	0	1	1	0	1	2	3	0	0	0	0	1	0	0	0	0	0	4	0	0	0	8	3	5	3	27	0	4	13	4	0	0	0	1	0	0	0	0	0	0	0	0	2	1
denovo152799	Bacteria;Bacteroidetes;Bacteroidia;Bacteroidales;Bacteroidaceae;Bacteroides	6	0	0	0	0	0	0	0	0	0	0	0	1	0	0	1	0	0	0	0	0	0	0	0	0	0	0	0	0	0	0	0	0	0	0	0	0	0	0	0	0	0	0	0	0	0	0	0
denovo41379	Bacteria;Firmicutes	0	1	0	0	1	0	0	0	0	3	0	0	0	0	0	0	0	0	0	0	0	12	0	1	0	0	3	2	1	0	0	0	0	0	0	0	0	0	0	0	0	0	0	0	0	0	1	1
denovo135396	Bacteria;Bacteroidetes;Bacteroidia;Bacteroidales	0	0	31	1	0	0	0	0	0	0	0	0	0	0	0	0	0	0	0	0	0	0	0	0	0	0	0	0	0	0	0	0	0	0	0	0	0	0	0	0	0	0	0	0	0	0	12	1
denovo8093	Bacteria;Firmicutes;Clostridia;Clostridiales;Ruminococcaceae;Clostridium IV	1	1	0	2	3	1	2	1	0	2	2	0	1	0	0	0	0	1	0	0	0	0	0	0	0	12	1	0	18	3	11	8	1	16	0	0	0	0	0	0	0	0	0	0	1	0	3	33
denovo103638	Bacteria;Bacteroidetes;Bacteroidia;Bacteroidales;Porphyromonadaceae	7	0	0	0	0	0	0	0	0	0	0	0	0	0	0	0	0	0	0	0	0	0	0	0	0	0	0	0	0	0	0	0	0	0	0	0	0	0	0	0	0	0	0	0	0	0	11	0
denovo129555	Bacteria;Bacteroidetes;Bacteroidia;Bacteroidales;Bacteroidaceae;Bacteroides	0	0	0	0	0	0	0	2	0	0	0	0	0	1	0	0	0	0	0	0	0	0	0	0	0	0	0	0	0	0	0	0	0	0	0	0	0	0	0	0	0	0	0	0	0	0	1	1
denovo38998	Bacteria;Firmicutes;Clostridia;Clostridiales;Lachnospiraceae;Ruminococcus2	0	0	0	0	0	0	2	1	0	0	0	0	0	0	0	0	2	2	11	11	6	0	0	0	0	0	0	0	0	1	0	0	0	1	0	0	0	0	1	1	2	0	1	1	5	2	0	0
denovo86043	Bacteria;Firmicutes;Clostridia;Clostridiales;Lachnospiraceae	0	18	4	15	47	2	4	0	3	0	18	0	0	0	0	0	0	0	0	0	0	2	0	0	0	0	3	0	0	0	0	1	2	1	0	0	0	0	0	0	0	0	0	0	0	0	4	2
denovo130120	Bacteria;Firmicutes;Clostridia;Clostridiales;Lachnospiraceae	0	2	6	2	25	10	0	16	2	0	8	0	0	0	0	1	0	0	0	0	0	1	0	0	0	3	6	6	0	2	2	6	10	1	0	0	0	0	0	0	0	0	0	0	0	0	0	10
denovo6020	Bacteria;Bacteroidetes;Bacteroidia;Bacteroidales;Prevotellaceae	0	0	3	0	0	0	0	0	0	0	0	0	0	0	1	0	0	0	0	0	0	0	0	0	0	0	0	0	0	0	0	0	0	0	0	0	0	0	0	0	0	0	0	0	0	0	0	0
denovo56790	Bacteria;Bacteroidetes;Bacteroidia;Bacteroidales	0	0	8	0	0	0	0	0	0	0	0	0	0	0	0	0	0	0	0	0	0	0	0	1	0	0	2	0	0	1	0	0	1	0	0	0	0	0	0	0	0	0	0	0	0	0	7	11
denovo18971	Bacteria;Firmicutes;Clostridia;Clostridiales;Lachnospiraceae	0	0	0	0	0	0	0	0	0	0	0	1	0	0	0	0	0	0	0	0	0	0	0	0	1	0	0	0	0	1	0	0	0	1	0	0	0	6	1	4	1	1	5	0	5	1	1	1
denovo93835	Bacteria;Firmicutes;Clostridia;Clostridiales;Lachnospiraceae;Ruminococcus2	4	0	0	0	5	5	3	0	0	1	3	0	1	4	0	0	0	2	1	3	0	4	0	0	0	0	3	5	0	0	1	4	7	1	0	0	0	0	0	2	0	0	1	1	0	0	4	1
denovo31460	Bacteria;Firmicutes;Clostridia;Clostridiales	1	0	0	0	0	0	0	0	0	0	0	0	0	0	0	0	0	0	0	0	0	165	1	2	0	0	0	0	0	0	0	0	0	0	0	2	0	0	0	0	0	0	0	0	0	0	0	0
denovo58042	Bacteria;Bacteroidetes;Bacteroidia;Bacteroidales;Prevotellaceae	0	0	2	0	0	0	0	0	0	0	0	0	0	0	0	0	0	0	1	0	0	0	0	0	0	0	0	0	0	0	0	0	0	0	0	0	0	0	0	0	0	0	0	0	0	0	0	0
denovo77540	Bacteria;Firmicutes;Clostridia;Clostridiales;Lachnospiraceae;Clostridium XlVa	0	0	0	0	0	0	1	0	0	0	0	0	1	2	0	0	11	0	14	15	14	0	0	0	0	0	0	1	0	0	0	0	1	0	0	0	0	4	5	1	6	10	4	2	11	1	0	0
denovo122290	Bacteria;Bacteroidetes;Bacteroidia;Bacteroidales;Bacteroidaceae;Bacteroides	0	0	0	0	0	0	0	0	0	0	0	0	0	0	0	0	0	0	0	0	0	0	0	0	0	0	0	0	0	0	0	0	0	0	0	0	0	0	0	0	0	0	0	0	0	0	0	0
denovo41561	Bacteria;Bacteroidetes;Bacteroidia;Bacteroidales	0	0	0	0	0	0	0	0	0	0	0	0	0	0	0	0	0	0	1	0	0	0	0	0	0	0	0	0	2	0	1	0	3	4	0	0	0	0	0	0	0	0	0	0	0	0	1	0
denovo30238	Bacteria;Firmicutes;Clostridia;Clostridiales;Lachnospiraceae;Ruminococcus2	0	0	0	1	0	0	0	0	0	0	0	0	0	0	0	0	0	0	0	1	0	0	0	0	0	0	0	0	0	0	0	0	0	0	0	0	0	0	0	0	0	0	0	0	0	0	2	0
denovo121424	Bacteria;Bacteroidetes;Bacteroidia;Bacteroidales	0	0	0	0	0	0	1	0	0	0	0	0	1	0	0	0	0	0	0	0	0	0	0	0	0	0	0	0	24	0	42	2	10	1	0	0	0	0	0	0	0	0	0	0	0	0	0	1
denovo54110	Bacteria;Bacteroidetes;Bacteroidia;Bacteroidales;Bacteroidaceae;Bacteroides	3	0	9	0	0	0	0	1	0	0	0	0	0	0	0	0	0	1	0	0	0	0	0	0	0	0	0	0	0	0	0	0	0	0	0	0	0	0	0	0	0	0	0	0	0	0	1	0
denovo131205	Bacteria;Bacteroidetes;Bacteroidia;Bacteroidales	1	0	13	0	1	0	0	0	0	0	0	0	0	0	0	0	0	0	0	0	0	0	0	0	0	0	0	0	0	0	2	0	0	0	0	0	0	0	0	0	0	0	0	0	0	0	0	0
denovo117028	Bacteria;Actinobacteria;Actinobacteria;Coriobacteriales;Coriobacteriaceae;Atopobium	2	0	0	2	3	0	3	0	0	1	1	0	2	2	0	0	0	1	2	1	1	0	0	0	0	0	0	0	0	2	1	0	0	0	0	0	0	0	0	0	0	0	0	0	0	0	1	2
denovo116395	Bacteria;Bacteroidetes;Bacteroidia;Bacteroidales;Bacteroidaceae;Bacteroides	16	0	0	0	0	0	0	0	0	0	0	1	0	0	0	0	0	0	0	0	0	6	0	0	0	0	0	0	0	0	0	0	0	0	0	0	0	0	0	0	0	0	0	0	0	0	0	0
denovo8022	Bacteria;Firmicutes;Clostridia;Clostridiales;Ruminococcaceae;Clostridium IV	0	0	0	0	1	0	2	1	1	1	0	0	0	0	0	0	0	0	0	2	0	0	0	0	0	0	0	0	0	0	0	0	0	2	0	0	0	0	0	0	0	0	0	0	0	0	0	1
denovo171937	Bacteria;Firmicutes;Clostridia;Clostridiales;Lachnospiraceae;Clostridium XlVa	1	8	4	4	24	6	7	1	3	1	5	0	0	0	3	2	0	1	2	0	1	0	0	0	0	0	1	1	0	1	1	0	0	2	0	0	0	0	0	0	0	0	1	0	3	0	1	3
denovo107495	Bacteria;Bacteroidetes;Bacteroidia;Bacteroidales;Bacteroidaceae;Bacteroides	0	0	0	0	0	0	1	0	0	0	0	2	0	0	0	0	0	0	0	0	0	0	0	0	0	0	0	0	0	0	0	0	0	0	0	0	0	0	0	0	0	0	0	1	0	1	0	0
denovo25752	Bacteria;Firmicutes;Clostridia;Clostridiales;Lachnospiraceae;Ruminococcus2	0	0	0	0	0	0	1	0	0	0	0	0	0	0	0	0	4	0	1	0	3	0	0	0	0	0	0	0	0	0	0	0	0	1	0	0	0	2	0	2	1	1	0	1	2	1	0	0
denovo107317	Bacteria;Bacteroidetes;Flavobacteriia;Flavobacteriales;Flavobacteriaceae	4	0	0	0	0	0	0	0	0	0	0	0	0	0	0	0	0	0	0	0	0	148	0	2	0	0	0	0	0	0	0	0	0	0	0	1	0	0	0	0	0	0	0	0	0	0	12	0
denovo21649	Bacteria;Bacteroidetes;Bacteroidia;Bacteroidales	0	0	0	0	0	0	0	0	0	0	0	0	0	2	0	0	0	0	0	0	0	0	0	0	0	0	0	0	0	0	2	0	0	0	0	0	0	0	0	0	0	0	0	0	0	0	0	0
denovo100533	Bacteria;Firmicutes;Clostridia;Clostridiales;Lachnospiraceae	1	2	0	0	1	0	0	0	0	1	0	0	0	0	0	0	0	0	1	2	1	0	0	0	0	0	1	0	0	1	0	0	0	0	0	0	0	1	2	0	0	0	0	1	0	0	3	0
denovo91483	Bacteria;Firmicutes;Erysipelotrichia;Erysipelotrichales;Erysipelotrichaceae;Holdemania	1	10	2	3	7	6	0	0	1	1	12	0	0	0	0	0	0	0	0	0	0	1	0	0	0	14	3	12	3	28	2	6	9	7	0	0	0	0	0	0	0	0	0	0	0	0	4	2
denovo140970	Bacteria;Firmicutes;Clostridia;Clostridiales;Ruminococcaceae	0	0	0	0	0	0	0	0	0	0	0	0	0	0	0	0	0	0	0	0	0	0	0	0	0	0	1	0	1	1	1	0	0	0	0	0	0	0	0	0	6	2	5	12	6	6	4	0
denovo37329	Bacteria;Firmicutes;Clostridia;Clostridiales	0	23	0	0	0	0	0	0	2	1	10	0	0	0	0	1	0	0	0	0	0	0	0	0	0	0	29	88	0	0	1	1	1	0	0	0	0	3	0	1	0	0	0	0	0	0	0	0
denovo37598	Bacteria;Bacteroidetes;Bacteroidia;Bacteroidales;Bacteroidaceae;Bacteroides	0	0	1	0	0	0	0	0	0	0	0	0	0	1	0	0	0	0	0	0	0	126	1	1	0	0	0	0	0	0	0	0	0	0	1	0	0	0	0	0	0	0	0	0	0	0	0	0
denovo3860	Bacteria;Bacteroidetes;Bacteroidia;Bacteroidales;Bacteroidaceae;Bacteroides	4	0	4	0	0	0	0	13	0	0	0	0	0	0	0	0	0	0	0	0	0	0	0	0	0	0	0	0	0	0	0	0	0	0	0	0	0	0	0	0	0	0	0	0	0	0	2	0
denovo167055	Bacteria;Firmicutes;Clostridia;Clostridiales	1	15	0	40	34	14	0	1	0	0	0	0	0	0	0	0	0	0	0	0	0	2	0	0	0	0	3	23	0	1	0	2	0	0	0	0	0	2	0	0	0	0	0	1	0	0	10	9
denovo166033	Bacteria;Bacteroidetes;Bacteroidia;Bacteroidales;Porphyromonadaceae;Tannerella	0	0	1	0	0	0	0	0	2	0	0	0	0	0	0	0	0	0	1	0	0	0	0	0	0	0	0	0	0	0	0	0	2	3	0	0	0	0	0	0	2	0	0	1	0	1	0	0
denovo38548	Bacteria;Firmicutes;Clostridia;Clostridiales;Lachnospiraceae;Ruminococcus2	0	0	0	0	0	0	1	0	0	0	0	0	0	0	0	0	0	6	1	9	2	0	0	0	0	0	0	0	0	0	0	0	0	0	0	0	0	1	0	1	1	0	1	2	0	0	0	0
denovo142216	Bacteria;Bacteroidetes;Bacteroidia;Bacteroidales;Porphyromonadaceae	0	0	0	0	0	0	0	0	0	0	0	0	0	0	0	0	0	0	0	0	0	1	0	0	0	0	0	0	0	0	0	0	0	0	0	0	0	0	0	0	0	0	0	0	0	0	5	0
denovo14168	Bacteria;Firmicutes;Clostridia;Clostridiales;Lachnospiraceae;Clostridium XlVa	0	0	0	0	0	0	1	0	0	0	0	1	0	0	0	0	4	11	17	11	8	0	0	0	0	0	1	2	0	0	0	0	0	0	0	0	0	2	2	1	6	2	5	0	3	2	0	0
denovo47234	Bacteria;Firmicutes;Clostridia;Clostridiales;Ruminococcaceae;Flavonifractor	0	0	0	0	0	0	0	0	0	0	0	2	4	2	2	2	1	1	1	2	0	0	0	0	0	0	0	0	0	0	0	0	0	0	0	0	0	1	0	2	2	1	4	2	3	1	0	0
denovo39069	Bacteria;Bacteroidetes;Bacteroidia;Bacteroidales;Bacteroidaceae;Bacteroides	0	0	0	0	0	0	0	0	0	0	0	0	0	0	0	0	0	0	0	0	0	0	0	0	0	0	0	0	0	0	0	0	0	0	0	0	0	0	0	0	0	0	0	0	0	0	0	0
denovo142590	Bacteria	0	17	1	0	0	0	0	0	0	2	0	0	0	0	0	0	0	0	0	0	0	0	0	0	0	0	0	12	1	0	0	9	99	3	0	0	0	0	0	0	0	0	0	0	0	1	4	3
denovo134464	Bacteria;Actinobacteria;Actinobacteria;Coriobacteriales;Coriobacteriaceae;Collinsella	0	0	0	0	0	0	10	0	0	9	6	0	0	0	0	0	1	0	0	1	0	0	0	0	0	0	0	0	0	0	0	0	0	0	0	0	0	0	0	0	0	0	0	0	0	0	3	7
denovo11114	Bacteria;Firmicutes;Clostridia;Clostridiales;Ruminococcaceae;Flavonifractor	4	4	2	3	9	4	0	2	2	0	12	0	0	0	0	0	0	0	0	0	0	5	0	0	0	0	10	9	7	0	0	10	4	4	0	0	0	0	1	0	0	0	0	0	0	0	6	0
denovo52202	Bacteria;Firmicutes;Clostridia;Clostridiales;Lachnospiraceae;Coprococcus	0	0	0	1	0	0	1	0	0	0	0	0	0	1	1	1	0	0	0	0	0	0	0	0	0	0	0	0	0	0	0	1	0	0	0	0	0	1	4	2	2	1	14	1	19	3	1	0
denovo149156	Bacteria;Proteobacteria;Gammaproteobacteria;Enterobacteriales;Enterobacteriaceae	0	0	0	0	0	0	0	1	0	0	0	0	0	0	0	0	1	26	4	7	31	0	0	0	0	0	0	0	0	0	0	0	0	0	0	0	0	0	1	0	1	0	4	1	2	4	0	0
denovo125824	Bacteria;Bacteroidetes;Bacteroidia;Bacteroidales;Prevotellaceae;Paraprevotella	0	0	0	0	0	0	0	2	0	0	0	1	0	1	0	0	0	0	0	0	0	0	0	0	0	0	0	0	0	0	7	0	0	0	0	0	0	0	0	0	0	0	0	0	0	0	0	0
denovo105395	Bacteria;Firmicutes;Clostridia;Clostridiales	1	0	0	0	0	0	0	0	0	0	0	0	0	0	0	0	0	0	0	0	0	4	0	0	0	47	33	8	20	1	6	13	29	1	0	0	0	0	0	0	0	0	0	0	0	0	2	0
denovo22825	Bacteria;Firmicutes;Clostridia;Clostridiales;Lachnospiraceae;Clostridium XlVa	0	0	0	0	0	0	1	0	1	0	0	0	0	0	0	0	3	8	9	6	3	0	0	0	0	0	0	0	0	0	0	0	1	6	0	0	0	5	2	0	8	1	2	0	4	9	0	0
denovo99099	Bacteria;Proteobacteria;Betaproteobacteria;Burkholderiales;Sutterellaceae;Parasutterella	0	0	3	0	0	0	0	0	0	0	0	0	0	0	0	0	0	0	0	0	0	2	0	0	0	55	0	1	3	4	3	30	0	0	0	0	0	1	2	2	0	0	0	0	0	0	3	0
denovo99685	Bacteria;Bacteroidetes;Bacteroidia;Bacteroidales;Prevotellaceae;Hallella	0	0	7	0	0	0	0	3	0	0	0	1	0	2	0	0	0	0	0	3	1	0	0	0	0	0	0	0	0	0	0	0	0	0	0	0	0	0	0	0	0	0	0	0	0	0	0	0
denovo71821	Bacteria;Bacteroidetes;Bacteroidia;Bacteroidales;Bacteroidaceae;Bacteroides	4	0	0	0	0	0	0	0	0	0	0	0	1	1	0	0	0	0	1	0	0	0	0	0	0	0	0	0	0	0	0	0	0	0	0	0	0	0	0	0	0	0	0	0	0	0	0	0
denovo63404	Bacteria;Bacteroidetes;Bacteroidia;Bacteroidales;Bacteroidaceae;Bacteroides	21	0	0	0	0	0	0	0	0	0	0	0	0	1	0	0	0	0	0	0	0	0	0	0	0	0	0	0	0	0	0	0	0	0	0	0	0	0	0	0	0	0	0	0	0	0	0	0
denovo65955	Bacteria;Firmicutes;Clostridia;Clostridiales;Lachnospiraceae	0	0	0	0	0	0	0	0	0	0	0	0	1	0	1	0	0	1	0	0	2	0	0	0	0	0	1	2	0	0	0	0	0	0	0	0	0	10	4	3	3	0	8	0	2	8	0	2
denovo151475	Bacteria;Firmicutes;Clostridia;Clostridiales;Lachnospiraceae	1	0	0	0	2	4	0	0	0	0	0	0	0	0	0	0	1	0	0	0	0	2	0	0	0	0	0	0	24	49	0	4	66	11	0	0	0	0	0	0	0	0	0	0	0	0	0	0
denovo56829	Bacteria;Bacteroidetes;Bacteroidia;Bacteroidales;Bacteroidaceae;Bacteroides	5	0	0	0	0	0	0	1	0	0	0	0	0	0	0	0	0	0	0	0	0	0	0	0	0	0	0	0	0	0	0	0	0	0	0	0	0	0	0	0	0	0	0	0	0	0	0	0
denovo63786	Bacteria;Bacteroidetes;Bacteroidia;Bacteroidales	0	0	3	0	0	0	0	17	0	0	0	0	0	0	0	0	0	0	0	0	0	0	0	0	0	0	0	0	0	0	0	0	0	0	0	0	0	0	0	0	0	0	0	0	0	0	0	0
denovo23394	Bacteria;Firmicutes;Clostridia;Clostridiales;Lachnospiraceae;Ruminococcus2	1	3	1	10	56	9	2	0	0	0	0	0	0	0	0	1	0	0	0	0	0	0	0	0	0	0	0	21	2	4	0	0	2	4	0	0	0	0	0	1	0	0	0	0	0	1	1	4
denovo26419	Bacteria;Firmicutes;Clostridia;Clostridiales;Lachnospiraceae;Ruminococcus2	1	2	19	2	29	11	1	0	2	0	2	0	0	0	0	2	0	0	0	1	0	1	0	0	0	1	7	33	2	0	0	5	2	4	0	0	0	1	1	1	0	0	0	0	0	0	0	0
denovo62914	Bacteria;Bacteroidetes;Bacteroidia;Bacteroidales;Prevotellaceae	0	0	0	0	0	0	0	0	0	0	0	0	0	0	0	0	0	0	0	0	0	0	0	0	0	0	0	0	0	0	0	0	0	0	0	0	0	0	0	0	0	0	0	0	0	0	4	0
denovo169695	Bacteria;Firmicutes;Clostridia;Clostridiales;Lachnospiraceae;Ruminococcus2	0	0	0	0	0	0	0	0	0	0	0	0	0	0	0	0	1	0	1	1	3	0	0	0	0	0	0	0	0	0	0	0	0	0	0	0	0	2	1	0	1	2	1	0	2	1	1	0
denovo132928	Bacteria;Firmicutes;Negativicutes;Selenomonadales;Veillonellaceae;Megamonas	4	2	0	3	7	7	5	1	1	7	0	0	1	0	0	1	0	0	0	0	0	0	0	0	0	0	0	0	0	2	0	0	1	6	0	0	0	0	0	0	0	0	0	0	0	1	0	0
denovo132930	Bacteria;Bacteroidetes;Bacteroidia;Bacteroidales	0	0	2	0	0	0	1	0	0	0	0	0	0	0	0	0	0	0	0	0	0	0	0	0	0	0	0	0	0	0	0	0	0	0	0	0	0	0	0	0	0	0	0	0	0	0	14	2
denovo98040	Bacteria;Firmicutes;Clostridia;Clostridiales;Lachnospiraceae	0	0	0	0	0	0	0	0	0	0	0	0	0	0	0	0	0	0	0	0	0	0	0	0	0	0	0	1	0	0	0	0	0	0	0	0	0	16	1	5	5	2	1	0	3	8	0	0
denovo110311	Bacteria;Firmicutes;Clostridia;Clostridiales;Ruminococcaceae;Faecalibacterium	0	7	0	2	4	1	7	0	4	3	2	0	0	0	0	0	0	0	0	0	0	2	0	0	0	20	24	39	3	1	17	7	0	4	0	0	0	3	1	1	0	0	0	0	0	0	0	1
denovo7949	Bacteria;Firmicutes;Clostridia;Clostridiales;Lachnospiraceae;Ruminococcus2	0	0	0	0	0	0	0	0	0	0	0	0	0	0	0	0	1	0	0	0	1	0	0	0	0	0	0	0	0	0	0	0	0	0	0	0	0	1	2	2	0	0	0	1	4	0	0	0
denovo30424	Bacteria;Firmicutes;Negativicutes;Selenomonadales;Veillonellaceae;Megamonas	2	0	0	0	0	0	1	0	0	1	0	0	0	3	1	0	0	0	1	0	0	0	0	0	0	0	0	0	1	0	1	2	0	3	0	0	0	0	0	0	0	0	0	0	0	0	0	1
denovo166458	Bacteria;Firmicutes;Clostridia;Clostridiales;Lachnospiraceae;Syntrophococcus	1	0	0	3	4	0	0	0	1	0	0	1	0	10	0	1	2	0	0	1	0	0	0	0	0	0	0	0	0	0	0	0	0	0	0	0	0	0	0	0	0	0	0	0	0	0	0	0
denovo143326	Bacteria;Firmicutes;Clostridia;Clostridiales;Ruminococcaceae;Faecalibacterium	2	13	0	4	5	7	5	2	2	9	7	0	0	0	1	0	0	1	0	1	1	0	0	0	0	5	11	23	5	2	5	3	4	4	0	0	0	5	1	0	1	0	1	2	0	0	2	1
denovo133132	Bacteria;Bacteroidetes;Bacteroidia;Bacteroidales;Porphyromonadaceae;Barnesiella	0	0	0	0	0	0	0	1	1	0	0	0	0	0	0	0	0	0	0	0	0	1	0	0	0	0	0	0	0	0	0	0	0	0	0	0	0	0	0	0	0	0	0	0	0	0	0	0
denovo55725	Bacteria;Bacteroidetes;Bacteroidia;Bacteroidales;Bacteroidaceae;Bacteroides	0	0	1	0	0	0	0	0	0	0	0	0	0	0	0	0	0	0	0	0	0	15	0	0	0	0	0	0	0	0	0	0	30	0	0	0	0	0	0	0	0	0	0	0	0	0	0	0
denovo89815	Bacteria;Firmicutes;Negativicutes;Selenomonadales;Veillonellaceae;Megasphaera	1	0	1	0	0	0	0	0	0	0	0	1	1	0	0	0	0	3	1	0	1	0	0	0	0	0	0	1	0	0	0	0	0	0	0	0	0	0	0	0	0	0	0	0	0	0	4	0
denovo113511	Bacteria;Firmicutes;Clostridia;Clostridiales	0	0	0	0	0	0	0	0	0	0	0	0	0	0	0	0	0	0	0	0	0	0	0	0	0	0	9	8	2	89	7	16	18	5	0	0	0	0	0	1	0	0	0	0	0	0	1	0
denovo11283	Bacteria;Firmicutes;Clostridia;Clostridiales;Lachnospiraceae;Ruminococcus2	0	0	0	0	0	0	0	0	0	0	0	1	0	2	4	0	2	2	0	0	1	0	0	0	0	0	1	0	0	0	0	0	0	0	0	0	0	1	1	4	2	1	4	1	1	0	0	1
denovo120693	Bacteria;Bacteroidetes;Bacteroidia;Bacteroidales;Bacteroidaceae;Bacteroides	33	0	5	0	0	0	0	3	0	0	0	0	0	0	0	0	0	0	0	0	0	4	0	0	0	0	0	0	0	0	0	0	0	0	0	0	0	0	0	0	0	0	0	0	0	0	0	0
denovo20071	Bacteria;Firmicutes;Clostridia;Clostridiales;Lachnospiraceae	1	0	0	0	0	1	2	0	0	0	0	1	0	7	1	1	1	1	2	2	1	0	0	0	0	0	0	0	0	0	0	0	0	0	0	0	0	0	0	0	0	0	0	0	0	0	2	0
denovo30481	Bacteria;Firmicutes;Negativicutes;Selenomonadales;Veillonellaceae;Megamonas	2	0	0	2	10	10	6	1	0	6	0	0	0	0	0	0	0	0	0	0	0	0	0	0	0	0	0	0	0	0	1	0	0	6	0	0	0	0	0	0	0	0	0	0	0	1	0	0
denovo155066	Bacteria;Firmicutes;Clostridia;Clostridiales	8	20	0	0	1	0	3	0	0	1	1	0	0	0	0	0	0	0	0	0	0	10	0	0	0	0	7	19	0	0	11	4	2	4	0	0	0	1	0	0	0	0	0	0	0	0	28	2
denovo80450	Bacteria;Firmicutes;Clostridia;Clostridiales;Lachnospiraceae	0	0	0	0	0	0	0	0	0	0	0	0	0	0	0	0	0	0	0	0	0	0	0	0	0	0	0	0	0	0	0	0	0	1	0	0	0	5	5	11	1	5	1	6	1	4	0	0
denovo148156	Bacteria;Firmicutes;Clostridia;Clostridiales;Lachnospiraceae;Ruminococcus2	3	1	0	0	1	0	1	0	0	0	2	0	1	6	1	0	2	1	2	3	2	0	0	0	0	0	0	0	0	0	0	0	0	0	0	0	0	0	0	0	2	0	0	0	0	0	2	0
denovo76926	Bacteria;Bacteroidetes;Bacteroidia;Bacteroidales;Bacteroidaceae;Bacteroides	0	0	0	0	0	0	0	0	0	0	0	0	0	0	0	0	0	0	0	0	0	0	0	0	0	0	0	0	0	0	0	0	0	0	0	0	0	0	0	0	0	0	0	0	0	0	0	0
denovo144667	Bacteria;Proteobacteria;Gammaproteobacteria;Enterobacteriales;Enterobacteriaceae;Escherichia/Shigella	0	0	0	0	0	0	0	0	0	0	0	1	1	8	1	0	0	2	0	0	0	0	0	0	0	0	0	0	0	0	0	0	0	0	0	0	2	2	0	0	10	8	3	8	3	24	0	0
denovo148637	Bacteria;Actinobacteria;Actinobacteria;Coriobacteriales;Coriobacteriaceae;Slackia	0	0	0	0	1	2	0	0	0	0	0	0	0	0	0	0	0	0	0	0	0	0	0	0	0	2	2	0	0	3	2	2	3	0	0	0	0	0	0	0	0	0	0	0	0	0	1	0
denovo114761	Bacteria;Firmicutes;Clostridia;Clostridiales;Lachnospiraceae	0	0	0	0	0	0	0	0	0	0	0	4	13	15	15	0	2	3	5	4	6	0	0	0	0	0	0	0	0	0	0	0	0	0	0	0	0	6	3	2	3	13	8	2	2	2	0	0
denovo142840	Bacteria;Actinobacteria;Actinobacteria;Coriobacteriales;Coriobacteriaceae;Collinsella	0	0	4	7	0	4	23	0	1	1	5	0	0	0	0	0	0	1	1	1	1	0	0	0	0	0	13	0	3	0	0	0	0	30	0	0	0	0	1	0	0	0	0	0	0	0	1	0
denovo106055	Bacteria;Firmicutes;Clostridia;Clostridiales;Lachnospiraceae;Coprococcus	2	0	0	0	0	6	0	1	0	3	2	2	0	1	3	1	2	1	3	0	6	3	0	0	0	0	2	12	1	0	4	1	9	3	0	0	0	0	0	0	1	6	5	1	3	5	1	0
denovo124150	Bacteria;Firmicutes;Clostridia;Clostridiales;Lachnospiraceae;Anaerostipes	0	0	0	0	0	0	0	0	0	0	0	0	0	0	0	0	0	0	0	0	0	0	0	1	0	2	0	0	0	0	0	0	0	1	0	0	0	1	0	0	0	3	0	0	0	0	0	0
denovo102723	Bacteria;Bacteroidetes;Bacteroidia;Bacteroidales;Bacteroidaceae;Bacteroides	0	0	0	0	0	0	0	0	0	0	0	0	0	0	0	0	0	0	0	0	0	0	0	0	0	0	0	0	0	0	0	0	0	0	0	0	0	0	0	0	0	0	0	0	0	0	0	0
denovo60667	Bacteria;Bacteroidetes;Bacteroidia;Bacteroidales	2	0	6	0	0	0	1	0	0	0	0	0	0	0	0	1	0	0	0	0	0	1	0	0	0	0	1	0	0	0	0	0	0	0	0	0	0	0	0	0	0	0	0	0	0	0	16	0
denovo123713	Bacteria;Firmicutes;Clostridia;Clostridiales;Ruminococcaceae;Acetanaerobacterium	1	20	0	4	22	28	5	1	8	26	7	0	0	0	0	0	0	0	0	0	0	0	0	0	0	1	0	2	4	9	3	7	4	0	0	0	0	0	0	0	0	0	0	0	0	0	0	3
denovo2857	Bacteria;Firmicutes;Negativicutes;Selenomonadales;Veillonellaceae;Megamonas	1	1	0	0	1	0	0	0	16	0	6	0	0	0	0	0	1	1	0	0	0	0	0	0	0	0	1	0	13	6	0	2	1	2	2	0	0	0	1	0	1	0	0	1	1	1	1	0
denovo170943	Bacteria;Firmicutes;Clostridia;Clostridiales;Ruminococcaceae	0	2	17	1	19	3	0	0	1	3	0	0	0	0	1	2	0	0	0	0	0	0	0	0	0	0	0	0	0	1	34	6	1	14	0	0	0	0	0	0	0	1	0	0	0	0	1	0
denovo88639	Bacteria;Proteobacteria;Deltaproteobacteria;Desulfovibrionales;Desulfovibrionaceae;Desulfovibrio	1	0	0	0	0	0	0	0	0	0	0	1	0	0	0	0	0	1	0	0	0	1	0	0	0	0	0	0	1	1	0	0	0	0	0	0	0	0	0	0	0	0	0	0	0	0	0	0
denovo93303	Bacteria;Bacteroidetes;Bacteroidia;Bacteroidales;Porphyromonadaceae;Barnesiella	0	0	0	0	0	0	0	0	0	0	0	0	0	0	0	0	0	0	0	0	0	15	0	0	1	0	130	4	0	0	4	0	0	0	0	0	0	0	1	0	0	0	0	0	0	0	1	0
denovo50945	Bacteria;Firmicutes;Clostridia;Clostridiales;Lachnospiraceae	0	0	0	0	0	0	0	0	0	0	0	1	1	5	0	0	2	0	3	4	3	0	0	0	0	0	0	0	1	0	0	0	0	0	0	0	0	7	4	2	6	3	6	5	7	4	0	0
denovo4282	Bacteria;Actinobacteria;Actinobacteria;Coriobacteriales;Coriobacteriaceae;Collinsella	0	0	0	1	4	0	5	0	2	19	3	0	1	1	0	0	0	0	0	0	0	1	0	0	0	0	0	0	0	0	2	1	0	1	0	0	0	0	0	0	0	0	0	0	0	0	0	0
denovo87979	Bacteria;Firmicutes;Clostridia;Clostridiales;Lachnospiraceae;Ruminococcus2	1	1	2	1	12	1	4	2	1	0	7	2	1	9	1	2	1	1	3	4	4	1	0	0	0	0	1	1	0	0	0	1	3	1	0	0	0	3	3	0	3	0	2	0	0	0	1	4
denovo111072	Bacteria;Firmicutes;Negativicutes;Selenomonadales;Veillonellaceae;Megamonas	0	1	0	0	0	0	0	0	3	0	4	0	0	0	0	0	0	0	0	0	0	0	0	0	0	0	0	0	23	4	0	3	2	1	0	0	0	0	0	0	1	0	0	0	0	1	0	0
denovo122644	Bacteria;Bacteroidetes;Bacteroidia;Bacteroidales	0	0	0	0	0	0	0	0	0	0	0	0	0	0	0	0	0	0	0	0	0	0	0	0	0	0	0	0	0	0	0	0	0	0	0	0	0	0	0	0	0	0	0	0	0	0	0	0
denovo135746	Bacteria;Firmicutes;Clostridia;Clostridiales;Ruminococcaceae;Oscillibacter	35	0	0	0	2	1	0	1	0	0	5	0	0	0	0	0	0	0	0	0	0	13	0	0	0	0	0	1	0	0	1	6	0	0	0	1	0	0	0	0	0	0	0	0	0	0	53	0
denovo30384	Bacteria;Bacteroidetes;Bacteroidia;Bacteroidales;Bacteroidaceae;Bacteroides	1	0	0	0	0	0	0	0	0	0	0	1	0	0	0	0	1	0	0	0	0	2	0	0	0	0	0	0	0	0	0	0	0	0	0	0	0	0	0	0	0	0	0	0	0	0	1	0
denovo45810	Bacteria;Firmicutes;Clostridia;Clostridiales;Lachnospiraceae;Ruminococcus2	0	0	0	1	0	0	0	0	0	0	0	4	3	8	1	1	0	5	5	2	4	0	0	0	0	0	0	0	0	1	0	0	0	1	0	0	0	1	4	3	2	0	4	2	2	4	0	0
denovo92474	Bacteria;Bacteroidetes;Bacteroidia;Bacteroidales;Bacteroidaceae;Bacteroides	0	0	0	0	0	0	0	0	0	0	0	0	0	0	0	0	0	0	0	0	0	6	0	0	0	0	15	0	0	110	0	1	24	0	0	0	0	0	0	0	0	1	0	0	0	0	0	0
denovo53126	Bacteria;Proteobacteria	0	0	0	0	0	0	0	0	0	0	0	0	0	0	0	0	0	0	0	0	0	0	0	0	0	0	0	0	0	0	0	0	0	0	0	0	0	0	0	0	0	0	0	0	0	0	8	0
denovo127610	Bacteria;Firmicutes;Clostridia;Clostridiales;Ruminococcaceae;Flavonifractor	0	2	1	0	0	2	2	1	3	0	0	1	2	28	1	1	14	30	16	19	18	0	0	0	0	0	0	0	0	0	0	0	0	0	0	0	0	0	0	0	0	0	0	0	0	0	0	0
denovo111902	Bacteria;Bacteroidetes;Bacteroidia;Bacteroidales;Bacteroidaceae;Bacteroides	7	0	1	0	0	0	0	0	0	0	0	1	1	0	0	0	0	0	0	0	0	0	0	0	0	0	0	0	0	0	0	0	0	0	0	0	0	0	0	0	0	0	0	0	0	0	0	0
denovo97792	Bacteria;Proteobacteria;Deltaproteobacteria;Desulfovibrionales;Desulfovibrionaceae;Desulfovibrio	0	0	1	0	1	1	1	2	1	0	0	1	0	1	0	0	0	3	1	0	0	0	0	0	0	0	0	0	1	0	0	0	0	0	0	0	0	0	0	0	0	0	0	0	0	0	0	3
denovo69048	Bacteria;Bacteroidetes;Bacteroidia;Bacteroidales;Bacteroidaceae;Bacteroides	0	0	0	0	0	0	0	0	0	0	0	0	0	0	0	0	0	0	0	0	0	0	0	0	0	0	0	0	0	0	0	0	0	0	0	0	0	0	0	0	0	0	0	0	0	0	0	0
denovo128857	Bacteria;Bacteroidetes;Bacteroidia;Bacteroidales;Bacteroidaceae;Bacteroides	1	0	4	0	0	0	0	0	0	0	0	0	0	0	0	0	0	1	0	0	0	0	0	0	0	0	0	0	0	0	0	0	0	0	0	0	0	0	0	0	0	0	0	0	0	0	1	0
denovo6091	Bacteria;Firmicutes;Clostridia;Clostridiales;Ruminococcaceae;Anaerotruncus	0	0	0	0	0	0	0	0	0	1	0	0	0	0	0	0	0	4	0	7	3	0	0	0	0	0	0	1	0	0	0	0	0	0	0	0	0	18	6	6	2	1	1	0	3	2	0	0
denovo147049	Bacteria;Firmicutes;Negativicutes;Selenomonadales;Veillonellaceae;Megamonas	0	1	0	0	0	0	0	0	2	0	0	0	0	2	0	0	0	1	0	0	0	0	0	0	0	0	0	0	9	0	2	0	0	2	0	0	0	1	0	0	2	1	0	2	0	0	0	0
denovo119993	Bacteria;Bacteroidetes;Bacteroidia;Bacteroidales;Prevotellaceae;Prevotella	0	0	59	0	1	0	0	0	0	0	0	0	0	0	0	0	0	0	0	0	0	0	1	0	0	0	0	0	0	0	0	0	0	0	0	0	0	0	0	0	0	0	0	1	0	0	3	0
denovo23904	Bacteria;Bacteroidetes;Bacteroidia;Bacteroidales;Bacteroidaceae;Bacteroides	7	0	0	0	0	0	0	0	0	0	0	0	1	0	0	0	0	0	0	0	0	0	0	0	0	0	0	0	0	0	0	0	0	0	0	0	0	0	0	0	0	0	0	0	0	0	0	0
denovo131450	Bacteria;Firmicutes;Bacilli;Lactobacillales;Lactobacillaceae;Lactobacillus	0	1	0	0	0	0	0	0	0	0	0	0	0	0	0	0	0	0	0	0	0	0	0	0	0	1	0	1	0	0	0	0	0	1	0	0	0	13	3	2	1	0	0	1	6	0	0	2
denovo137442	Bacteria;Bacteroidetes;Bacteroidia;Bacteroidales;Bacteroidaceae;Bacteroides	0	0	0	0	0	0	0	1	0	0	0	0	0	0	0	0	0	0	0	0	0	0	0	0	0	0	0	0	0	6	0	0	0	4	0	0	0	0	0	0	0	0	0	0	0	0	0	0
denovo16561	Bacteria;Firmicutes;Clostridia;Clostridiales;Lachnospiraceae;Clostridium XlVa	0	0	0	0	0	0	0	0	0	0	0	0	0	0	0	0	0	0	0	0	1	0	0	0	0	0	0	0	0	0	0	1	0	0	0	0	0	15	10	3	14	1	0	1	2	7	0	0
denovo35683	Bacteria;Bacteroidetes;Bacteroidia;Bacteroidales;Porphyromonadaceae	1	0	0	0	0	0	0	0	0	0	0	0	0	1	0	0	0	0	0	0	0	4	0	0	0	0	0	0	0	0	0	0	0	0	0	0	0	0	0	0	0	0	0	0	0	0	14	1
denovo9200	Bacteria;Firmicutes;Clostridia;Clostridiales;Ruminococcaceae;Faecalibacterium	1	14	0	3	34	13	6	0	2	7	11	0	0	0	2	0	0	0	0	0	0	1	0	0	0	1	3	21	0	0	3	12	0	4	0	0	0	0	0	0	0	0	0	0	0	0	3	3
denovo102315	Bacteria;Firmicutes;Clostridia;Clostridiales;Ruminococcaceae;Pseudoflavonifractor	0	0	1	0	0	0	1	0	0	0	1	0	0	0	0	0	0	0	0	0	0	1	0	0	0	0	0	0	0	0	0	0	0	0	0	0	0	0	0	0	9	3	7	10	7	4	0	1
denovo115005	Bacteria;Bacteroidetes;Bacteroidia;Bacteroidales;Prevotellaceae;Paraprevotella	3	0	1	0	0	0	0	0	1	0	0	0	0	0	0	0	0	0	0	0	0	5	0	0	0	0	0	0	0	0	0	0	0	0	0	0	0	0	0	0	0	0	0	0	0	0	8	0
denovo89578	Bacteria;Bacteroidetes;Bacteroidia;Bacteroidales;Bacteroidaceae;Bacteroides	5	0	12	0	0	0	0	1	0	0	0	1	0	0	0	0	0	0	0	0	0	1	0	0	0	0	0	0	0	0	0	0	0	0	0	0	0	0	0	0	0	0	0	0	0	0	0	0
denovo123430	Bacteria;Bacteroidetes;Bacteroidia;Bacteroidales;Prevotellaceae;Paraprevotella	0	0	0	0	0	0	0	0	0	0	0	0	0	0	0	0	0	0	0	0	0	0	0	0	0	0	0	0	0	0	0	0	0	0	0	0	0	0	0	0	0	0	0	0	0	0	6	0
denovo138967	Bacteria;Firmicutes;Clostridia;Clostridiales;Lachnospiraceae;Ruminococcus2	0	0	0	0	0	0	0	0	0	0	0	0	2	3	2	0	0	1	1	0	1	0	0	0	0	0	0	1	0	0	0	0	0	0	0	0	0	2	5	5	3	1	6	1	5	4	0	0
denovo39763	Bacteria;Firmicutes;Clostridia;Clostridiales;Lachnospiraceae;Acetitomaculum	0	1	2	0	1	26	9	0	3	2	14	0	0	0	0	0	0	0	1	0	1	4	0	0	0	0	0	0	1	73	0	14	0	0	0	0	0	0	0	0	0	0	0	0	0	0	0	0
denovo23897	Bacteria;Bacteroidetes;Bacteroidia;Bacteroidales;Bacteroidaceae;Bacteroides	0	0	0	0	0	0	0	0	0	0	0	0	0	0	0	0	0	0	0	0	0	0	0	0	0	0	0	0	0	0	0	0	0	0	0	0	0	0	0	0	0	0	0	0	0	0	0	0
denovo125204	Bacteria;Bacteroidetes;Bacteroidia;Bacteroidales	1	0	1	0	0	0	0	0	0	0	0	0	0	0	0	0	0	0	0	0	0	0	0	0	0	0	0	0	0	0	1	0	0	0	0	0	0	0	0	0	0	0	0	0	0	0	0	0
denovo109476	Bacteria;Firmicutes;Clostridia;Clostridiales;Ruminococcaceae;Faecalibacterium	0	17	0	2	10	13	7	0	11	22	15	0	0	0	0	0	0	0	0	0	0	0	0	0	0	0	1	0	1	0	0	3	0	4	0	0	0	0	0	0	0	0	0	0	0	0	0	7
denovo108729	Bacteria;Bacteroidetes;Bacteroidia;Bacteroidales	0	0	6	0	0	0	0	0	0	0	0	0	0	1	0	0	0	0	0	0	0	0	0	0	0	0	0	0	0	0	0	0	0	0	0	0	0	0	0	0	0	0	0	0	0	0	0	0
denovo83085	Bacteria;Bacteroidetes;Bacteroidia;Bacteroidales;Porphyromonadaceae	0	0	0	0	0	0	0	2	1	0	0	0	0	2	0	0	0	0	0	0	0	0	0	0	0	0	0	0	0	0	0	0	0	0	0	0	0	0	0	0	0	0	0	0	0	0	0	0
denovo46151	Bacteria;Firmicutes;Clostridia;Clostridiales;Lachnospiraceae;Ruminococcus2	0	0	0	0	0	0	0	0	0	0	0	0	0	0	0	0	2	1	0	0	1	0	0	0	0	0	0	0	0	0	0	0	0	0	0	0	0	1	1	0	1	1	2	1	5	0	0	1
denovo109653	Bacteria;Firmicutes;Clostridia;Clostridiales;Lachnospiraceae;Ruminococcus2	0	0	0	0	0	0	0	0	0	0	0	4	15	14	5	5	1	6	0	3	3	0	0	0	0	0	0	0	0	0	0	0	0	0	0	0	0	0	2	4	1	0	2	0	1	0	0	0
denovo80904	Bacteria;Firmicutes;Clostridia;Clostridiales;Lachnospiraceae	0	2	0	22	18	18	0	0	0	0	17	0	0	0	1	1	0	0	0	1	0	3	0	0	0	0	2	14	0	8	0	4	1	0	0	0	0	1	0	1	0	0	0	0	0	0	3	4
denovo40333	Bacteria;Firmicutes;Clostridia;Clostridiales;Lachnospiraceae	0	0	0	0	0	0	0	0	0	0	0	5	6	17	1	1	9	3	25	14	13	0	0	0	0	0	0	0	0	0	0	0	0	0	0	0	0	13	5	2	3	6	1	1	3	3	0	0
denovo16007	Bacteria;Firmicutes;Clostridia;Clostridiales;Lachnospiraceae;Ruminococcus2	0	0	0	0	0	0	0	0	0	0	0	0	0	0	0	0	2	0	2	4	4	0	0	0	0	0	0	0	0	0	0	0	0	1	0	0	0	2	0	0	1	0	1	0	2	1	0	0
denovo107641	Bacteria;Firmicutes;Negativicutes;Selenomonadales;Veillonellaceae;Megamonas	2	0	1	0	1	0	0	0	1	0	19	0	0	1	0	0	0	0	1	0	0	0	0	0	0	0	0	0	1	0	0	0	0	0	0	0	0	0	0	0	0	0	0	0	0	0	1	0
denovo41166	Bacteria;Bacteroidetes;Bacteroidia;Bacteroidales;Prevotellaceae;Prevotella	0	0	2	0	1	0	0	1	0	0	0	0	0	0	0	0	0	0	0	0	0	0	0	0	0	0	0	0	0	0	0	0	0	0	0	0	0	0	0	0	0	0	0	0	0	0	1	0
denovo44582	Bacteria;Firmicutes;Clostridia;Clostridiales;Lachnospiraceae;Acetitomaculum	0	3	0	0	3	19	15	1	5	0	21	0	0	0	0	2	2	1	0	1	3	0	0	0	0	0	0	0	0	40	0	6	2	0	0	0	0	2	0	0	0	1	0	2	1	5	3	0
denovo125525	Bacteria;Firmicutes;Clostridia;Clostridiales;Lachnospiraceae;Ruminococcus2	0	0	0	0	0	0	0	0	0	0	0	0	0	0	0	0	2	0	1	1	2	0	0	0	0	0	0	0	0	0	0	0	1	0	0	0	0	3	0	0	0	1	0	0	3	0	0	0
denovo147171	Bacteria;Firmicutes;Clostridia;Clostridiales;Lachnospiraceae	0	0	0	0	0	0	0	0	0	0	0	1	7	2	2	1	2	2	2	2	2	0	0	0	0	1	0	0	0	0	0	0	0	0	0	0	0	0	0	1	1	1	2	1	1	1	1	0
denovo59595	Bacteria;Firmicutes;Clostridia;Clostridiales;Lachnospiraceae;Coprococcus	0	19	1	11	14	11	2	3	2	2	11	0	0	0	2	0	0	0	2	3	0	0	0	0	0	0	0	0	0	0	0	0	0	1	0	0	0	1	0	0	1	0	0	0	1	2	0	0
denovo8955	Bacteria;Bacteroidetes;Bacteroidia;Bacteroidales;Porphyromonadaceae;Barnesiella	0	0	0	1	1	1	3	5	2	0	0	0	0	0	0	0	0	1	0	0	0	0	0	0	0	2	19	3	1	11	1	4	1	55	0	0	0	0	0	0	1	0	1	0	0	0	0	0
denovo14447	Bacteria;Firmicutes;Clostridia;Clostridiales;Lachnospiraceae	0	2	1	0	1	0	0	1	0	0	0	0	0	5	3	0	2	1	1	1	3	0	0	0	0	2	0	0	0	0	0	0	0	0	0	0	0	1	0	0	7	2	7	7	3	2	2	1
denovo57649	Bacteria;Firmicutes;Clostridia;Clostridiales;Lachnospiraceae;Clostridium XlVa	0	0	0	0	0	0	0	0	0	0	0	0	0	0	0	0	0	0	0	0	0	0	0	0	0	1	0	0	1	0	0	0	0	0	0	0	0	20	3	6	4	0	2	0	1	1	0	1
denovo174006	Bacteria;Firmicutes;Clostridia;Clostridiales;Ruminococcaceae;Oscillibacter	0	4	3	3	3	8	4	1	3	1	4	0	1	0	0	0	0	0	0	0	0	3	0	0	0	3	6	12	6	3	1	4	1	6	0	0	0	0	0	0	0	0	1	0	0	0	1	3
denovo10282	Bacteria;Bacteroidetes;Bacteroidia;Bacteroidales;Prevotellaceae	2	0	6	0	0	0	0	0	0	0	0	0	0	1	0	1	0	0	0	0	1	0	0	0	0	0	0	0	0	0	0	0	0	0	0	0	0	0	0	0	0	0	0	0	0	0	0	0
denovo163186	Bacteria;Firmicutes;Clostridia;Clostridiales;Ruminococcaceae;Flavonifractor	0	0	0	0	0	0	0	0	0	0	0	3	3	21	8	1	1	1	2	3	2	0	0	0	0	0	0	0	0	0	0	0	0	1	0	0	0	3	4	2	2	1	3	1	1	6	0	0
denovo14934	Bacteria;Firmicutes;Clostridia;Clostridiales;Lachnospiraceae;Ruminococcus2	0	0	0	0	0	0	0	0	0	0	0	0	0	3	0	0	4	1	0	0	6	0	0	0	0	0	1	1	0	0	0	0	1	1	0	0	0	1	0	1	2	1	1	1	1	2	1	0
denovo141807	Bacteria;Firmicutes;Negativicutes;Selenomonadales;Veillonellaceae;Megamonas	0	0	0	2	2	4	2	0	2	4	1	0	0	1	0	1	0	0	0	0	2	0	0	0	0	0	0	0	2	0	2	1	0	1	0	0	0	0	0	0	0	0	0	0	0	0	0	0
denovo28666	Bacteria;Bacteroidetes	0	0	0	0	0	0	0	0	0	0	0	0	0	0	0	0	0	0	0	0	0	0	0	0	0	0	0	0	0	0	0	0	0	0	0	0	0	0	0	0	0	0	0	0	1	0	23	0
denovo86975	Bacteria;Firmicutes;Clostridia;Clostridiales;Ruminococcaceae	2	31	0	3	7	5	4	1	0	26	2	0	0	1	0	0	0	0	0	0	1	0	0	0	0	0	0	0	2	0	0	6	2	4	0	0	0	0	0	0	0	0	0	0	0	0	0	3
denovo122903	Bacteria;Firmicutes;Clostridia;Clostridiales;Ruminococcaceae;Flavonifractor	0	0	0	0	0	0	0	0	0	0	0	2	0	5	1	0	3	1	0	2	1	0	0	0	0	3	0	0	0	0	0	0	0	2	0	0	0	3	2	1	2	3	1	4	2	3	0	2
denovo40052	Bacteria;Bacteroidetes;Bacteroidia;Bacteroidales;Prevotellaceae	0	0	0	0	0	0	0	0	0	0	0	0	0	0	0	0	0	0	0	0	0	16	0	0	0	0	0	0	0	0	0	0	0	0	0	0	0	0	0	0	0	0	0	0	0	0	75	0
denovo102174	Bacteria;Firmicutes;Clostridia;Clostridiales;Lachnospiraceae	0	0	1	3	0	1	3	0	0	4	4	0	0	0	0	0	0	0	0	0	0	10	0	0	0	0	8	3	2	0	1	5	1	7	1	0	0	1	0	0	0	0	1	1	0	0	29	4
denovo110170	Bacteria;Firmicutes;Negativicutes;Selenomonadales;Veillonellaceae;Megamonas	1	15	2	4	15	12	4	0	0	11	0	2	3	11	2	5	3	0	4	0	2	0	0	0	0	0	0	0	0	1	3	1	2	0	0	0	0	0	0	0	0	0	1	2	1	1	1	2
denovo56867	Bacteria;Proteobacteria;Gammaproteobacteria;Enterobacteriales;Enterobacteriaceae	0	0	0	0	0	0	0	0	0	0	0	0	0	0	0	0	0	0	0	0	0	0	0	0	0	0	0	0	0	0	0	0	0	0	0	0	0	0	0	0	0	0	0	0	0	0	0	0
denovo112583	Bacteria;Firmicutes;Clostridia;Clostridiales;Lachnospiraceae;Ruminococcus2	0	0	0	0	1	0	0	0	0	0	0	6	24	21	17	8	0	4	1	4	1	0	0	0	0	0	0	0	0	0	0	0	0	1	0	0	0	0	0	1	1	0	1	0	1	0	0	1
denovo13607	Bacteria;Bacteroidetes;Bacteroidia;Bacteroidales;Bacteroidaceae;Bacteroides	0	0	0	0	0	1	1	0	0	0	0	0	1	2	0	0	0	0	0	0	0	0	0	0	0	0	0	0	0	0	1	0	0	0	0	0	0	0	0	0	0	0	0	0	0	0	0	0
denovo95192	Bacteria;Bacteroidetes;Bacteroidia;Bacteroidales	2	1	2	0	0	0	0	0	0	0	0	0	1	1	0	0	0	0	0	0	1	0	0	0	0	0	0	0	0	0	0	0	0	0	0	0	0	0	0	0	0	0	0	0	0	0	0	0
denovo137149	Bacteria;Bacteroidetes;Bacteroidia;Bacteroidales;Bacteroidaceae;Bacteroides	8	0	3	0	0	0	0	0	0	0	0	0	0	1	0	0	0	0	0	0	0	1	0	0	0	0	0	0	0	0	0	0	0	0	0	0	0	0	0	0	0	0	0	0	0	0	0	0
denovo74417	Bacteria;Firmicutes;Clostridia;Clostridiales	1	0	3	11	0	0	5	0	0	4	13	0	0	0	0	0	0	0	0	0	0	7	0	0	0	0	30	8	3	5	1	4	2	1	0	0	0	0	0	1	0	0	0	0	0	0	14	3
denovo124112	Bacteria;Bacteroidetes;Bacteroidia;Bacteroidales;Rikenellaceae;Alistipes	0	0	0	0	0	0	0	0	0	0	0	0	0	0	0	0	0	0	0	0	0	6	0	0	0	0	35	14	67	7	0	0	1	14	0	0	0	1	0	0	0	0	0	0	2	0	1	0
denovo84587	Bacteria;Bacteroidetes;Bacteroidia;Bacteroidales;Bacteroidaceae;Bacteroides	2	0	0	0	0	0	0	2	0	0	0	0	0	0	0	0	0	0	0	0	0	0	0	0	0	0	0	0	0	1	0	0	0	12	0	0	0	0	0	0	0	1	2	0	0	0	0	0
denovo15157	Bacteria;Bacteroidetes;Bacteroidia;Bacteroidales	7	0	7	0	0	0	1	0	0	0	0	0	0	0	0	0	0	0	0	1	0	0	0	0	0	0	0	0	0	0	0	0	0	0	0	0	0	0	0	0	0	0	0	0	0	0	1	0
denovo154623	Bacteria;Bacteroidetes;Bacteroidia;Bacteroidales;Bacteroidaceae;Bacteroides	20	0	0	0	0	0	0	0	0	0	0	0	0	0	0	0	0	0	0	0	0	1	0	0	0	0	0	0	0	0	0	0	0	0	0	0	0	0	0	0	0	0	0	0	0	0	0	0
denovo98527	Bacteria;Firmicutes;Clostridia;Clostridiales;Lachnospiraceae;Ruminococcus2	0	0	0	0	0	0	0	0	0	0	0	0	0	0	0	0	0	0	0	0	1	0	0	0	0	0	0	0	0	0	0	0	0	0	0	0	0	3	0	2	0	0	2	0	10	0	0	0
denovo67631	Bacteria;Proteobacteria;Gammaproteobacteria;Aeromonadales;Succinivibrionaceae;Anaerobiospirillum	0	0	0	0	0	0	0	0	0	0	0	0	0	0	0	0	0	0	0	0	0	0	0	0	0	0	0	0	0	0	0	0	0	0	0	0	0	0	0	0	0	0	0	0	0	0	0	0
denovo96313	Bacteria;Firmicutes;Clostridia;Clostridiales;Ruminococcaceae;Clostridium IV	0	0	0	0	0	0	0	0	0	0	0	0	0	0	0	0	0	0	0	0	0	0	0	0	0	1	0	0	0	1	1	0	0	0	0	0	0	1	0	0	5	6	7	45	0	6	1	0
denovo74494	Bacteria;Bacteroidetes;Bacteroidia;Bacteroidales;Bacteroidaceae;Bacteroides	2	0	35	0	0	0	0	1	0	0	0	1	0	0	0	0	0	0	0	0	0	0	0	0	0	0	0	0	0	1	0	0	0	0	0	0	0	0	0	0	0	0	0	0	0	0	0	0
denovo134260	Bacteria;Bacteroidetes;Bacteroidia;Bacteroidales;Bacteroidaceae;Bacteroides	1	0	0	0	0	0	0	0	1	0	0	0	0	1	0	0	0	0	0	0	0	1	0	0	0	0	0	0	0	0	0	0	4	1	0	0	0	0	0	0	1	0	0	0	0	0	0	0
denovo174209	Bacteria;Firmicutes;Clostridia;Clostridiales;Lachnospiraceae;Ruminococcus2	0	0	0	0	0	0	0	0	0	0	0	0	0	0	0	0	0	0	2	4	0	0	0	0	0	0	1	0	0	0	0	0	0	1	0	0	0	0	2	0	0	0	0	0	1	0	0	0
denovo37685	Bacteria;Firmicutes;Clostridia;Clostridiales;Lachnospiraceae	0	0	0	1	0	1	8	0	2	0	3	0	0	0	0	0	0	1	0	0	0	0	0	0	0	0	0	0	0	0	0	0	0	0	0	0	0	0	0	0	0	0	1	0	0	0	0	1
denovo63854	Bacteria;Bacteroidetes;Bacteroidia;Bacteroidales;Bacteroidaceae;Bacteroides	3	0	20	0	0	0	0	0	0	0	0	0	0	1	0	0	0	0	0	0	0	1	0	0	0	0	0	0	0	0	0	0	0	0	0	0	0	0	0	0	0	0	0	0	0	0	0	0
denovo96409	Bacteria;Firmicutes;Clostridia;Clostridiales;Lachnospiraceae;Ruminococcus2	0	0	0	0	0	0	3	0	1	0	0	4	1	2	5	0	1	3	4	1	5	0	0	0	0	0	0	0	0	0	0	0	1	0	0	0	0	1	1	1	1	2	2	1	3	1	1	1
denovo7428	Bacteria;Bacteroidetes;Bacteroidia;Bacteroidales	2	0	2	0	0	0	0	0	0	0	0	1	0	1	0	0	0	0	0	0	0	2	0	0	0	0	0	0	0	0	0	0	1	0	0	0	0	0	0	0	0	0	0	0	0	0	3	0
denovo15036	Bacteria;Bacteroidetes;Bacteroidia;Bacteroidales;Bacteroidaceae;Bacteroides	0	0	0	0	0	0	0	0	0	0	0	0	0	0	0	0	0	0	0	0	0	0	0	0	0	0	0	0	0	0	0	0	0	0	0	0	0	0	0	0	0	0	0	0	0	0	0	0
denovo168736	Bacteria;Firmicutes;Clostridia;Clostridiales;Lachnospiraceae	0	1	0	0	0	0	0	0	0	0	0	0	0	0	0	0	0	0	0	0	0	0	0	0	0	0	0	0	1	0	0	0	0	0	0	0	0	2	1	1	1	1	4	6	0	3	0	0
denovo5264	Bacteria;Bacteroidetes;Bacteroidia;Bacteroidales;Bacteroidaceae;Bacteroides	4	0	6	0	0	0	0	0	2	0	0	1	0	1	0	0	0	1	0	0	0	1	0	0	0	0	0	0	0	0	0	0	0	0	0	0	0	0	0	0	0	0	0	0	0	0	0	0
denovo7785	Bacteria;Bacteroidetes;Bacteroidia;Bacteroidales	0	0	1	0	0	0	0	0	0	0	0	0	0	0	0	0	0	0	0	0	0	0	0	0	0	0	0	0	0	0	3	0	0	0	0	0	0	0	0	0	0	0	0	0	0	0	1	1
denovo106195	Bacteria;Bacteroidetes;Bacteroidia;Bacteroidales;Bacteroidaceae;Bacteroides	0	0	0	0	0	0	0	0	0	0	0	0	0	0	0	0	0	0	0	0	0	5	0	0	0	0	0	0	1	128	1	2	2	0	0	0	0	0	0	0	0	0	0	0	0	0	0	0
denovo172409	Bacteria;Firmicutes;Erysipelotrichia;Erysipelotrichales;Erysipelotrichaceae;Erysipelotrichaceae_incertae_sedis	0	0	0	0	0	0	0	0	0	0	0	0	0	0	0	0	0	0	0	0	0	0	0	0	0	0	0	0	0	0	0	0	0	0	0	0	0	0	0	0	0	0	0	0	0	0	0	0
denovo161772	Bacteria;Bacteroidetes;Bacteroidia;Bacteroidales	2	0	0	0	0	0	0	0	0	0	0	0	0	0	0	0	0	0	0	0	0	79	0	0	1	0	0	0	7	2	0	0	50	0	0	1	1	0	0	0	0	0	0	0	0	0	0	0
denovo148728	Bacteria;Bacteroidetes;Bacteroidia;Bacteroidales;Prevotellaceae	3	0	28	0	0	0	0	0	0	0	0	0	0	0	0	0	0	0	0	0	0	0	0	0	0	0	0	0	0	0	0	0	0	0	0	0	0	0	0	0	0	0	0	0	0	0	4	0
denovo170381	Bacteria;Firmicutes;Clostridia;Clostridiales;Lachnospiraceae	0	15	3	2	7	7	4	0	5	1	16	0	0	0	0	0	0	0	1	0	0	2	0	0	0	0	7	7	2	11	4	6	3	4	0	0	0	0	1	0	0	0	0	0	0	0	3	13
denovo117185	Bacteria;Bacteroidetes;Bacteroidia;Bacteroidales;Prevotellaceae	0	0	10	0	0	0	0	0	0	0	0	0	0	0	0	0	0	0	0	0	1	0	0	0	0	0	0	0	0	0	0	0	0	0	0	0	0	0	0	0	0	0	0	0	0	0	3	1
denovo22999	Bacteria;Firmicutes;Clostridia;Clostridiales;Lachnospiraceae;Clostridium XlVa	0	0	0	0	0	0	0	0	0	0	0	0	0	0	0	0	1	4	3	1	2	0	0	0	0	0	1	2	0	0	0	0	0	0	0	0	0	0	0	0	2	0	0	2	0	0	0	0
denovo109363	Bacteria;Firmicutes;Clostridia;Clostridiales;Ruminococcaceae	0	0	30	0	0	0	0	0	0	0	0	0	0	0	0	0	0	0	0	0	0	0	0	0	0	1	53	0	0	0	2	43	0	0	0	0	0	0	1	0	0	0	0	0	0	0	0	1
denovo110942	Bacteria;Firmicutes;Clostridia;Clostridiales;Lachnospiraceae;Clostridium XlVa	0	0	0	0	0	0	0	0	0	0	0	0	0	0	0	0	0	0	0	0	0	0	0	0	0	2	0	0	0	0	0	0	0	0	0	0	0	9	4	8	8	1	2	2	0	3	0	0
denovo153020	Bacteria;Bacteroidetes;Bacteroidia;Bacteroidales;Bacteroidaceae;Bacteroides	0	0	0	0	0	0	0	0	0	0	0	0	0	0	0	0	0	0	0	0	0	0	0	0	0	0	0	0	0	0	0	0	0	0	0	0	0	0	0	0	0	0	0	0	0	0	0	0
denovo18506	Bacteria;Firmicutes;Clostridia;Clostridiales;Ruminococcaceae	0	0	0	0	0	3	3	0	4	3	2	0	0	0	0	0	0	0	0	0	0	0	0	0	0	0	0	0	0	1	0	0	0	0	0	0	0	0	0	0	0	0	0	0	0	1	0	1
denovo83235	Bacteria;Firmicutes;Clostridia;Clostridiales;Lachnospiraceae;Ruminococcus2	1	0	0	1	0	0	0	0	0	0	2	0	0	0	0	0	0	0	0	0	0	0	0	0	0	0	0	0	0	0	0	0	2	0	0	0	0	1	0	0	0	0	0	0	1	0	3	2
denovo1830	Bacteria;Bacteroidetes;Bacteroidia;Bacteroidales;Bacteroidaceae;Bacteroides	0	1	4	0	0	0	0	0	0	0	0	0	1	0	0	0	0	0	0	0	0	0	0	0	0	0	0	0	0	1	0	0	0	0	0	0	0	0	0	0	0	0	0	0	0	0	0	0
denovo166587	Bacteria;Firmicutes;Clostridia;Clostridiales;Lachnospiraceae	2	6	9	7	70	1	3	0	1	0	3	0	0	0	8	10	1	0	0	0	0	0	0	0	0	0	0	8	0	0	0	0	0	0	0	0	0	0	0	2	0	1	0	0	0	0	0	1
denovo68758	Bacteria;Firmicutes;Clostridia;Clostridiales;Lachnospiraceae	0	0	0	0	0	0	0	0	0	0	0	0	1	6	9	0	0	0	0	2	3	0	0	0	0	0	1	0	0	1	0	0	0	0	0	0	0	2	0	0	2	2	2	1	4	2	0	0
denovo74109	Bacteria;Firmicutes;Clostridia;Clostridiales;Ruminococcaceae;Flavonifractor	0	1	0	0	0	0	2	0	0	0	0	1	1	0	0	0	0	0	0	0	0	0	0	0	0	0	0	0	0	0	0	0	1	0	0	0	0	0	0	0	2	5	8	6	0	2	0	0
denovo39796	Bacteria;Firmicutes;Clostridia;Clostridiales;Lachnospiraceae;Ruminococcus2	0	0	0	0	0	0	0	0	0	0	0	0	0	0	0	0	0	1	1	2	0	0	0	0	0	0	0	0	0	0	0	0	0	0	0	0	0	1	0	0	0	0	0	0	0	0	1	0
denovo149984	Bacteria;Firmicutes;Clostridia;Clostridiales;Ruminococcaceae;Pseudoflavonifractor	0	0	0	0	0	0	0	0	0	0	0	0	0	0	0	0	0	0	0	0	0	9	0	0	0	0	0	0	0	0	0	0	0	0	0	0	0	0	0	0	0	0	0	0	0	0	0	0
denovo127558	Bacteria;Firmicutes;Clostridia;Clostridiales;Ruminococcaceae;Clostridium IV	4	0	11	0	5	3	1	0	0	0	3	0	1	1	0	0	0	0	0	0	0	2	0	0	0	1	6	0	5	1	1	1	7	3	0	0	1	0	0	0	0	0	0	0	0	0	4	0
denovo114407	Bacteria;Firmicutes;Bacilli;Lactobacillales;Lactobacillaceae;Lactobacillus	1	0	0	0	1	0	0	0	0	0	0	0	0	0	0	0	0	0	0	0	0	2	0	0	0	0	1	0	0	0	0	0	0	0	0	0	0	0	0	0	0	0	0	0	0	0	86	3
denovo119865	Bacteria;Firmicutes;Clostridia;Clostridiales;Lachnospiraceae;Ruminococcus2	0	0	0	0	0	0	0	0	0	0	0	0	0	0	0	0	3	0	1	3	5	0	0	0	0	0	0	0	0	0	0	0	0	0	0	0	0	2	0	0	1	3	1	0	1	0	0	1
denovo91212	Bacteria;Firmicutes;Negativicutes;Selenomonadales;Veillonellaceae;Megamonas	0	6	1	7	8	26	3	1	1	5	0	0	1	0	1	0	0	0	1	0	0	1	0	0	0	0	0	0	0	0	1	1	0	7	0	0	0	0	0	0	0	0	0	0	0	0	0	6
denovo11497	Bacteria;Firmicutes;Clostridia;Clostridiales;Lachnospiraceae;Ruminococcus2	0	1	0	0	0	0	0	0	0	0	0	6	23	37	10	0	5	1	5	4	2	0	0	0	0	0	0	0	0	0	1	0	0	0	0	0	0	1	0	2	3	5	3	1	1	2	1	0
denovo172225	Bacteria;Proteobacteria;Betaproteobacteria;Burkholderiales;Sutterellaceae;Parasutterella	2	0	2	0	0	0	0	0	0	0	0	0	0	2	0	0	0	1	1	0	0	1	0	0	0	0	0	0	1	0	0	0	0	0	0	0	0	0	0	0	0	0	0	0	0	0	0	0
denovo107510	Bacteria;Bacteroidetes;Bacteroidia;Bacteroidales	0	0	0	0	0	0	0	0	0	0	0	0	0	0	0	0	0	0	0	0	0	2	0	0	0	0	0	0	0	0	0	0	0	0	0	0	0	0	0	0	0	0	0	0	0	0	9	0
denovo122944	Bacteria;Bacteroidetes;Bacteroidia;Bacteroidales;Bacteroidaceae;Bacteroides	2	0	0	0	0	0	0	1	0	0	0	0	1	0	0	0	0	0	0	1	0	0	0	0	0	0	0	0	0	0	0	0	15	0	0	0	0	0	0	0	0	0	0	0	0	0	0	0
denovo138418	Bacteria;Bacteroidetes;Bacteroidia;Bacteroidales;Porphyromonadaceae;Barnesiella	3	0	0	0	0	0	0	0	0	0	0	0	0	0	0	0	0	0	0	0	0	7	0	0	0	0	31	0	6	1	0	4	0	2	0	0	0	0	0	0	0	0	0	0	0	0	42	0
denovo39273	Bacteria;Firmicutes;Clostridia;Clostridiales;Lachnospiraceae;Ruminococcus2	0	0	1	0	0	0	1	0	0	0	0	2	0	0	4	1	1	0	1	0	1	0	0	0	0	0	0	0	0	0	0	0	0	0	0	0	0	0	0	1	0	1	4	1	8	2	0	0
denovo96144	Bacteria;Firmicutes;Clostridia;Clostridiales;Lachnospiraceae;Clostridium XlVa	1	0	1	1	22	5	1	2	2	2	1	0	0	2	0	0	2	1	3	2	2	5	0	0	0	1	3	0	0	0	1	4	3	1	0	0	0	4	1	0	0	1	3	3	1	4	1	0
denovo58328	Bacteria;Firmicutes;Clostridia;Clostridiales	0	0	0	0	0	0	0	0	0	2	0	0	0	0	0	0	0	0	0	0	0	6	0	0	0	0	0	0	0	0	0	0	0	0	0	0	0	0	0	0	0	0	0	0	0	0	6	0
denovo94201	Bacteria;Firmicutes;Clostridia;Clostridiales;Lachnospiraceae	1	7	28	0	10	8	2	0	1	1	1	0	0	0	2	1	0	0	0	1	0	0	0	0	0	2	4	25	1	4	2	2	7	3	0	0	0	0	1	1	0	0	0	0	0	0	0	0
denovo113613	Bacteria;Bacteroidetes;Bacteroidia;Bacteroidales;Prevotellaceae;Paraprevotella	0	0	0	0	0	0	0	0	0	0	0	0	0	1	0	0	0	0	0	1	0	0	0	0	0	0	0	0	0	0	0	0	0	0	0	0	0	0	0	0	0	0	0	0	0	0	0	0
denovo37052	Bacteria;Firmicutes;Clostridia;Clostridiales;Ruminococcaceae;Clostridium IV	0	0	0	1	1	0	0	0	0	0	0	45	4	0	1	21	0	0	0	0	0	0	0	0	0	0	0	0	0	0	0	0	0	0	0	0	0	0	0	0	0	0	0	0	0	0	0	0
denovo155320	Bacteria;Firmicutes;Clostridia;Clostridiales;Lachnospiraceae	0	0	0	0	0	0	0	0	0	0	0	2	2	3	0	0	2	0	2	0	3	0	0	0	0	0	0	1	0	0	0	0	0	0	0	0	0	0	1	1	2	1	6	1	3	2	2	0
denovo64058	Bacteria;Bacteroidetes;Bacteroidia;Bacteroidales	0	0	0	0	0	0	0	0	0	0	0	0	0	0	0	0	0	0	0	0	0	0	0	0	0	7	5	12	0	0	0	0	2	23	0	0	0	6	4	3	12	11	15	9	14	18	0	0
denovo74765	Bacteria;Firmicutes;Clostridia;Clostridiales;Lachnospiraceae;Ruminococcus2	0	0	1	0	1	0	0	0	0	0	0	11	10	6	5	3	2	2	1	1	5	0	0	0	0	0	0	0	0	0	0	0	1	0	0	0	0	0	0	0	2	2	2	2	4	3	0	0
denovo5137	Bacteria;Firmicutes;Clostridia;Clostridiales;Lachnospiraceae;Clostridium XlVa	0	0	0	0	0	0	0	0	0	0	0	0	0	0	0	0	0	0	0	0	0	0	0	0	0	0	0	0	0	0	0	0	0	0	0	0	0	0	0	0	0	0	0	0	0	0	0	0
denovo108644	Bacteria;Bacteroidetes;Bacteroidia;Bacteroidales;Bacteroidaceae;Bacteroides	0	0	0	0	0	0	0	0	0	0	0	0	0	0	0	0	0	0	0	0	0	21	0	0	0	0	0	0	1	2	0	0	89	0	0	1	0	0	0	0	0	0	0	0	0	0	0	0
denovo157426	Bacteria;Bacteroidetes;Bacteroidia;Bacteroidales;Bacteroidaceae;Bacteroides	27	0	0	0	0	0	0	0	0	0	0	0	0	0	0	0	0	0	0	0	0	1	0	0	0	0	0	0	0	0	0	0	0	0	0	0	0	0	0	0	0	0	0	0	0	0	0	0
denovo156599	Bacteria;Firmicutes;Clostridia;Clostridiales;Lachnospiraceae	1	0	0	0	0	1	0	0	1	0	0	1	1	2	0	1	1	0	0	0	1	0	0	0	0	0	0	0	0	0	0	0	0	0	0	0	0	0	0	0	0	0	0	0	0	0	1	1
denovo10098	Bacteria;Firmicutes;Clostridia;Clostridiales	1	9	0	0	9	0	0	1	2	1	15	0	0	0	0	0	0	0	0	0	0	3	0	0	0	0	2	11	0	2	0	17	5	1	0	0	0	1	0	0	0	0	0	0	0	0	6	0
denovo28061	Bacteria;Firmicutes;Clostridia;Clostridiales;Lachnospiraceae;Blautia	0	0	0	0	0	0	0	0	0	0	0	5	5	14	4	5	4	4	7	5	9	0	0	0	0	0	0	0	0	0	0	0	1	0	0	0	0	7	2	0	2	3	2	5	4	3	1	0
denovo56175	Bacteria;Firmicutes;Negativicutes;Selenomonadales;Veillonellaceae;Megamonas	0	0	0	0	0	0	0	0	0	0	0	0	0	0	0	0	0	0	0	0	0	0	0	0	0	0	0	0	0	0	0	0	0	0	0	0	0	0	0	0	0	0	0	0	0	0	0	0
denovo47776	Bacteria;Bacteroidetes;Bacteroidia;Bacteroidales;Bacteroidaceae;Bacteroides	1	0	0	0	0	0	0	0	0	0	0	0	0	0	0	0	0	0	0	0	0	5	0	0	0	0	0	0	0	7	0	0	0	116	0	0	0	0	0	0	0	0	0	0	2	0	0	0
denovo26073	Bacteria;Proteobacteria;Deltaproteobacteria;Desulfovibrionales;Desulfovibrionaceae;Desulfovibrio	7	0	0	0	0	1	0	1	0	0	0	0	0	1	0	0	0	1	0	0	1	5	0	0	0	0	0	0	5	1	0	0	4	0	0	0	0	0	0	0	0	0	0	0	0	0	0	0
denovo1961	Bacteria;Bacteroidetes;Bacteroidia;Bacteroidales;Prevotellaceae;Prevotella	3	0	24	0	0	0	0	0	0	0	0	0	0	0	0	0	0	0	0	0	0	0	0	0	0	0	0	0	0	0	0	0	0	0	0	0	0	0	0	0	0	0	0	0	0	0	3	0
denovo38672	Bacteria;Bacteroidetes;Bacteroidia;Bacteroidales;Prevotellaceae	0	0	0	0	0	0	0	0	0	0	0	0	0	0	0	0	0	0	0	0	0	6	0	0	0	0	0	0	0	0	0	0	0	0	0	0	0	0	0	0	0	0	0	0	0	0	7	0
denovo61352	Bacteria;Bacteroidetes;Bacteroidia;Bacteroidales;Bacteroidaceae;Bacteroides	3	0	1	0	0	0	0	0	0	0	0	0	0	0	0	0	0	0	0	0	0	1	0	0	0	0	0	0	0	7	0	0	0	44	0	0	0	0	0	0	0	0	0	0	0	0	0	0
denovo148942	Bacteria;Bacteroidetes;Bacteroidia;Bacteroidales;Bacteroidaceae;Bacteroides	12	0	0	0	0	0	0	0	0	0	0	0	0	0	0	0	0	0	0	0	0	8	0	0	0	0	0	0	0	0	0	0	0	0	0	0	0	0	0	0	0	0	0	1	0	0	0	0
denovo137948	Bacteria;Bacteroidetes;Bacteroidia;Bacteroidales;Prevotellaceae	0	0	8	0	0	0	1	0	0	0	0	1	0	1	0	0	1	0	0	0	0	0	0	0	0	0	0	0	0	0	0	0	0	0	0	0	0	0	0	0	0	0	0	0	0	0	0	0
denovo65338	Bacteria;Firmicutes;Clostridia;Clostridiales;Lachnospiraceae	0	0	0	0	0	0	0	0	0	0	0	0	0	0	0	0	1	14	14	2	2	0	0	0	0	0	0	0	0	0	0	0	0	1	0	0	0	0	0	0	3	2	1	1	1	2	0	0
denovo167541	Bacteria;Firmicutes;Clostridia;Clostridiales;Ruminococcaceae;Butyricicoccus	0	0	4	0	0	0	1	0	0	0	11	0	0	0	0	0	0	0	0	0	0	4	0	0	0	0	10	6	7	10	0	12	28	10	0	0	0	0	0	0	0	0	1	0	0	0	6	0
denovo50471	Bacteria;Firmicutes;Clostridia;Clostridiales;Lachnospiraceae	0	0	0	0	0	0	0	0	1	0	0	0	0	0	0	0	7	5	4	7	12	0	0	0	0	0	0	0	0	1	1	0	0	0	0	0	0	2	0	0	2	4	2	2	2	8	0	1
denovo154678	Bacteria;Firmicutes;Clostridia;Clostridiales;Lachnospiraceae	1	0	0	0	0	0	0	0	0	0	0	2	0	1	0	1	3	0	4	3	3	0	0	0	0	0	0	1	0	0	0	0	0	0	0	0	0	3	2	0	3	0	1	1	3	1	7	3
denovo25270	Bacteria;Firmicutes;Clostridia;Clostridiales;Lachnospiraceae;Ruminococcus2	0	1	0	0	15	4	1	0	0	2	1	0	0	0	2	1	1	0	2	3	0	0	0	0	0	0	0	2	1	0	0	3	4	0	0	0	0	0	0	0	1	1	0	1	0	1	1	0
denovo45229	Bacteria;Firmicutes;Clostridia;Clostridiales;Ruminococcaceae;Flavonifractor	0	4	0	4	4	1	0	1	0	2	1	1	0	0	0	0	0	0	1	0	0	4	0	0	0	0	0	6	5	0	0	1	0	0	0	0	0	0	0	0	0	0	0	0	0	0	2	2
denovo33887	Bacteria;Firmicutes;Clostridia;Clostridiales;Ruminococcaceae;Flavonifractor	0	0	0	0	0	0	0	0	0	9	0	0	0	0	0	0	0	0	0	0	0	0	0	0	0	80	0	1	1	0	0	0	0	0	0	0	0	1	1	1	0	0	0	0	0	0	1	0
denovo55541	Bacteria;Bacteroidetes;Bacteroidia;Bacteroidales;Bacteroidaceae;Bacteroides	0	0	0	0	0	0	0	0	0	0	0	0	0	0	0	0	0	0	0	0	0	0	0	0	0	0	0	0	0	0	0	0	0	0	0	0	0	0	0	0	0	0	0	0	0	0	0	0
denovo160198	Bacteria;Bacteroidetes;Bacteroidia;Bacteroidales	0	0	0	0	0	2	5	1	4	0	0	0	0	0	0	0	0	0	0	0	0	0	0	0	0	0	4	0	0	3	0	2	6	0	0	0	0	0	0	0	0	0	0	0	0	0	4	3
denovo59814	Bacteria;Firmicutes;Clostridia;Clostridiales;Ruminococcaceae;Pseudoflavonifractor	0	0	0	0	1	0	1	0	0	0	0	0	0	2	0	1	0	0	0	0	0	1	0	0	0	1	1	0	0	0	0	1	0	0	0	0	0	0	0	0	0	0	0	0	0	0	0	0
denovo19344	Bacteria;Bacteroidetes;Bacteroidia;Bacteroidales	1	0	0	0	0	0	0	0	0	0	0	0	0	0	0	0	0	0	0	0	0	0	0	0	0	0	0	0	0	0	0	0	0	0	0	0	0	0	0	0	0	0	0	0	0	0	1	0
denovo19288	Bacteria;Firmicutes;Clostridia;Clostridiales;Lachnospiraceae	0	0	0	0	2	1	0	0	0	1	0	1	0	7	3	3	3	1	9	4	10	0	0	0	0	1	0	0	0	0	0	0	1	0	0	0	0	0	1	0	1	5	0	2	1	2	0	1
denovo115246	Bacteria;Proteobacteria;Gammaproteobacteria;Enterobacteriales;Enterobacteriaceae;Klebsiella	0	0	0	0	0	0	0	0	0	0	0	0	0	0	0	0	0	0	0	0	0	0	0	0	0	0	0	0	0	0	0	0	0	0	0	0	0	0	0	0	0	0	0	0	0	0	0	0
denovo48296	Bacteria;Firmicutes;Clostridia;Clostridiales	0	6	0	17	18	0	2	0	4	33	19	0	0	0	1	1	0	1	0	0	0	0	0	0	0	0	0	0	1	0	1	10	4	2	0	0	0	0	0	0	0	0	0	0	0	0	2	3
denovo116573	Bacteria;Firmicutes;Clostridia;Clostridiales;Lachnospiraceae	2	1	0	0	3	4	2	1	0	4	2	4	6	5	15	2	0	4	0	2	2	3	0	0	0	0	2	6	0	0	1	2	9	1	0	0	0	0	0	2	3	9	2	1	1	3	1	0
denovo106954	Bacteria;Firmicutes;Clostridia;Clostridiales;Lachnospiraceae;Ruminococcus2	0	0	0	0	0	0	0	0	0	0	0	0	0	1	0	0	1	1	0	1	0	0	0	0	0	0	0	0	0	0	0	0	0	1	0	0	0	1	0	0	4	0	0	2	4	0	0	1
denovo124713	Bacteria;Firmicutes;Clostridia;Clostridiales;Lachnospiraceae;Coprococcus	0	0	0	0	0	0	0	0	0	0	4	2	1	3	4	65	0	1	9	5	1	0	0	0	0	0	0	0	0	0	0	0	0	0	0	0	0	1	1	0	1	3	2	2	2	3	0	0
denovo83783	Bacteria;Firmicutes;Clostridia;Clostridiales;Ruminococcaceae;Butyricicoccus	14	1	0	0	2	0	0	0	1	0	0	0	0	0	0	0	0	0	0	0	0	5	0	0	0	0	0	1	0	0	0	0	1	0	0	0	0	0	0	0	0	0	0	0	0	0	75	0
denovo2628	Bacteria;Bacteroidetes;Bacteroidia;Bacteroidales;Bacteroidaceae;Bacteroides	1	0	0	0	0	0	0	0	0	0	0	0	0	0	0	0	0	0	0	0	0	0	0	0	0	0	0	0	0	0	0	0	0	0	0	0	0	0	0	0	0	0	0	0	0	0	6	0
denovo15802	Bacteria;Firmicutes;Clostridia;Clostridiales;Lachnospiraceae	0	0	0	0	2	0	0	0	0	0	0	0	0	0	0	0	0	1	1	1	0	0	0	0	0	1	0	1	0	0	0	0	0	0	0	0	0	6	2	7	5	0	3	1	3	6	0	0
denovo137543	Bacteria;Firmicutes;Clostridia;Clostridiales;Ruminococcaceae;Flavonifractor	0	0	0	0	1	0	0	0	1	0	0	0	0	0	0	0	0	0	0	1	0	0	0	0	0	0	1	0	0	0	0	0	0	1	0	0	0	0	0	0	0	3	7	4	1	3	0	0
denovo31982	Bacteria;Firmicutes;Clostridia;Clostridiales	0	5	5	48	26	1	0	0	0	0	0	0	0	0	0	0	0	0	0	0	0	9	0	0	0	0	22	1	0	0	0	3	0	2	0	0	0	1	0	0	0	0	0	0	0	0	10	0
denovo103459	Bacteria;Bacteroidetes;Bacteroidia;Bacteroidales;Prevotellaceae;Paraprevotella	0	0	20	0	0	0	0	0	0	0	0	0	0	0	0	0	0	0	0	0	0	0	0	0	0	0	0	0	0	0	0	0	0	0	0	0	0	0	0	0	0	0	0	0	0	0	1	0
denovo12752	Bacteria;Proteobacteria;Betaproteobacteria;Burkholderiales;Sutterellaceae;Parasutterella	0	0	0	0	0	0	0	2	0	0	0	0	0	0	0	0	0	0	0	0	0	2	0	0	0	51	0	0	4	3	0	11	1	0	0	0	0	1	0	1	0	0	0	0	0	0	5	0
denovo42564	Bacteria;Firmicutes;Clostridia;Clostridiales;Lachnospiraceae	0	0	0	0	0	0	0	0	0	0	0	3	4	3	9	0	1	1	1	2	1	0	0	0	0	0	0	0	0	0	0	0	0	0	0	0	0	1	1	1	0	5	2	1	1	3	0	0
denovo163692	Bacteria;Bacteroidetes;Bacteroidia;Bacteroidales	0	0	0	0	0	0	0	0	0	0	0	0	0	0	0	0	0	0	0	0	0	0	0	0	0	0	0	0	0	0	0	0	0	0	0	0	0	0	0	0	0	0	0	0	0	0	0	0
denovo104814	Bacteria;Firmicutes;Clostridia;Clostridiales;Ruminococcaceae;Pseudoflavonifractor	0	0	0	1	1	0	2	0	0	0	0	0	0	0	0	0	0	0	0	0	0	0	0	0	0	0	1	2	0	0	0	0	0	1	0	0	0	0	0	0	5	6	8	11	4	1	1	0
denovo131063	Bacteria;Firmicutes;Clostridia;Clostridiales	1	0	0	12	0	28	0	0	2	1	3	0	0	0	1	0	0	0	0	0	0	3	0	0	0	0	13	19	4	8	2	1	9	2	0	0	0	0	0	0	0	0	0	0	1	0	6	7
denovo101839	Bacteria;Bacteroidetes;Bacteroidia;Bacteroidales;Porphyromonadaceae;Parabacteroides	10	0	2	0	0	0	0	0	0	0	0	0	0	0	0	0	0	0	0	0	0	4	0	0	0	0	0	0	0	0	0	0	0	0	0	0	0	0	0	0	0	0	0	0	0	0	1	0
denovo78158	Bacteria;Firmicutes;Clostridia;Clostridiales;Lachnospiraceae	1	4	2	2	1	0	1	0	3	0	3	0	0	0	0	1	0	0	0	0	0	5	0	0	0	0	2	66	4	3	3	3	0	8	0	0	0	3	0	1	0	0	0	1	0	0	0	0
denovo164021	Bacteria;Bacteroidetes;Bacteroidia;Bacteroidales;Prevotellaceae;Hallella	0	0	0	0	0	0	0	0	0	0	0	0	0	0	0	0	0	0	0	0	0	0	0	0	0	0	0	0	0	0	0	0	0	0	0	0	0	0	0	0	0	0	0	0	0	0	38	0
denovo16647	Bacteria;Bacteroidetes;Bacteroidia;Bacteroidales;Bacteroidaceae;Bacteroides	0	0	0	0	0	0	0	0	0	0	0	0	0	0	0	0	0	0	0	0	0	0	0	0	0	0	0	0	0	0	0	0	0	0	0	0	0	0	0	0	0	0	0	0	0	0	0	0
denovo141536	Bacteria;Proteobacteria;Gammaproteobacteria;Enterobacteriales;Enterobacteriaceae;Escherichia/Shigella	0	0	0	0	0	0	0	0	0	0	0	6	1	10	3	7	0	2	1	0	0	0	4	3	2	0	0	0	0	0	0	1	0	0	2	6	2	2	1	2	2	4	2	4	0	12	0	0
denovo120091	Bacteria;Bacteroidetes;Bacteroidia;Bacteroidales;Bacteroidaceae;Bacteroides	1	0	47	0	0	0	1	0	0	0	0	0	0	0	0	0	0	0	0	0	0	1	0	0	0	0	0	0	0	0	0	0	0	0	0	0	0	0	0	0	0	0	0	0	0	0	0	0
denovo87684	Bacteria;Firmicutes;Clostridia;Clostridiales;Ruminococcaceae	0	0	0	0	0	0	0	0	0	0	0	0	0	0	0	0	0	0	0	0	0	0	0	0	0	0	0	0	0	1	0	0	0	0	0	0	0	0	0	0	5	2	5	6	0	9	1	0
denovo6228	Bacteria;Bacteroidetes;Bacteroidia;Bacteroidales;Bacteroidaceae;Bacteroides	5	0	0	0	0	0	0	0	0	0	0	0	0	2	0	0	0	0	0	0	0	0	0	0	0	0	0	0	0	0	0	0	0	0	0	0	0	0	0	0	0	0	0	0	0	0	0	0
denovo58626	Bacteria;Firmicutes;Clostridia;Clostridiales;Lachnospiraceae	1	15	2	1	57	17	2	0	3	8	2	0	0	2	0	2	0	0	0	0	0	0	0	0	0	0	0	0	3	0	2	4	1	0	0	0	0	0	0	0	1	0	0	1	0	0	0	1
denovo131496	Bacteria;Firmicutes;Clostridia;Clostridiales	6	0	0	0	0	1	0	0	0	0	0	0	0	0	0	0	0	0	0	0	0	0	0	0	0	0	1	3	0	0	0	0	0	0	0	0	0	0	0	0	0	0	0	0	0	0	79	1
denovo89482	Bacteria;Firmicutes;Negativicutes;Selenomonadales;Acidaminococcaceae	2	0	0	0	0	0	0	0	0	0	0	0	0	1	0	0	0	0	1	1	1	0	0	0	0	0	0	0	0	0	0	0	0	0	0	0	0	0	0	0	0	0	0	0	0	0	0	0
denovo35158	Bacteria;Bacteroidetes;Bacteroidia;Bacteroidales	1	0	0	0	0	0	0	0	0	0	0	0	0	1	0	0	0	0	0	0	0	0	0	0	0	0	0	0	0	0	0	0	0	0	0	0	0	0	0	0	0	0	0	0	0	0	2	0
denovo118363	Bacteria;Proteobacteria;Gammaproteobacteria;Aeromonadales;Succinivibrionaceae;Anaerobiospirillum	0	0	0	0	0	0	0	0	0	0	0	0	0	0	0	0	0	0	0	0	0	0	0	0	0	0	0	0	0	0	0	0	0	0	0	0	0	0	0	0	0	0	0	0	0	0	0	0
denovo66433	Bacteria;Firmicutes;Clostridia;Clostridiales;Lachnospiraceae;Coprococcus	0	0	0	1	2	0	0	0	0	0	2	0	0	0	0	0	1	1	0	0	3	0	0	1	0	0	3	0	0	0	1	0	0	1	0	0	0	6	5	6	1	0	8	2	1	1	0	1
denovo134743	Bacteria;Firmicutes;Clostridia;Clostridiales;Ruminococcaceae;Ruminococcus	0	0	0	0	0	0	0	0	0	0	0	3	3	5	4	0	2	1	0	2	2	0	0	0	0	0	0	0	0	0	1	0	0	0	0	0	0	3	4	2	1	2	2	3	1	0	0	0
denovo53028	Bacteria;Firmicutes;Clostridia;Clostridiales;Ruminococcaceae	0	0	0	0	0	0	0	0	0	3	3	0	0	0	0	0	0	0	0	0	0	0	0	0	0	10	15	23	15	9	0	6	10	5	0	0	0	1	1	0	0	0	0	0	1	0	0	3
denovo165231	Bacteria;Firmicutes;Clostridia;Clostridiales;Lachnospiraceae	0	0	0	0	0	0	0	0	0	0	0	0	1	0	1	2	0	0	0	0	0	0	0	0	0	0	1	0	0	1	0	0	1	1	0	0	0	3	0	0	2	0	2	0	1	1	2	0
denovo97489	Bacteria;Firmicutes;Clostridia;Clostridiales;Ruminococcaceae;Flavonifractor	0	6	1	4	6	4	3	0	2	0	4	0	0	0	0	0	0	0	0	0	0	3	0	0	0	0	2	5	4	1	2	4	4	2	0	1	0	0	0	0	0	0	0	0	0	0	8	0
denovo76854	Bacteria;Firmicutes;Clostridia;Clostridiales;Ruminococcaceae;Flavonifractor	1	1	0	0	14	0	0	0	0	1	3	0	0	0	0	0	0	0	0	0	0	12	0	0	0	0	8	6	7	29	1	4	8	10	0	0	0	0	0	0	0	0	0	0	0	0	3	0
denovo78499	Bacteria;Bacteroidetes;Bacteroidia;Bacteroidales;Bacteroidaceae;Bacteroides	0	0	0	0	0	0	0	0	0	0	0	0	0	1	0	0	0	1	0	0	0	0	0	0	0	0	0	0	0	1	0	0	1	0	0	0	0	0	0	0	0	0	0	0	0	0	1	4
denovo149694	Bacteria;Bacteroidetes;Bacteroidia;Bacteroidales;Bacteroidaceae;Bacteroides	1	0	0	0	0	0	0	5	1	0	0	0	0	0	0	0	0	0	1	0	0	0	0	0	0	0	0	0	0	0	0	0	0	0	0	0	0	0	0	0	0	0	0	0	0	0	0	0
denovo168255	Bacteria;Bacteroidetes;Bacteroidia;Bacteroidales;Bacteroidaceae;Bacteroides	3	0	2	0	0	0	0	0	0	0	0	0	0	0	0	0	0	0	1	0	0	1	0	0	0	0	0	0	0	0	0	0	3	0	0	0	0	0	0	0	0	0	0	0	0	0	0	0
denovo146840	Bacteria;Firmicutes;Clostridia;Clostridiales;Lachnospiraceae	0	0	0	0	0	0	0	0	0	0	0	0	0	0	0	0	7	15	28	8	4	0	0	0	0	0	0	0	0	0	0	0	0	1	0	0	0	0	0	0	3	1	3	0	2	11	0	0
denovo165245	Bacteria;Proteobacteria;Epsilonproteobacteria;Campylobacterales;Campylobacteraceae;Campylobacter	0	0	0	0	0	0	0	0	0	0	0	0	0	0	0	0	0	0	0	0	0	0	0	0	0	75	0	1	0	0	0	0	0	4	0	0	0	1	0	2	5	7	9	2	5	5	0	0
denovo4130	Bacteria;Firmicutes;Clostridia;Clostridiales;Ruminococcaceae	0	0	0	7	2	0	4	0	0	2	27	0	0	0	0	0	0	0	0	0	0	0	0	0	0	0	1	0	0	0	0	1	0	0	0	0	0	0	0	0	0	0	0	0	0	0	12	1
denovo86900	Bacteria;Firmicutes;Clostridia;Clostridiales;Lachnospiraceae;Ruminococcus2	1	0	0	0	0	0	1	0	0	0	0	4	4	2	2	0	0	0	0	0	0	0	0	0	0	0	0	1	0	0	0	1	0	1	0	0	0	1	3	0	2	1	1	1	3	2	2	0
denovo108517	Bacteria;Firmicutes	7	0	0	0	0	0	0	1	0	0	5	0	1	0	0	0	0	0	0	0	0	1	0	0	0	0	0	0	0	0	0	0	0	0	0	0	0	0	0	0	0	0	0	0	0	0	27	0
denovo54080	Bacteria;Bacteroidetes;Bacteroidia;Bacteroidales;Rikenellaceae;Alistipes	5	0	0	0	0	0	0	0	0	0	0	0	0	0	0	0	0	0	0	0	0	1	0	0	0	0	0	3	7	46	2	33	10	4	0	0	0	0	0	0	0	0	0	0	0	0	18	0
denovo111319	Bacteria;Firmicutes;Negativicutes;Selenomonadales	0	0	7	0	2	0	1	1	1	0	0	0	0	0	0	0	0	1	0	1	1	0	0	0	0	0	0	0	0	0	0	0	0	0	0	0	0	0	0	0	0	0	0	0	0	0	0	0
denovo58665	Bacteria;Firmicutes;Clostridia;Clostridiales;Ruminococcaceae;Flavonifractor	2	0	0	0	2	1	0	0	0	0	0	0	0	2	0	0	0	0	0	0	0	5	0	0	0	0	2	4	1	0	2	1	1	0	0	0	0	0	0	0	0	0	0	0	0	0	0	0
denovo135782	Bacteria;Firmicutes;Clostridia;Clostridiales;Lachnospiraceae	0	36	11	1	79	1	0	0	0	0	0	0	0	0	0	3	0	0	0	0	0	1	0	0	0	0	0	0	0	0	0	0	0	0	0	0	0	0	0	0	0	0	0	0	0	0	0	0
denovo48702	Bacteria;Firmicutes;Clostridia;Clostridiales;Lachnospiraceae;Clostridium XlVa	3	8	5	3	65	0	2	0	0	0	2	0	0	0	2	1	0	0	0	0	0	2	0	0	0	0	0	8	0	0	0	0	2	0	0	0	0	0	0	0	0	0	0	0	0	0	8	2
denovo46154	Bacteria;Firmicutes;Clostridia;Clostridiales;Ruminococcaceae;Flavonifractor	0	0	0	0	0	0	0	0	0	0	0	0	3	0	1	0	2	1	3	1	2	0	0	0	0	0	0	1	0	0	0	0	0	0	0	0	0	2	1	2	2	3	2	1	0	2	0	0
denovo142577	Bacteria;Firmicutes;Clostridia;Clostridiales;Lachnospiraceae	3	1	6	0	3	1	1	3	2	0	0	0	0	0	0	1	1	0	0	3	2	2	0	0	0	0	0	1	1	0	0	1	2	2	0	0	0	0	0	0	0	0	0	0	0	0	2	0
denovo109735	Bacteria;Firmicutes;Bacilli;Lactobacillales;Lactobacillaceae;Lactobacillus	4	3	3	5	17	3	1	0	3	3	6	0	0	0	0	0	0	0	1	0	0	0	0	0	0	1	0	0	0	0	1	0	0	0	0	0	0	0	0	0	0	0	0	0	0	0	4	0
denovo16596	Bacteria;Firmicutes;Clostridia;Clostridiales;Lachnospiraceae;Ruminococcus2	0	0	0	1	0	0	0	0	0	0	1	0	0	0	0	0	0	0	0	1	0	0	0	0	0	0	1	0	0	0	0	2	0	0	0	0	0	0	0	1	2	0	2	0	3	0	0	0
denovo40438	Bacteria;Firmicutes;Clostridia;Clostridiales;Lachnospiraceae	0	0	0	0	1	0	0	0	0	0	0	0	3	31	11	0	7	8	25	16	20	0	0	0	0	0	0	0	0	0	0	0	0	0	0	0	0	0	0	0	0	0	0	0	0	0	0	0
denovo86497	Bacteria;Bacteroidetes;Bacteroidia;Bacteroidales;Bacteroidaceae;Bacteroides	3	0	2	0	0	0	0	3	0	0	0	0	0	0	0	0	0	0	0	0	0	79	0	0	0	0	0	0	0	0	0	0	0	0	0	0	0	0	0	0	0	0	0	0	0	0	0	0
denovo113615	Bacteria;Firmicutes;Clostridia;Clostridiales;Ruminococcaceae;Oscillibacter	0	7	2	6	2	10	3	1	0	0	4	0	0	0	0	0	0	0	1	0	0	0	0	0	0	5	6	5	1	1	3	1	1	6	0	0	1	2	0	0	0	2	1	1	0	0	1	1
denovo10486	Bacteria;Firmicutes;Clostridia;Clostridiales;Lachnospiraceae	0	0	0	0	0	0	0	0	0	0	0	5	16	16	0	1	2	3	1	0	1	0	0	0	0	0	0	1	1	0	0	0	1	0	0	0	0	11	3	7	1	4	7	1	2	4	0	0
denovo173942	Bacteria;Actinobacteria;Actinobacteria;Coriobacteriales;Coriobacteriaceae;Olsenella	2	1	1	1	5	11	6	0	0	1	0	0	1	4	0	1	0	1	2	5	0	0	0	0	0	0	0	0	0	1	0	4	0	0	0	0	0	1	0	0	0	0	1	0	0	0	1	3
denovo39838	Bacteria;Bacteroidetes;Bacteroidia;Bacteroidales	0	0	0	0	0	0	0	0	0	0	0	0	0	0	0	0	0	0	0	0	0	0	0	0	0	0	0	0	0	0	0	0	0	0	0	0	0	0	0	0	0	0	0	0	0	0	15	0
denovo79278	Bacteria;Bacteroidetes;Bacteroidia;Bacteroidales	7	0	1	0	0	0	0	0	0	0	0	0	0	0	0	0	0	0	0	0	0	1	0	0	0	0	0	0	0	0	0	0	0	0	0	0	0	0	0	0	0	0	0	0	0	0	0	0
denovo93539	Bacteria;Firmicutes;Clostridia;Clostridiales;Lachnospiraceae;Coprococcus	1	0	0	0	0	0	1	0	0	0	0	3	7	4	1	0	2	3	1	1	4	0	0	0	0	0	1	0	0	2	3	1	5	0	0	0	0	0	0	0	1	5	0	1	0	1	2	0
denovo73853	Bacteria	0	0	0	0	0	0	0	0	0	0	0	0	0	0	0	0	0	0	0	0	0	0	0	0	0	0	0	0	0	0	0	0	0	0	0	0	0	0	0	0	0	0	0	0	0	0	0	2
denovo168913	Bacteria;Firmicutes;Clostridia;Clostridiales;Lachnospiraceae	0	0	0	0	0	0	0	0	0	0	0	1	1	0	1	0	0	1	0	0	2	0	0	0	0	0	0	2	0	0	0	0	0	1	0	0	0	2	0	0	2	2	3	0	6	1	0	0
denovo108741	Bacteria;Firmicutes;Clostridia;Clostridiales;Ruminococcaceae	2	0	0	0	3	1	0	0	0	0	0	0	0	0	0	0	0	0	0	0	0	10	0	0	0	2	8	5	4	0	0	0	1	8	0	0	0	0	0	0	2	0	1	0	0	0	33	0
denovo19095	Bacteria;Firmicutes;Clostridia;Clostridiales;Ruminococcaceae;Faecalibacterium	2	12	2	3	12	4	5	0	0	8	6	0	0	0	0	1	0	0	0	0	0	0	0	0	0	7	4	28	0	3	2	4	1	4	0	0	0	0	0	0	0	0	0	0	0	0	2	2
denovo150510	Bacteria;Firmicutes;Clostridia;Clostridiales;Lachnospiraceae;Coprococcus	0	0	0	0	0	0	0	0	0	0	0	0	0	0	0	0	0	0	0	0	0	0	0	0	0	0	0	5	0	0	0	0	0	0	0	0	0	0	0	0	0	0	0	0	0	0	5	0
denovo154468	Bacteria;Proteobacteria	0	0	0	0	0	0	0	0	0	0	0	0	0	0	0	0	0	0	0	0	0	0	0	0	0	0	0	0	0	0	0	0	0	0	0	0	0	0	0	0	0	0	0	0	0	0	2	0
denovo101737	Bacteria;Bacteroidetes	7	0	0	0	0	0	0	0	0	0	0	0	0	0	0	0	0	0	0	0	0	1	0	0	0	0	0	0	0	0	0	0	0	0	0	0	0	0	0	0	0	0	0	0	0	0	5	0
denovo56295	Bacteria;Firmicutes;Clostridia;Clostridiales;Lachnospiraceae	0	0	0	0	0	0	0	0	0	0	0	0	0	2	0	0	0	0	0	0	0	0	0	0	0	0	0	0	0	0	0	0	0	1	0	0	0	0	1	0	0	14	3	10	5	11	2	0
denovo149214	Bacteria;Firmicutes;Clostridia;Clostridiales;Ruminococcaceae	0	0	0	0	0	0	0	0	0	0	0	0	1	0	0	0	0	0	0	0	0	0	0	0	0	0	1	1	2	3	0	5	0	1	0	0	0	0	0	0	6	2	0	6	5	1	2	1
denovo61019	Bacteria;Firmicutes;Clostridia;Clostridiales;Lachnospiraceae;Ruminococcus2	0	0	0	0	0	0	0	0	0	0	0	0	0	0	0	0	2	0	0	3	1	0	0	0	0	0	0	0	0	0	0	0	0	1	0	0	0	1	0	1	1	0	0	1	1	0	1	1
denovo87825	Bacteria;Bacteroidetes;Bacteroidia;Bacteroidales;Bacteroidaceae;Bacteroides	0	0	0	0	0	0	0	0	1	0	0	0	0	0	0	0	0	0	0	0	0	0	0	0	0	0	0	0	0	0	0	0	0	0	0	0	0	0	0	0	0	0	0	0	0	0	4	0
denovo45329	Bacteria;Proteobacteria;Gammaproteobacteria;Enterobacteriales;Enterobacteriaceae;Cronobacter	0	0	0	0	0	0	1	0	0	0	0	0	0	0	0	0	1	2	2	1	117	0	0	0	0	0	0	0	0	0	0	0	0	0	0	0	0	0	0	0	0	0	2	0	0	0	0	0
denovo47359	Bacteria;Bacteroidetes;Bacteroidia;Bacteroidales;Bacteroidaceae;Bacteroides	12	0	2	0	0	0	0	0	0	0	0	0	0	0	0	0	0	0	0	0	0	0	0	0	0	0	0	0	0	0	0	0	0	0	0	0	0	0	0	0	0	0	0	0	0	0	0	0
denovo92276	Bacteria;Proteobacteria;Epsilonproteobacteria;Campylobacterales;Helicobacteraceae;Helicobacter	18	0	0	1	1	0	5	2	0	0	0	0	0	0	0	0	1	0	0	0	1	0	0	0	0	4	1	2	1	3	0	0	1	1	0	0	0	0	0	0	0	0	0	0	0	0	3	2
denovo148180	Bacteria;Firmicutes;Clostridia;Clostridiales;Lachnospiraceae	0	0	0	0	0	0	0	0	0	0	0	0	0	0	0	0	0	0	0	0	0	0	0	0	0	0	0	2	0	0	0	0	1	0	0	0	0	0	0	1	11	6	9	8	2	2	2	0
denovo174413	Bacteria;Bacteroidetes;Bacteroidia;Bacteroidales;Prevotellaceae	5	0	4	0	0	0	0	0	0	0	0	0	0	0	0	0	0	0	0	0	0	0	0	0	0	0	0	0	0	0	0	0	0	0	0	0	0	0	0	0	0	0	0	0	0	0	0	0
denovo37617	Bacteria;Bacteroidetes;Bacteroidia;Bacteroidales;Prevotellaceae;Alloprevotella	47	0	0	0	0	0	0	0	0	0	0	0	0	0	0	0	0	0	0	0	0	0	0	0	0	0	0	0	0	0	0	0	0	0	0	0	0	0	0	0	0	0	0	0	0	0	16	0
denovo120058	Bacteria;Bacteroidetes;Bacteroidia;Bacteroidales;Prevotellaceae	2	0	0	0	0	0	0	2	0	0	0	0	0	0	0	0	0	0	0	0	0	0	0	0	0	0	0	0	0	0	1	0	0	0	0	0	0	0	0	0	0	0	0	0	0	0	1	0
denovo28683	Bacteria;Proteobacteria;Gammaproteobacteria;Aeromonadales;Succinivibrionaceae	0	0	0	0	0	1	0	0	0	0	0	0	0	1	0	2	0	0	0	0	0	0	0	0	0	0	0	0	0	0	0	0	0	0	0	0	0	0	0	0	0	0	0	0	0	0	0	0
denovo44999	Bacteria;Bacteroidetes;Bacteroidia;Bacteroidales;Bacteroidaceae;Bacteroides	1	0	0	0	0	0	0	0	0	0	0	0	0	0	0	0	0	0	0	0	0	0	0	0	0	0	0	0	0	0	0	0	0	0	0	0	0	0	0	0	0	0	0	0	0	0	0	0
denovo99498	Bacteria;Firmicutes;Clostridia;Clostridiales;Lachnospiraceae;Ruminococcus2	0	0	0	0	0	0	0	0	0	0	0	7	18	12	15	5	1	2	0	0	3	0	0	0	0	0	0	0	0	0	0	0	0	0	0	0	0	0	0	0	1	2	1	0	3	0	0	0
denovo25420	Bacteria;Firmicutes;Clostridia;Clostridiales;Lachnospiraceae;Ruminococcus2	0	1	0	0	0	0	0	0	0	0	0	0	0	0	0	0	0	0	1	0	1	1	0	0	0	0	0	0	0	0	0	0	0	1	1	0	0	1	0	2	2	2	3	1	2	0	0	0
denovo8105	Bacteria;Firmicutes;Clostridia;Clostridiales;Lachnospiraceae;Ruminococcus2	1	0	1	1	1	1	1	0	0	0	2	0	0	1	0	0	0	0	0	0	0	0	0	0	0	0	0	0	0	0	2	0	0	1	0	0	0	0	0	0	0	0	0	0	1	0	1	4
denovo1741	Bacteria;Firmicutes;Clostridia;Clostridiales;Lachnospiraceae;Ruminococcus2	0	1	0	0	1	0	0	0	0	0	0	3	3	5	0	1	2	1	1	0	1	0	0	0	0	0	6	0	0	0	1	0	0	1	0	0	0	5	1	3	2	0	2	1	2	0	1	0
denovo94205	Bacteria;Firmicutes;Clostridia;Clostridiales;Lachnospiraceae;Ruminococcus2	0	0	0	0	0	0	0	0	0	0	0	0	0	0	0	0	0	0	0	0	0	0	0	0	0	1	0	0	0	0	0	0	0	0	0	0	0	4	7	10	3	7	7	2	0	1	0	0
denovo168753	Bacteria;Bacteroidetes;Bacteroidia;Bacteroidales;Bacteroidaceae;Bacteroides	2	0	8	0	0	0	0	0	0	0	0	0	0	1	0	0	0	0	0	0	0	2	0	0	0	0	0	0	0	0	0	0	0	0	0	0	0	0	0	0	0	0	0	0	0	0	5	1
denovo12346	Bacteria;Firmicutes;Clostridia;Clostridiales;Lachnospiraceae	0	0	0	0	2	0	0	0	0	0	0	4	3	7	2	0	0	2	3	2	2	0	0	0	0	0	0	1	0	0	0	0	0	0	0	0	0	4	2	1	3	1	6	1	2	1	0	0
denovo19498	Bacteria;Bacteroidetes;Bacteroidia;Bacteroidales;Prevotellaceae;Alloprevotella	0	0	46	0	0	0	0	0	0	0	0	0	0	0	0	0	0	0	0	0	0	0	0	0	0	0	0	0	0	0	0	0	0	0	0	0	0	0	0	0	0	0	0	0	0	0	1	0
denovo25681	Bacteria;Bacteroidetes	4	0	0	0	0	0	0	0	0	0	0	0	0	0	0	0	0	0	0	0	0	120	1	1	0	0	0	0	0	0	0	0	0	0	0	0	2	0	0	0	0	0	0	0	0	0	0	0
denovo3564	Bacteria	0	0	0	0	0	0	0	0	0	0	0	0	0	0	0	0	0	0	0	0	0	0	18	64	14	0	0	0	0	0	0	0	0	0	16	8	8	0	0	0	0	0	0	0	0	0	0	0
denovo25746	Bacteria;Bacteroidetes;Bacteroidia;Bacteroidales;Bacteroidaceae;Bacteroides	0	0	0	0	0	0	0	0	0	0	0	0	1	0	0	0	0	0	0	0	1	0	0	0	0	0	0	0	1	0	0	0	4	0	0	0	0	0	0	0	0	0	0	0	0	0	0	0
denovo150011	Bacteria;Firmicutes;Clostridia;Clostridiales;Ruminococcaceae;Flavonifractor	0	0	0	0	0	0	0	0	0	0	0	0	0	0	0	0	0	0	0	0	0	0	0	0	0	0	0	0	0	0	0	0	0	0	0	0	0	0	0	0	5	6	6	6	3	2	0	0
denovo68356	Bacteria;Firmicutes;Bacilli;Lactobacillales;Enterococcaceae;Enterococcus	0	0	0	0	0	0	0	0	0	0	0	2	3	3	22	12	0	0	1	0	0	0	0	0	0	0	0	1	0	0	0	0	0	0	0	0	0	2	0	0	0	2	1	1	1	0	0	0
denovo75035	Bacteria;Firmicutes;Clostridia;Clostridiales;Ruminococcaceae;Faecalibacterium	3	8	0	4	14	31	2	0	5	3	6	0	0	0	1	0	0	1	0	0	0	1	0	0	0	0	2	1	1	0	1	1	1	0	0	0	0	0	0	0	0	0	0	0	0	0	4	1
denovo160665	Bacteria;Bacteroidetes;Bacteroidia;Bacteroidales;Bacteroidaceae;Bacteroides	0	0	0	0	0	0	0	0	0	0	0	0	0	0	0	0	0	0	0	0	0	62	0	0	0	0	0	0	0	0	4	0	0	0	0	1	0	0	0	0	0	0	0	0	0	0	0	0
denovo58634	Bacteria;Bacteroidetes;Bacteroidia;Bacteroidales	0	0	0	0	0	0	0	0	0	0	0	0	0	0	0	0	0	0	0	0	0	1	0	0	0	0	0	0	0	0	0	0	0	0	0	0	0	0	0	0	0	0	0	0	0	0	13	0
denovo54829	Bacteria;Firmicutes;Clostridia;Clostridiales;Lachnospiraceae	0	0	0	0	0	0	0	0	0	1	0	0	0	0	0	0	1	2	4	3	0	0	0	0	0	0	0	2	0	0	0	0	0	0	0	0	0	0	0	0	7	1	1	2	0	5	0	1
denovo172484	Bacteria;Firmicutes;Clostridia;Clostridiales;Lachnospiraceae	0	0	0	0	0	0	2	1	0	0	0	0	0	0	0	0	11	5	25	16	7	0	0	0	0	0	0	0	0	0	0	0	0	1	0	0	0	0	0	0	1	2	5	0	1	0	0	0
denovo161770	Bacteria;Firmicutes;Clostridia;Clostridiales;Lachnospiraceae;Lachnospiracea_incertae_sedis	0	0	0	0	2	0	0	0	0	1	0	0	0	0	0	0	0	0	0	0	0	0	0	0	0	0	0	0	0	0	0	0	1	0	0	0	0	0	0	0	0	1	0	4	1	2	1	2
denovo122115	Bacteria;Bacteroidetes;Bacteroidia;Bacteroidales;Prevotellaceae;Paraprevotella	8	0	0	0	0	0	0	0	0	0	0	0	0	0	0	0	0	0	0	0	0	1	0	0	0	0	0	0	0	0	0	0	0	0	0	0	0	0	0	0	0	0	0	0	0	0	31	0
denovo113951	Bacteria;Firmicutes;Clostridia;Clostridiales;Lachnospiraceae;Ruminococcus2	0	0	0	0	0	0	0	0	0	0	0	2	3	2	2	3	1	1	0	0	2	0	0	0	0	0	0	0	0	0	0	0	1	0	0	0	0	1	0	0	4	0	3	2	1	1	0	0
denovo139246	Bacteria;Bacteroidetes;Bacteroidia;Bacteroidales;Prevotellaceae;Paraprevotella	1	0	5	0	0	0	0	5	1	0	0	0	0	0	0	0	0	0	0	0	2	0	0	0	0	0	0	0	0	0	0	0	0	0	0	0	0	0	0	0	0	0	0	0	0	0	0	0
denovo57216	Bacteria;Firmicutes;Clostridia;Clostridiales;Ruminococcaceae;Faecalibacterium	0	2	0	5	23	26	3	1	2	21	6	0	0	0	0	1	0	0	0	0	0	1	0	0	0	0	11	8	0	1	3	0	1	0	0	0	0	0	0	0	0	0	0	1	0	0	0	1
denovo114430	Bacteria;Firmicutes;Bacilli;Lactobacillales;Lactobacillaceae;Lactobacillus	0	0	0	0	0	0	0	0	0	0	0	0	0	0	2	0	0	0	0	0	0	0	0	0	0	0	0	0	0	0	0	0	0	0	0	0	0	12	2	0	0	0	0	0	9	0	4	0
denovo123219	Bacteria;Firmicutes;Clostridia;Clostridiales;Lachnospiraceae;Ruminococcus2	0	1	0	0	0	0	0	0	0	0	0	1	2	0	1	0	1	1	3	0	1	0	0	0	0	0	0	0	0	0	0	0	0	0	0	0	0	1	1	2	2	1	0	0	1	1	0	0
denovo32582	Bacteria;Bacteroidetes;Bacteroidia;Bacteroidales;Porphyromonadaceae;Barnesiella	0	0	1	0	0	0	0	1	0	0	0	1	0	1	0	0	0	0	0	0	0	0	0	0	0	0	0	0	1	0	0	0	2	0	0	0	0	0	0	0	0	0	0	0	0	0	0	0
denovo827	Bacteria;Firmicutes;Clostridia;Clostridiales;Lachnospiraceae;Ruminococcus2	0	0	0	0	0	0	0	0	0	0	0	0	0	0	1	0	0	0	0	0	1	0	0	0	0	0	0	0	0	0	0	2	0	0	0	0	0	19	2	0	3	0	0	3	1	1	1	0
denovo15335	Bacteria;Bacteroidetes;Bacteroidia;Bacteroidales;Bacteroidaceae;Bacteroides	8	0	0	0	0	0	0	1	0	0	0	0	0	0	0	0	0	0	0	0	0	1	0	0	0	0	0	0	0	0	0	0	0	0	0	0	0	0	0	0	0	0	0	0	0	0	0	0
denovo94505	Bacteria;Firmicutes;Clostridia;Clostridiales;Ruminococcaceae;Faecalibacterium	0	2	0	1	51	38	1	1	0	14	0	0	0	0	2	0	0	0	0	0	0	0	0	0	0	0	6	4	0	0	0	0	0	1	0	0	0	0	0	0	0	0	0	0	0	0	0	0
denovo19118	Bacteria;Firmicutes;Clostridia;Clostridiales;Lachnospiraceae;Ruminococcus2	0	0	0	0	0	0	0	0	0	0	0	0	0	0	0	0	1	0	0	1	3	0	0	0	1	0	0	0	0	0	0	1	0	0	0	0	0	0	1	0	1	1	2	1	4	0	0	0
denovo128307	Bacteria;Bacteroidetes;Bacteroidia;Bacteroidales;Bacteroidaceae;Bacteroides	1	0	8	0	0	0	1	0	0	0	0	0	0	0	0	0	0	0	0	0	0	1	0	0	0	0	0	0	0	0	0	0	0	0	0	0	0	0	0	0	0	0	0	0	0	0	2	0
denovo42429	Bacteria;Bacteroidetes;Bacteroidia;Bacteroidales;Prevotellaceae;Paraprevotella	0	0	0	0	0	0	2	1	0	0	0	0	0	0	0	0	0	0	0	0	0	0	0	0	0	0	0	0	0	0	0	0	0	0	0	0	0	0	0	0	0	0	0	0	0	0	1	0
denovo93747	Bacteria;Firmicutes;Clostridia;Clostridiales;Ruminococcaceae;Hydrogenoanaerobacterium	1	0	0	0	0	0	0	0	0	0	0	0	0	0	0	0	0	0	0	0	0	16	0	0	0	0	0	0	1	0	0	0	0	0	0	0	0	0	0	0	0	0	0	0	0	0	0	0
denovo48196	Bacteria;Firmicutes;Clostridia;Clostridiales;Lachnospiraceae	0	0	0	0	0	0	0	0	0	0	0	0	0	0	0	0	0	0	0	0	0	0	0	0	0	0	0	0	0	0	0	0	0	0	0	0	0	6	0	3	5	1	4	0	0	3	0	0
denovo140224	Bacteria;Firmicutes;Clostridia;Clostridiales;Lachnospiraceae;Ruminococcus2	1	0	0	0	0	0	0	0	0	0	0	7	24	33	9	2	0	4	1	0	2	0	0	0	0	0	0	1	0	0	0	0	1	0	0	0	0	0	0	0	1	0	1	1	1	0	0	0
denovo41284	Bacteria;Bacteroidetes;Bacteroidia;Bacteroidales;Bacteroidaceae;Bacteroides	0	0	0	0	0	0	0	0	0	0	0	0	0	0	0	0	0	0	0	0	0	0	0	0	0	0	0	0	0	0	0	0	0	0	0	0	0	0	0	0	0	0	0	0	0	0	0	0
denovo56944	Bacteria;Firmicutes;Clostridia;Clostridiales;Ruminococcaceae;Clostridium IV	0	0	0	0	0	0	0	0	0	0	0	0	0	0	0	0	0	0	0	0	0	0	0	0	0	0	0	0	0	0	0	0	0	0	0	0	0	0	0	0	0	0	0	0	0	0	0	0
denovo95474	Bacteria;Firmicutes;Clostridia;Clostridiales;Lachnospiraceae	0	0	1	0	5	1	4	0	1	0	1	3	1	1	1	0	0	1	5	2	4	1	0	0	0	0	0	0	0	0	0	0	0	1	0	0	0	2	0	0	4	5	3	7	2	3	1	1
denovo31291	Bacteria;Actinobacteria;Actinobacteria;Bifidobacteriales;Bifidobacteriaceae;Aeriscardovia	0	0	0	0	0	0	0	0	0	0	0	0	0	0	0	0	0	0	0	0	0	0	0	0	0	0	0	0	0	0	0	0	0	0	0	0	0	0	0	0	0	0	0	0	0	0	24	0
denovo80376	Bacteria;Firmicutes;Clostridia;Clostridiales;Lachnospiraceae;Ruminococcus2	0	0	0	0	0	0	0	0	1	0	0	1	0	1	0	0	0	0	1	2	0	0	0	0	0	0	0	0	0	0	0	0	0	0	0	0	0	0	0	1	0	5	0	1	5	1	0	0
denovo12424	Bacteria;Firmicutes;Clostridia;Clostridiales;Lachnospiraceae;Ruminococcus2	0	0	0	0	0	0	0	0	0	0	0	7	28	42	6	5	0	1	2	5	3	0	0	0	0	0	0	0	0	0	0	0	0	0	0	0	0	1	1	0	1	0	2	0	1	0	0	0
denovo136516	Bacteria;Bacteroidetes;Bacteroidia;Bacteroidales;Prevotellaceae;Hallella	0	0	0	0	0	0	2	1	0	0	0	1	0	1	0	0	0	0	0	0	0	0	0	0	0	0	0	0	0	0	0	0	0	0	0	0	0	0	0	0	0	0	0	0	0	0	1	0
denovo81936	Bacteria;Bacteroidetes;Bacteroidia;Bacteroidales;Bacteroidaceae;Bacteroides	0	0	0	0	0	0	0	0	0	0	0	0	0	0	0	0	0	0	0	0	0	0	0	0	0	0	0	0	0	0	0	0	0	0	0	0	0	0	0	0	0	0	0	0	0	0	0	0
denovo72115	Bacteria;Firmicutes;Clostridia;Clostridiales;Lachnospiraceae	0	1	0	2	0	1	1	0	1	0	0	0	0	0	0	0	1	1	0	0	1	0	0	0	0	1	2	0	0	1	0	1	0	2	0	0	0	3	1	3	0	0	0	0	2	0	1	7
denovo96474	Bacteria;Bacteroidetes;Bacteroidia;Bacteroidales;Bacteroidaceae;Bacteroides	0	0	0	0	0	0	0	0	0	0	0	0	0	0	0	0	0	0	0	0	0	3	0	0	0	0	0	0	0	0	0	0	0	0	0	0	0	0	0	0	1	0	0	0	0	0	2	0
denovo15049	Bacteria;Firmicutes;Clostridia;Clostridiales	6	1	0	0	5	0	0	1	0	2	5	0	0	0	0	0	0	0	0	0	0	8	0	0	0	7	10	42	1	0	1	4	1	0	0	0	0	1	0	1	0	0	0	0	0	0	16	0
denovo49982	Bacteria;Proteobacteria;Gammaproteobacteria;Aeromonadales;Succinivibrionaceae	0	0	0	0	0	0	0	0	0	0	0	0	0	0	0	0	0	0	0	0	0	0	0	0	0	0	0	0	0	0	0	0	0	0	0	0	0	0	0	0	0	0	0	0	0	0	0	0
denovo120565	Bacteria;Bacteroidetes;Bacteroidia;Bacteroidales;Porphyromonadaceae	0	0	0	0	0	0	0	0	0	0	0	0	0	0	0	0	0	0	0	0	0	2	0	0	0	0	0	0	0	0	0	0	0	0	0	0	0	0	0	0	0	0	0	0	0	0	2	0
denovo168770	Bacteria;Firmicutes;Clostridia;Clostridiales;Lachnospiraceae	0	0	0	0	1	0	0	0	0	0	0	0	0	0	0	0	0	0	0	0	0	0	0	0	0	0	1	0	0	1	0	0	0	0	0	0	0	0	0	0	0	0	0	1	0	0	2	1
denovo162313	Bacteria;Firmicutes;Clostridia;Clostridiales;Ruminococcaceae;Clostridium IV	0	0	0	1	0	0	0	0	0	1	1	0	0	0	0	0	0	0	0	0	0	1	0	0	0	0	0	0	0	0	0	1	0	0	0	0	0	0	0	1	1	2	2	40	1	2	0	1
denovo83550	Bacteria;Bacteroidetes;Bacteroidia;Bacteroidales;Rikenellaceae;Alistipes	0	0	0	0	0	0	0	0	0	0	0	0	0	0	0	0	0	0	0	0	0	1	0	0	0	2	25	9	15	7	0	30	25	8	0	0	0	0	0	0	0	0	1	0	0	0	0	0
denovo42025	Bacteria;Bacteroidetes;Bacteroidia;Bacteroidales;Bacteroidaceae;Bacteroides	1	0	0	0	0	0	0	0	0	0	0	0	0	1	0	0	0	0	0	0	1	1	0	0	0	0	0	0	0	0	0	0	0	0	0	0	0	0	0	0	0	0	0	0	0	0	0	0
denovo111851	Bacteria;Firmicutes;Clostridia;Clostridiales;Ruminococcaceae;Clostridium IV	0	0	0	0	0	0	0	0	0	0	0	0	0	0	0	0	4	13	5	7	1	0	0	0	0	0	0	0	0	0	0	0	0	0	0	0	0	0	0	0	0	0	0	1	0	1	0	0
denovo110587	Bacteria;Firmicutes;Clostridia;Clostridiales;Ruminococcaceae;Flavonifractor	2	0	0	0	1	0	0	0	0	0	11	0	0	0	0	0	0	0	0	0	0	2	0	0	0	0	2	0	2	2	0	1	10	10	0	0	0	0	0	0	0	0	0	0	0	0	8	0
denovo81550	Bacteria;Firmicutes;Clostridia;Clostridiales;Lachnospiraceae	2	0	2	0	2	1	3	0	1	1	0	2	1	3	1	0	1	3	2	1	4	4	0	0	0	0	0	1	0	1	2	1	4	1	0	0	0	0	0	0	1	2	0	0	0	0	0	0
denovo170555	Bacteria;Firmicutes;Clostridia;Clostridiales;Ruminococcaceae;Anaerotruncus	0	0	0	0	0	0	0	0	0	0	0	0	0	0	0	0	0	0	0	0	0	0	0	0	0	0	0	0	0	0	0	0	0	0	0	0	0	0	0	0	0	0	0	0	0	0	0	0
denovo6978	Bacteria;Bacteroidetes;Bacteroidia;Bacteroidales;Bacteroidaceae;Bacteroides	0	0	0	0	0	0	0	0	0	0	0	0	0	0	0	0	1	0	0	0	0	0	0	0	0	0	0	0	0	0	0	0	0	0	0	0	0	0	0	0	0	0	0	0	0	0	2	0
denovo12431	Bacteria;Firmicutes;Clostridia;Clostridiales;Lachnospiraceae	0	0	0	0	0	0	0	0	0	0	0	1	0	0	0	0	0	0	0	1	0	0	0	0	0	0	0	2	0	0	0	0	0	0	0	0	0	2	0	4	3	2	1	1	3	2	0	1
denovo120921	Bacteria;Bacteroidetes;Bacteroidia;Bacteroidales;Prevotellaceae	0	0	0	0	0	0	0	0	0	0	0	0	0	0	0	0	0	0	0	0	0	1	0	0	0	0	0	0	0	0	0	0	0	0	0	0	0	0	0	0	0	0	0	0	0	0	5	0
denovo159921	Bacteria;Bacteroidetes;Bacteroidia;Bacteroidales;Bacteroidaceae;Bacteroides	0	0	0	0	0	0	0	0	0	0	0	0	0	0	0	0	0	0	0	0	0	0	0	0	0	0	0	0	0	0	0	0	0	0	0	0	0	0	0	0	0	0	0	0	0	0	0	0
denovo102021	Bacteria;Firmicutes;Clostridia;Clostridiales;Lachnospiraceae;Ruminococcus2	0	0	0	0	0	0	0	0	0	0	0	4	2	1	2	0	0	3	1	1	1	0	0	0	0	0	0	0	0	1	0	0	0	0	0	0	0	2	0	2	2	7	2	4	3	4	0	0
denovo114005	Bacteria;Firmicutes;Clostridia;Clostridiales;Lachnospiraceae	0	0	7	2	3	2	1	0	1	0	0	0	0	0	0	0	0	0	0	0	1	1	0	0	0	0	0	0	0	0	0	0	0	0	0	0	0	0	0	0	0	0	0	0	0	0	1	0
denovo66860	Bacteria;Firmicutes;Clostridia;Clostridiales;Ruminococcaceae;Flavonifractor	1	11	0	2	5	5	2	3	1	2	2	0	0	2	0	0	0	0	0	0	0	3	0	0	0	0	0	1	4	0	0	0	0	3	0	0	0	0	0	0	0	0	0	0	0	0	2	0
denovo31739	Bacteria;Firmicutes;Clostridia;Clostridiales;Lachnospiraceae;Clostridium XlVa	0	0	0	0	0	0	0	0	0	0	0	4	14	17	6	1	1	0	4	3	1	0	0	0	0	0	0	0	0	0	0	0	1	0	0	0	0	3	3	1	5	11	5	0	3	2	0	0
denovo103807	Bacteria;Bacteroidetes;Bacteroidia;Bacteroidales;Porphyromonadaceae;Barnesiella	0	0	0	0	0	0	0	0	0	0	0	0	0	0	0	0	0	0	0	0	0	0	0	0	0	0	4	0	0	3	0	0	1	0	0	0	0	0	0	0	0	0	0	0	0	0	3	1
denovo135528	Bacteria;Bacteroidetes;Bacteroidia;Bacteroidales;Prevotellaceae;Prevotella	0	0	0	0	0	0	0	0	0	0	0	0	0	0	0	0	0	0	0	0	0	0	0	0	0	0	0	0	0	0	0	0	0	0	0	0	0	0	0	0	0	0	0	0	0	0	8	2
denovo58393	Bacteria;Bacteroidetes;Bacteroidia;Bacteroidales;Bacteroidaceae;Bacteroides	0	0	0	0	0	0	0	0	0	0	0	0	0	0	0	0	0	0	0	0	0	0	0	0	0	0	0	0	0	0	0	0	1	0	0	0	0	0	0	0	0	0	0	0	0	0	3	0
denovo2464	Bacteria;Firmicutes;Clostridia;Clostridiales;Lachnospiraceae	0	0	0	0	0	0	0	0	0	0	0	0	0	0	0	0	1	11	7	0	2	0	0	0	0	0	0	1	0	0	0	0	0	0	0	0	0	0	1	0	7	3	7	0	0	5	0	0
denovo23434	Bacteria;Firmicutes;Clostridia;Clostridiales	18	0	0	0	0	0	0	0	0	0	0	0	0	0	0	0	0	0	0	0	0	61	0	0	0	0	0	0	2	12	0	0	9	0	0	0	0	0	0	0	0	0	1	0	0	0	1	0
denovo89463	Bacteria;Firmicutes;Clostridia;Clostridiales;Lachnospiraceae	2	0	5	3	13	3	1	0	0	5	4	0	0	0	1	3	0	0	0	1	0	6	0	0	0	0	1	0	0	1	4	0	0	2	0	0	0	0	0	0	0	0	0	2	1	0	6	1
denovo107320	Bacteria;Firmicutes;Negativicutes;Selenomonadales;Veillonellaceae;Megamonas	2	8	0	1	5	15	2	0	1	27	0	0	0	0	0	1	0	0	0	0	0	0	0	0	0	0	0	0	0	0	0	2	0	12	0	0	0	0	0	0	0	0	0	0	0	0	3	1
denovo116893	Bacteria;Firmicutes;Clostridia;Clostridiales;Lachnospiraceae;Clostridium XlVa	0	0	0	0	0	0	0	0	0	0	0	0	0	0	0	0	0	0	0	0	0	0	0	0	0	0	0	0	0	0	0	0	0	0	0	0	0	0	1	1	1	8	4	10	4	5	0	0
denovo31744	Bacteria;Firmicutes;Clostridia;Clostridiales;Ruminococcaceae	0	0	0	0	4	0	6	0	1	0	5	0	0	0	0	0	5	0	0	0	0	0	0	0	0	0	3	2	0	25	0	7	2	17	0	0	1	0	0	0	0	0	0	0	0	1	2	3
denovo46114	Bacteria;Firmicutes;Clostridia;Clostridiales;Lachnospiraceae	0	0	0	0	0	0	0	0	0	0	0	0	0	0	0	0	0	0	0	0	0	4	0	0	0	0	5	45	12	1	0	24	14	8	0	0	0	3	3	1	0	0	0	0	0	0	0	0
denovo104727	Bacteria;Firmicutes;Clostridia;Clostridiales;Lachnospiraceae	0	0	0	0	0	1	0	0	0	0	0	6	3	4	6	2	2	1	0	1	1	0	0	0	0	0	0	0	0	0	0	0	0	1	0	0	1	1	0	1	1	3	1	1	7	2	1	0
denovo56289	Bacteria;Firmicutes;Clostridia;Clostridiales;Lachnospiraceae	1	1	0	0	1	0	1	0	0	0	1	3	4	11	8	0	0	1	1	1	1	2	0	0	0	0	1	0	1	1	0	2	2	0	0	0	0	0	0	0	0	1	2	2	4	1	1	0
denovo101064	Bacteria;Firmicutes;Clostridia;Clostridiales;Lachnospiraceae;Ruminococcus2	0	1	0	1	0	0	0	1	0	0	0	1	1	1	2	0	2	0	0	0	1	0	0	0	0	0	1	0	0	0	0	2	1	0	0	0	0	0	0	0	2	0	6	4	1	4	2	0
denovo46708	Bacteria;Bacteroidetes;Bacteroidia;Bacteroidales;Prevotellaceae	0	0	0	0	0	0	0	0	0	0	0	1	0	0	0	0	0	0	0	0	0	0	0	0	0	0	0	0	0	2	0	0	0	0	0	0	0	0	0	0	0	0	0	0	0	0	4	3
denovo34915	Bacteria;Firmicutes;Bacilli;Lactobacillales;Lactobacillaceae;Lactobacillus	4	0	0	0	2	0	0	0	0	0	0	0	0	3	0	0	0	0	0	0	0	4	0	0	0	0	0	0	0	0	0	0	0	0	0	0	0	0	0	0	0	0	0	0	0	0	8	1
denovo102989	Bacteria;Firmicutes;Clostridia;Clostridiales;Lachnospiraceae;Clostridium XlVa	1	0	0	0	0	0	0	0	0	1	0	0	0	0	0	0	1	0	9	11	0	0	0	0	0	0	2	0	0	0	0	1	0	1	0	0	0	0	1	0	0	1	1	2	1	0	0	0
denovo99181	Bacteria;Bacteroidetes;Bacteroidia;Bacteroidales;Bacteroidaceae;Bacteroides	0	0	0	0	0	0	0	6	0	0	0	1	0	3	0	0	0	0	0	0	0	0	0	0	0	0	0	0	0	0	0	0	2	0	0	0	0	0	0	0	0	0	0	0	0	0	0	0
denovo38814	Bacteria;Firmicutes;Bacilli;Lactobacillales;Lactobacillaceae;Lactobacillus	0	2	0	0	0	0	0	0	0	0	0	0	0	0	0	0	0	0	0	0	0	0	0	0	0	0	0	0	0	0	0	0	0	0	0	0	0	10	0	0	0	0	0	0	2	0	1	0
denovo103302	Bacteria;Bacteroidetes;Bacteroidia;Bacteroidales;Bacteroidaceae;Bacteroides	0	0	0	0	0	0	0	1	1	1	0	0	0	0	0	0	0	0	2	0	0	1	0	0	0	0	0	0	0	0	0	0	0	0	0	0	0	0	0	0	0	0	0	0	0	0	0	0
denovo147144	Bacteria;Firmicutes;Clostridia;Clostridiales;Lachnospiraceae;Clostridium XlVa	0	0	0	0	0	0	0	0	0	0	0	0	0	0	0	0	1	0	0	0	0	0	0	0	0	0	0	1	0	0	0	0	0	0	1	0	2	15	0	2	3	1	0	2	0	7	1	0
denovo162420	Bacteria;Firmicutes;Clostridia;Clostridiales;Clostridiaceae 1;Clostridium sensu stricto	0	0	0	0	0	0	0	0	0	0	0	0	0	0	0	0	0	0	0	0	0	2	37	28	4	0	0	0	0	0	0	0	0	0	10	26	14	0	0	0	0	0	0	0	0	0	0	0
denovo41549	Bacteria;Firmicutes;Clostridia;Clostridiales;Lachnospiraceae;Blautia	0	0	0	0	0	0	0	0	0	0	0	0	0	0	0	0	0	0	0	0	0	0	0	0	0	0	0	0	0	0	0	0	0	0	0	0	0	0	0	0	0	0	0	0	0	0	0	0
denovo88527	Bacteria;Firmicutes;Clostridia;Clostridiales;Lachnospiraceae;Clostridium XlVa	0	25	17	3	65	3	1	0	0	0	0	0	0	0	0	1	0	0	0	0	0	0	0	0	0	0	0	2	0	0	0	0	0	0	0	0	0	0	0	0	0	0	0	0	0	0	0	0
denovo124613	Bacteria;Firmicutes;Clostridia;Clostridiales;Ruminococcaceae;Pseudoflavonifractor	0	0	0	0	0	0	0	0	0	0	0	0	0	0	0	0	0	0	0	0	0	4	0	0	0	3	5	0	5	1	0	0	49	2	0	0	0	0	0	0	0	0	0	0	0	0	0	0
denovo94341	Bacteria;Bacteroidetes;Bacteroidia;Bacteroidales	0	0	24	0	0	0	0	0	0	0	0	0	1	0	0	0	0	0	0	0	0	0	0	0	0	0	0	0	0	0	0	0	0	0	0	0	0	0	0	0	0	0	0	0	0	0	5	0
denovo38536	Bacteria;Firmicutes;Clostridia;Clostridiales	0	1	0	4	0	0	0	0	1	1	19	0	0	0	0	0	0	0	0	0	0	0	0	0	0	0	0	7	0	0	0	0	44	2	0	0	0	1	0	0	0	0	0	0	0	0	9	3
denovo72409	Bacteria;Bacteroidetes;Bacteroidia;Bacteroidales;Porphyromonadaceae;Parabacteroides	1	0	0	0	0	0	0	0	0	0	0	0	0	0	0	0	0	0	0	0	0	4	0	0	0	2	45	0	0	0	0	0	0	0	0	0	0	0	0	0	0	0	0	0	0	0	1	0
denovo67569	Bacteria;Firmicutes;Clostridia;Clostridiales;Ruminococcaceae;Oscillibacter	0	6	0	2	1	5	1	6	2	3	4	0	0	0	0	1	0	0	0	0	0	2	0	0	0	0	4	3	4	1	2	8	3	5	0	0	0	0	0	0	0	1	0	0	0	0	9	2
denovo25837	Bacteria;Firmicutes;Clostridia;Clostridiales;Lachnospiraceae;Ruminococcus2	1	0	0	0	0	0	0	0	0	0	0	0	0	2	1	0	1	0	0	0	3	0	0	0	0	0	0	0	0	0	0	0	1	0	0	0	0	1	0	1	2	4	3	1	2	5	0	0
denovo156977	Bacteria;Firmicutes;Clostridia;Clostridiales;Lachnospiraceae;Ruminococcus2	0	0	0	0	0	0	0	0	0	0	0	0	0	0	0	0	5	2	4	3	3	0	0	0	0	0	0	0	0	0	0	0	0	0	0	0	0	0	0	0	1	0	6	0	2	0	0	0
denovo38145	Bacteria;Firmicutes;Clostridia;Clostridiales;Lachnospiraceae;Clostridium XlVa	0	0	2	0	0	1	0	1	0	0	0	0	0	0	0	0	3	5	4	1	9	0	0	0	0	2	1	0	1	1	0	0	0	1	0	0	0	16	6	1	1	5	7	3	0	2	0	0
denovo164944	Bacteria;Bacteroidetes;Bacteroidia;Bacteroidales;Bacteroidaceae;Bacteroides	0	0	0	0	0	0	0	0	0	0	0	0	0	0	0	0	0	0	0	0	0	14	0	0	0	0	2	5	2	3	5	3	82	4	0	0	0	0	0	0	0	0	0	1	0	0	0	0
denovo124831	Bacteria;Bacteroidetes;Bacteroidia;Bacteroidales;Bacteroidaceae;Bacteroides	0	0	0	0	0	0	0	22	0	0	0	0	0	0	0	0	0	0	0	0	0	6	0	0	0	0	0	0	0	1	0	0	11	0	0	0	0	0	0	0	0	0	0	0	0	0	0	0
denovo73621	Bacteria;Firmicutes;Clostridia;Clostridiales;Lachnospiraceae	0	0	0	0	1	0	0	0	0	0	0	0	0	0	0	0	0	0	0	0	0	0	0	0	0	0	1	1	1	0	0	0	0	0	0	0	0	0	0	0	0	0	0	0	0	0	0	0
denovo5124	Bacteria;Firmicutes;Clostridia;Clostridiales;Lachnospiraceae;Ruminococcus2	0	0	0	0	0	0	0	0	0	0	0	1	0	0	1	0	0	0	1	3	0	0	0	0	0	0	0	0	0	0	0	0	0	0	0	0	0	1	1	0	0	0	0	0	3	0	1	1
denovo4529	Bacteria;Firmicutes;Clostridia;Clostridiales;Lachnospiraceae	0	0	4	3	10	7	1	6	1	0	2	0	0	0	1	0	0	0	0	0	1	0	0	0	0	7	8	3	0	5	3	3	7	1	0	0	0	2	2	0	0	0	0	0	0	0	0	7
denovo7841	Bacteria;Bacteroidetes;Bacteroidia;Bacteroidales;Rikenellaceae;Alistipes	0	0	0	0	0	0	0	0	0	0	0	0	0	0	0	0	0	1	0	0	0	0	0	0	0	0	0	0	0	2	51	0	0	0	0	0	0	0	0	0	0	0	0	0	0	0	1	0
denovo122245	Bacteria;Firmicutes;Clostridia;Clostridiales;Lachnospiraceae	0	0	0	2	1	0	0	0	0	0	0	0	0	0	0	0	0	0	0	1	1	0	0	0	0	0	0	1	0	0	0	0	0	0	0	0	0	10	5	7	4	1	3	1	1	5	0	0
denovo14233	Bacteria;Firmicutes;Clostridia;Clostridiales	1	0	0	0	0	0	0	0	0	0	0	0	0	0	0	0	0	0	0	0	0	2	0	0	0	3	0	96	1	4	0	0	12	0	0	0	0	1	0	0	0	0	0	0	0	0	0	0
denovo30974	Bacteria;Firmicutes;Negativicutes;Selenomonadales;Veillonellaceae;Megamonas	0	0	0	0	1	0	0	0	10	0	0	0	0	0	0	0	0	0	0	0	0	0	0	0	0	0	0	0	25	6	0	0	3	1	0	1	0	0	0	0	0	0	0	0	0	0	1	0
denovo47154	Bacteria;Firmicutes;Clostridia;Clostridiales	0	0	0	0	0	0	0	0	0	0	0	4	0	7	0	0	3	1	2	4	2	0	0	0	0	0	0	0	0	0	0	0	0	0	0	0	0	24	4	4	5	1	1	4	0	0	0	0
denovo17377	Bacteria;Bacteroidetes;Bacteroidia;Bacteroidales;Porphyromonadaceae	3	0	0	0	0	0	0	0	0	0	0	0	0	0	0	0	0	0	0	0	0	14	0	0	0	0	70	0	0	0	0	0	0	0	0	0	0	0	0	1	0	0	0	0	0	1	2	1
denovo109260	Bacteria;Proteobacteria;Gammaproteobacteria;Enterobacteriales;Enterobacteriaceae;Proteus	0	0	0	0	1	0	0	0	0	0	0	6	7	16	1	8	1	6	7	3	5	0	0	1	0	0	0	0	0	0	0	0	0	0	0	0	0	0	0	0	0	0	0	0	0	0	0	0
denovo19978	Bacteria;Bacteroidetes;Bacteroidia;Bacteroidales;Bacteroidaceae;Bacteroides	5	0	3	0	0	0	0	0	0	0	0	0	0	0	0	0	1	0	0	0	0	6	0	0	0	0	0	0	0	2	0	0	0	0	0	0	0	0	0	0	0	0	0	0	0	0	0	0
denovo56939	Bacteria;Bacteroidetes;Bacteroidia;Bacteroidales;Prevotellaceae;Paraprevotella	4	0	1	0	0	0	0	0	1	0	0	0	0	0	0	0	0	0	0	0	0	2	0	0	0	0	0	0	0	0	0	0	0	0	0	0	0	0	0	0	0	0	0	0	0	0	8	0
denovo138654	Bacteria;Bacteroidetes;Bacteroidia;Bacteroidales;Porphyromonadaceae	2	0	0	0	0	0	0	0	0	0	0	0	0	0	0	0	0	0	0	0	0	2	0	1	0	3	8	13	0	0	0	1	0	22	0	0	0	8	5	1	13	6	9	10	7	5	0	0
denovo36686	Bacteria;Bacteroidetes;Bacteroidia;Bacteroidales;Bacteroidaceae;Bacteroides	0	0	0	0	0	0	0	0	0	0	0	0	0	1	0	0	0	0	0	0	1	0	0	0	0	0	0	0	0	0	0	0	0	0	0	0	0	0	0	0	0	0	0	0	0	0	2	0
denovo137481	Bacteria;Firmicutes;Negativicutes;Selenomonadales;Veillonellaceae;Megamonas	1	0	0	0	2	3	2	2	0	2	0	0	0	0	0	0	0	0	0	0	0	0	0	0	0	0	0	0	1	0	2	2	1	9	0	0	0	0	0	0	0	0	0	0	0	1	0	0
denovo31462	Bacteria;Firmicutes;Clostridia;Clostridiales;Lachnospiraceae	0	0	0	0	0	0	0	0	0	0	0	0	0	0	0	0	0	0	0	0	0	0	0	0	0	0	0	0	0	0	0	0	0	0	0	0	0	19	2	1	0	0	0	1	13	0	0	1
denovo131158	Bacteria;Firmicutes;Clostridia;Clostridiales;Ruminococcaceae	1	0	2	8	6	11	0	0	1	1	1	0	0	0	1	2	0	0	0	0	0	0	0	0	0	0	0	0	0	0	0	1	0	0	0	0	0	0	0	0	0	0	0	0	0	0	2	2
denovo89973	Bacteria;Firmicutes;Clostridia;Clostridiales	0	0	0	0	0	1	0	0	0	0	2	0	0	0	0	0	0	0	0	0	0	0	0	0	0	0	1	0	0	1	0	0	0	1	0	0	0	0	0	0	0	0	0	0	0	0	1	0
denovo102572	Bacteria;Firmicutes;Clostridia;Clostridiales;Lachnospiraceae;Ruminococcus2	0	0	0	0	0	0	1	0	0	0	0	2	1	2	0	0	2	1	3	1	0	0	0	0	0	0	1	0	0	1	0	0	0	0	0	0	0	4	0	1	2	0	2	3	1	2	1	0
denovo1840	Bacteria;Firmicutes;Clostridia;Clostridiales;Ruminococcaceae;Flavonifractor	0	0	0	0	0	0	1	3	2	0	0	1	0	27	14	0	4	17	12	11	22	0	0	0	0	0	0	0	0	0	0	0	0	0	0	0	0	0	0	0	0	0	0	0	0	0	0	0
denovo60972	Bacteria;Firmicutes;Clostridia;Clostridiales;Lachnospiraceae	0	0	0	0	1	0	0	0	0	0	0	6	6	12	11	5	0	3	0	0	1	0	0	0	0	1	0	0	0	0	0	0	0	0	0	0	0	0	0	0	1	7	4	2	3	1	0	1
denovo47845	Bacteria;Firmicutes;Clostridia;Clostridiales;Ruminococcaceae	0	0	0	0	0	0	0	0	0	0	0	1	1	6	0	1	0	0	0	0	0	0	0	0	0	0	0	0	0	1	0	0	4	0	0	0	0	0	0	0	0	0	0	0	0	0	2	0
denovo95161	Bacteria;Firmicutes;Clostridia;Clostridiales;Lachnospiraceae	0	0	0	0	0	0	0	0	0	0	0	0	0	0	1	0	0	0	0	0	0	0	0	0	0	0	0	0	0	0	0	0	0	0	0	0	0	0	0	1	0	0	0	0	0	0	1	0
denovo62566	Bacteria;Firmicutes;Clostridia;Clostridiales;Lachnospiraceae	0	0	0	1	1	0	1	0	0	0	1	1	1	0	0	4	1	0	1	1	0	0	0	0	0	0	0	1	0	0	0	0	0	0	0	0	0	4	2	4	5	1	1	0	0	2	0	1
denovo35540	Bacteria;Firmicutes;Clostridia;Clostridiales	0	1	0	1	0	0	0	0	1	3	22	0	0	0	0	0	0	0	0	0	0	0	0	0	0	0	0	0	0	0	1	0	8	0	0	0	0	0	0	0	0	0	0	0	0	0	4	14
denovo35065	Bacteria;Bacteroidetes;Bacteroidia;Bacteroidales;Bacteroidaceae;Bacteroides	0	0	7	0	0	0	0	0	0	0	0	0	0	0	0	0	0	0	0	0	0	1	0	0	0	0	1	0	0	0	0	0	1	0	0	0	0	0	0	0	0	0	0	0	0	0	4	0
denovo161571	Bacteria;Bacteroidetes;Bacteroidia;Bacteroidales	0	0	0	0	0	0	0	0	1	0	0	0	0	0	0	0	0	0	1	0	0	0	0	0	0	0	0	0	0	0	0	0	0	0	0	0	0	0	0	0	0	0	0	0	0	0	2	1
denovo142530	Bacteria;Bacteroidetes;Bacteroidia;Bacteroidales	0	0	0	0	0	1	1	0	0	0	0	1	0	0	0	0	0	0	0	1	1	0	0	0	0	0	0	0	0	0	0	0	0	0	0	0	0	0	0	0	0	0	0	0	0	0	8	0
denovo104284	Bacteria;Proteobacteria;Deltaproteobacteria;Bdellovibrionales;Bdellovibrionaceae;Vampirovibrio	2	0	0	0	0	0	0	0	0	0	0	0	0	0	0	0	0	0	0	0	0	0	0	0	0	0	0	0	0	0	0	0	0	0	0	0	0	0	0	0	0	0	0	0	0	0	5	0
denovo131090	Bacteria;Bacteroidetes;Bacteroidia;Bacteroidales;Bacteroidaceae;Bacteroides	2	0	0	0	0	0	0	41	0	0	0	0	0	1	0	0	0	0	0	2	1	0	0	0	0	0	0	0	0	0	0	0	0	0	0	0	0	0	0	0	0	0	0	0	0	0	0	0
denovo142225	Bacteria;Proteobacteria;Gammaproteobacteria;Aeromonadales;Succinivibrionaceae	0	0	0	0	0	0	0	0	0	0	0	0	0	0	0	0	0	0	0	0	0	0	0	0	0	0	0	0	0	0	0	0	0	0	0	0	0	0	0	0	0	0	0	0	0	0	0	0
denovo43423	Bacteria;Firmicutes;Clostridia;Clostridiales;Lachnospiraceae;Ruminococcus2	1	1	0	1	2	2	0	0	0	2	6	0	0	0	0	1	1	0	0	0	0	0	0	0	0	0	1	0	1	18	1	6	1	0	0	0	0	0	0	1	0	0	0	1	0	0	1	0
denovo54150	Bacteria;Firmicutes;Clostridia;Clostridiales;Lachnospiraceae	0	0	0	0	0	0	0	0	0	0	0	3	7	14	2	1	6	2	15	15	10	0	0	0	0	0	0	0	0	0	0	0	0	1	0	0	0	5	3	0	2	2	1	3	2	0	0	0
denovo89154	Bacteria;Firmicutes;Bacilli;Lactobacillales;Lactobacillaceae;Lactobacillus	13	0	0	0	0	0	0	0	0	0	0	0	3	0	0	0	0	5	0	0	0	0	0	0	0	0	0	0	0	0	0	0	0	0	0	0	0	0	0	0	0	0	0	0	0	0	18	4
denovo34521	Bacteria;Bacteroidetes;Bacteroidia;Bacteroidales	0	0	0	0	0	0	0	0	0	0	0	0	0	0	0	0	0	0	0	0	0	0	0	0	0	0	0	0	0	0	0	0	0	0	0	0	0	0	0	0	0	0	0	0	0	0	16	2
denovo63276	Bacteria;Bacteroidetes;Bacteroidia;Bacteroidales;Bacteroidaceae;Bacteroides	9	0	0	0	0	0	0	0	0	0	0	0	0	0	0	0	0	0	0	0	0	0	0	0	0	0	0	0	0	0	0	0	0	0	0	0	0	0	0	0	0	0	0	0	0	0	0	0
denovo81209	Bacteria;Firmicutes;Clostridia;Clostridiales;Lachnospiraceae;Clostridium XlVa	0	0	0	0	0	0	0	0	0	0	0	1	2	3	0	0	5	1	7	6	4	0	0	0	0	0	0	1	0	0	0	0	0	0	0	0	0	3	1	0	2	1	3	0	2	1	0	2
denovo126827	Bacteria;Bacteroidetes;Bacteroidia;Bacteroidales	0	0	2	0	0	0	0	0	0	0	0	0	0	0	0	0	0	0	0	0	0	0	0	0	0	0	0	0	0	0	0	0	0	0	0	0	0	0	0	0	0	0	0	0	0	0	0	0
denovo119496	Bacteria;Bacteroidetes;Bacteroidia;Bacteroidales	0	0	0	0	0	0	0	0	0	0	0	0	0	0	0	0	0	0	0	0	0	0	0	0	0	0	0	0	0	0	0	0	0	0	0	0	0	0	0	0	0	0	0	0	0	0	0	0
denovo115112	Bacteria;Firmicutes;Clostridia;Clostridiales;Lachnospiraceae;Ruminococcus2	0	0	0	0	0	0	0	0	0	0	0	0	0	0	0	0	0	0	0	1	0	0	0	0	0	0	0	0	0	0	0	0	0	0	0	0	0	0	0	1	0	1	0	1	5	0	0	0
denovo73446	Bacteria;Bacteroidetes;Bacteroidia;Bacteroidales;Porphyromonadaceae;Barnesiella	1	1	0	0	0	1	7	1	12	0	0	0	0	0	0	0	0	0	0	0	1	0	0	0	0	0	0	0	0	0	0	0	0	0	0	0	0	0	0	0	0	0	0	0	0	0	0	0
denovo98516	Bacteria;Firmicutes;Clostridia;Clostridiales;Lachnospiraceae	0	0	0	0	0	0	0	0	0	0	0	0	0	1	0	0	0	0	0	0	0	0	0	0	0	0	0	0	0	0	0	0	0	0	0	0	0	0	0	0	10	4	11	7	11	1	0	2
denovo89637	Bacteria;Proteobacteria;Betaproteobacteria;Burkholderiales;Sutterellaceae;Parasutterella	2	0	1	0	0	0	0	2	0	0	0	0	0	0	0	0	0	0	0	0	0	0	0	0	0	23	0	0	1	1	0	13	1	1	0	0	0	1	0	1	0	0	0	0	0	0	11	0
denovo158277	Bacteria;Bacteroidetes;Bacteroidia;Bacteroidales;Bacteroidaceae;Bacteroides	0	0	0	0	0	0	0	0	0	0	0	0	0	0	0	0	0	0	0	0	0	0	0	0	0	0	0	0	0	0	0	0	0	0	0	0	0	0	0	0	0	0	0	0	0	0	0	0
denovo8456	Bacteria;Firmicutes;Clostridia;Clostridiales;Lachnospiraceae;Ruminococcus2	1	0	0	0	0	0	0	2	0	1	0	0	0	0	0	0	0	0	2	3	2	1	0	0	0	0	0	1	0	0	0	0	0	0	0	0	0	0	0	2	2	5	3	0	2	2	0	0
denovo85164	Bacteria;Firmicutes;Clostridia;Clostridiales;Lachnospiraceae	0	1	0	0	0	0	0	0	0	0	0	4	1	6	0	6	4	6	4	3	8	0	0	0	0	0	0	0	0	0	0	0	0	0	0	0	0	2	3	2	2	1	0	2	2	1	0	0
denovo40598	Bacteria;Bacteroidetes;Bacteroidia;Bacteroidales	0	0	1	0	0	0	0	1	0	0	0	0	0	0	0	0	0	0	0	0	0	4	0	0	0	0	0	0	1	0	99	0	0	0	0	0	0	0	0	0	0	0	0	0	0	0	0	0
denovo165663	Bacteria;Bacteroidetes;Bacteroidia;Bacteroidales;Bacteroidaceae;Bacteroides	0	0	1	0	0	0	0	57	1	0	0	0	0	0	0	0	0	0	0	0	1	2	0	0	0	0	0	0	0	9	0	0	0	0	0	0	0	0	0	0	0	0	0	0	0	0	0	0
denovo94121	Bacteria;Firmicutes;Clostridia;Clostridiales;Lachnospiraceae;Ruminococcus2	0	0	0	0	0	0	0	0	0	0	0	1	1	0	0	0	0	0	9	12	0	0	0	0	0	0	0	1	1	0	0	0	0	0	0	0	0	2	0	1	0	0	0	0	1	0	0	0
denovo107956	Bacteria;Firmicutes;Clostridia;Clostridiales;Ruminococcaceae;Pseudoflavonifractor	1	1	0	0	0	0	3	1	0	0	2	0	0	0	0	0	0	0	0	1	0	0	0	0	0	0	1	0	0	0	0	0	1	1	0	0	0	0	0	0	0	0	0	0	0	0	2	1
denovo104222	Bacteria;Firmicutes;Clostridia;Clostridiales;Lachnospiraceae;Ruminococcus2	0	0	0	1	1	0	0	0	0	0	0	0	0	0	0	0	0	0	8	4	1	0	0	0	0	0	2	2	1	0	0	0	0	0	0	0	0	5	1	1	1	2	0	3	1	1	1	1
denovo97113	Bacteria;Actinobacteria;Actinobacteria;Coriobacteriales;Coriobacteriaceae;Collinsella	0	0	0	0	1	1	38	0	1	0	8	0	0	0	0	0	0	1	0	0	0	0	0	0	0	0	0	0	0	0	0	0	0	0	0	0	0	0	0	0	0	0	0	0	0	0	1	1
denovo125603	Bacteria;Firmicutes;Clostridia;Clostridiales;Lachnospiraceae;Coprococcus	1	0	0	0	1	0	0	0	0	0	0	1	1	1	1	0	0	0	0	0	0	0	0	0	0	0	0	0	0	0	0	1	0	2	0	0	0	0	1	0	4	1	5	3	2	3	0	0
denovo134716	Bacteria;Proteobacteria;Deltaproteobacteria;Desulfovibrionales;Desulfovibrionaceae;Desulfovibrio	0	0	0	0	0	0	0	0	0	0	0	0	1	0	0	0	0	0	0	0	0	4	0	0	0	0	0	0	0	0	0	0	0	0	0	0	0	0	0	0	0	0	0	0	0	0	0	0
denovo898	Bacteria;Bacteroidetes;Bacteroidia;Bacteroidales;Bacteroidaceae;Bacteroides	10	0	0	0	0	0	0	0	0	0	0	0	0	0	0	0	0	0	0	0	0	6	0	0	0	0	0	0	0	0	0	0	0	0	0	0	0	0	0	0	0	0	0	0	0	0	0	0
denovo141500	Bacteria;Bacteroidetes;Bacteroidia;Bacteroidales;Porphyromonadaceae	7	0	0	0	0	0	0	0	0	0	0	0	0	0	0	0	0	0	0	0	0	1	0	0	0	0	0	0	0	0	0	0	0	0	0	0	0	0	0	0	0	0	0	0	0	0	40	0
denovo96547	Bacteria;Firmicutes;Clostridia;Clostridiales;Lachnospiraceae	0	0	0	0	0	0	0	0	0	0	0	0	0	5	0	2	3	1	2	2	4	0	0	0	0	0	0	0	0	0	0	0	0	1	1	0	1	2	3	2	5	1	0	5	3	1	1	0
denovo168822	Bacteria;Firmicutes;Erysipelotrichia;Erysipelotrichales;Erysipelotrichaceae;Clostridium XVIII	0	0	0	0	1	0	0	0	0	0	0	0	0	0	20	0	31	41	1	15	0	0	0	0	0	0	0	0	0	0	0	0	0	0	0	0	0	0	0	0	0	0	0	0	0	0	0	0
denovo150644	Bacteria;Bacteroidetes;Bacteroidia;Bacteroidales	0	0	0	0	0	0	0	0	0	0	0	0	0	0	0	0	0	0	0	0	0	0	0	1	0	0	0	0	0	0	0	0	0	0	0	0	0	0	0	0	0	0	0	0	0	0	7	1
denovo36397	Bacteria;Bacteroidetes;Bacteroidia;Bacteroidales;Rikenellaceae;Alistipes	4	0	0	0	0	0	0	0	0	0	0	0	0	0	0	0	0	1	1	0	1	0	0	0	0	0	0	0	0	0	0	0	0	0	0	0	0	0	0	0	0	0	0	0	0	0	0	0
denovo105585	Bacteria;Bacteroidetes;Bacteroidia;Bacteroidales;Bacteroidaceae;Bacteroides	0	0	0	0	0	0	0	0	0	0	0	0	0	0	0	0	0	0	0	0	0	0	0	0	0	0	0	0	0	0	0	0	0	0	0	0	0	0	0	0	0	0	0	0	0	0	0	0
denovo93402	Bacteria;Bacteroidetes;Bacteroidia;Bacteroidales;Bacteroidaceae;Bacteroides	1	0	0	0	0	0	0	7	0	0	1	0	0	1	0	0	0	0	0	0	0	26	0	0	0	0	0	0	0	0	0	0	0	0	1	0	0	0	0	0	0	0	0	0	0	0	0	0
denovo44691	Bacteria;Proteobacteria;Betaproteobacteria;Burkholderiales;Sutterellaceae;Parasutterella	0	0	1	0	0	1	0	0	0	0	0	1	0	0	0	0	0	0	0	0	0	1	0	0	0	0	0	0	0	1	0	0	0	0	0	0	0	0	0	0	0	0	0	0	0	0	0	0
denovo42415	Bacteria;Bacteroidetes;Bacteroidia;Bacteroidales;Bacteroidaceae;Bacteroides	1	0	0	0	0	0	0	0	0	0	0	0	0	0	0	0	0	0	0	0	0	0	0	0	0	0	0	0	0	0	0	0	0	0	0	0	0	0	0	0	0	0	0	0	1	0	2	0
denovo105786	Bacteria;Bacteroidetes;Bacteroidia;Bacteroidales;Porphyromonadaceae;Barnesiella	0	0	0	1	1	1	0	0	0	0	0	0	0	2	0	0	0	0	0	0	0	0	0	0	0	0	6	39	0	1	3	5	1	5	0	0	0	0	1	0	0	0	0	0	0	0	0	0
denovo127067	Bacteria;Proteobacteria;Gammaproteobacteria;Enterobacteriales;Enterobacteriaceae;Gibbsiella	0	0	0	0	0	0	1	1	0	0	0	0	0	0	0	0	1	16	4	3	2	0	0	1	0	0	0	0	0	0	0	0	0	1	0	0	0	0	0	0	5	1	1	1	0	6	0	0
denovo152540	Bacteria;Firmicutes;Bacilli;Lactobacillales;Carnobacteriaceae	0	1	0	0	0	0	0	0	0	0	0	0	0	0	0	0	0	0	0	0	0	0	0	0	0	0	0	0	0	0	0	0	0	0	0	0	0	0	0	0	0	0	0	0	0	0	0	0
denovo12181	Bacteria;Bacteroidetes;Bacteroidia;Bacteroidales;Rikenellaceae;Alistipes	0	0	0	0	0	0	108	0	1	0	0	0	0	0	0	0	1	0	0	1	0	0	0	0	0	0	0	0	0	0	0	0	0	0	0	0	0	0	0	0	0	0	0	0	0	0	1	0
denovo88661	Bacteria;Firmicutes;Clostridia;Clostridiales;Ruminococcaceae;Subdoligranulum	2	3	0	5	4	7	4	0	0	5	0	0	0	0	0	0	0	0	0	0	0	0	0	0	0	0	0	0	1	0	0	0	0	2	0	0	0	0	0	0	0	0	0	0	0	0	0	14
denovo169359	Bacteria;Firmicutes;Clostridia;Clostridiales;Ruminococcaceae;Flavonifractor	0	0	0	0	0	0	0	0	0	0	0	1	4	13	2	1	1	1	3	0	1	0	0	0	0	0	0	0	0	0	0	0	0	0	0	0	0	0	0	1	8	8	2	2	2	1	0	0
denovo80099	Bacteria;Firmicutes;Clostridia;Clostridiales;Lachnospiraceae;Clostridium XlVa	0	0	0	0	0	0	1	0	0	0	0	1	8	11	3	0	5	4	11	5	13	0	0	0	0	0	0	0	0	0	0	0	0	0	0	0	0	2	1	1	5	2	7	0	7	1	0	0
denovo170546	Bacteria;Firmicutes;Clostridia;Clostridiales;Lachnospiraceae;Ruminococcus2	0	0	0	0	0	0	1	0	0	0	0	0	0	0	0	0	0	0	1	1	7	0	0	0	0	0	0	0	0	0	0	0	0	1	0	0	0	2	1	3	0	0	2	4	4	0	0	0
denovo107887	Bacteria;Firmicutes;Clostridia;Clostridiales;Ruminococcaceae;Flavonifractor	0	0	0	0	0	0	0	0	0	0	0	0	0	1	0	0	0	0	0	0	0	0	0	0	0	0	0	1	0	0	1	0	2	0	0	0	0	0	0	0	0	0	0	0	0	0	1	0
denovo90530	Bacteria;Bacteroidetes;Bacteroidia;Bacteroidales;Bacteroidaceae;Bacteroides	0	0	0	0	0	0	0	0	0	0	0	0	0	0	0	0	0	0	0	0	0	0	0	0	0	0	0	0	0	0	0	0	0	0	0	0	0	0	0	0	0	0	0	0	0	0	0	0
denovo166945	Bacteria;Bacteroidetes;Bacteroidia;Bacteroidales;Prevotellaceae;Hallella	1	0	12	0	0	0	0	0	0	0	0	0	1	0	0	0	0	0	0	0	0	0	0	0	0	0	0	0	0	0	0	0	0	0	0	0	0	0	0	0	0	0	0	0	0	0	1	0
denovo62972	Bacteria;Bacteroidetes;Bacteroidia;Bacteroidales;Rikenellaceae;Alistipes	0	0	0	0	0	0	0	0	0	0	0	0	0	0	0	0	0	0	0	0	0	0	0	0	0	1	16	32	3	2	22	24	3	8	0	0	0	0	1	0	0	0	0	0	1	0	0	1
denovo75139	Bacteria;Firmicutes;Clostridia;Clostridiales;Peptococcaceae 1;Peptococcus	15	0	1	0	0	0	0	0	0	0	0	0	0	0	0	0	0	0	0	0	0	11	1	0	0	0	0	0	1	0	0	8	0	6	0	0	0	0	0	0	0	0	0	0	0	0	0	0
denovo102199	Bacteria;Firmicutes;Clostridia;Clostridiales;Lachnospiraceae;Clostridium XlVa	0	0	0	0	0	0	0	0	1	0	0	0	0	0	1	0	0	1	2	1	4	0	0	0	0	0	1	1	0	0	0	0	0	0	0	0	0	4	2	1	2	2	5	1	2	1	0	0
denovo169525	Bacteria;Firmicutes;Clostridia;Clostridiales;Ruminococcaceae	1	0	0	0	0	1	5	0	0	0	12	0	0	0	0	0	0	0	0	0	0	16	0	0	0	0	3	3	4	0	0	8	0	11	0	0	0	0	0	0	0	0	0	0	0	0	36	0
denovo75860	Bacteria;Bacteroidetes;Bacteroidia;Bacteroidales;Bacteroidaceae;Bacteroides	5	0	0	0	0	0	0	1	0	0	0	0	0	0	0	0	0	0	0	0	0	1	0	0	0	0	0	0	0	0	0	0	0	0	0	0	0	0	0	0	0	0	0	0	0	0	2	0
denovo161551	Bacteria;Bacteroidetes;Bacteroidia;Bacteroidales	0	0	0	0	0	0	0	0	0	0	0	0	1	0	0	0	0	0	0	0	0	0	0	0	0	0	0	0	0	1	0	0	0	0	0	0	0	0	0	0	0	0	0	0	0	0	1	3
denovo36642	Bacteria;Bacteroidetes;Bacteroidia;Bacteroidales;Porphyromonadaceae	2	0	5	0	0	0	0	0	0	0	0	0	0	0	0	0	1	1	1	0	0	0	0	0	0	0	0	0	0	0	0	0	0	0	0	0	0	0	0	0	0	0	0	0	0	0	1	0
denovo4457	Bacteria;Bacteroidetes;Bacteroidia;Bacteroidales;Bacteroidaceae;Bacteroides	0	0	0	0	0	0	0	0	0	0	0	0	0	0	0	0	0	0	0	0	0	0	0	0	0	0	0	0	0	0	0	0	0	0	0	0	0	0	0	0	0	0	0	0	0	0	0	0
denovo170692	Bacteria;Proteobacteria;Betaproteobacteria;Burkholderiales;Sutterellaceae;Parasutterella	0	0	0	0	0	0	0	1	0	0	0	0	0	1	0	0	0	0	0	0	0	0	0	0	0	0	0	0	2	0	0	0	0	0	0	0	0	0	0	0	0	0	0	0	0	0	0	0
denovo11801	Bacteria;Firmicutes;Clostridia;Clostridiales;Lachnospiraceae	0	0	0	0	0	0	0	0	0	0	0	1	2	2	0	0	4	3	8	5	3	0	0	0	0	0	0	1	0	0	0	0	0	0	0	0	0	5	2	0	5	1	3	0	1	5	0	0
denovo85435	Bacteria;Bacteroidetes;Bacteroidia;Bacteroidales	3	0	0	0	0	0	0	0	0	0	0	0	0	0	0	0	0	0	0	0	0	0	0	0	0	0	0	0	0	0	0	0	0	0	0	0	0	0	0	0	0	0	0	0	0	0	2	0
denovo74939	Bacteria;Bacteroidetes;Bacteroidia;Bacteroidales;Bacteroidaceae;Bacteroides	0	0	0	0	0	0	0	0	0	0	0	0	0	0	0	0	0	0	0	0	0	0	0	0	0	0	0	0	0	0	0	0	0	0	0	0	0	0	0	0	0	0	0	0	0	0	0	0
denovo23856	Bacteria;Firmicutes;Negativicutes;Selenomonadales;Veillonellaceae;Megamonas	0	0	0	0	0	0	1	0	6	0	8	0	0	0	0	0	0	0	1	1	0	0	0	0	0	0	0	0	4	1	0	0	2	0	0	0	0	0	0	0	0	0	0	0	0	0	0	0
denovo42814	Bacteria;Proteobacteria;Gammaproteobacteria;Aeromonadales;Succinivibrionaceae	0	0	0	0	0	0	0	0	0	0	0	25	14	58	5	9	0	0	0	0	0	0	0	0	0	0	0	0	0	0	0	0	0	0	0	0	0	0	0	0	0	0	0	0	0	0	0	0
denovo98420	Bacteria;Bacteroidetes;Bacteroidia;Bacteroidales;Porphyromonadaceae	0	0	0	0	0	0	0	0	0	0	0	0	0	0	0	0	0	0	0	0	0	0	0	0	0	2	104	0	0	0	0	0	0	0	0	0	0	2	0	3	0	0	0	0	0	0	0	0
denovo153647	Bacteria;Firmicutes;Clostridia;Clostridiales;Lachnospiraceae;Clostridium XlVa	0	0	0	0	0	0	1	0	0	0	0	0	0	0	0	0	0	0	3	1	1	0	0	0	0	0	1	0	0	0	0	0	0	0	0	0	0	9	4	1	1	0	0	0	0	1	0	0
denovo117534	Bacteria;Bacteroidetes;Bacteroidia;Bacteroidales;Porphyromonadaceae	0	0	3	0	0	0	0	0	0	0	0	0	0	0	0	0	0	0	1	0	1	1	0	0	0	0	0	0	0	10	0	0	0	0	0	0	0	0	0	0	0	0	0	0	0	0	8	0
denovo118543	Bacteria;Bacteroidetes;Bacteroidia;Bacteroidales;Bacteroidaceae;Bacteroides	0	0	0	0	0	1	1	0	0	0	0	0	0	0	0	0	1	1	0	0	0	1	0	0	0	0	0	0	0	0	0	0	0	0	0	0	0	0	0	0	0	0	0	0	0	0	0	0
denovo58686	Bacteria;Firmicutes;Clostridia;Clostridiales;Ruminococcaceae;Flavonifractor	4	0	1	0	0	1	0	1	1	0	0	0	0	0	0	0	0	0	0	0	0	4	0	0	0	1	3	1	9	0	1	4	3	5	0	0	0	0	0	0	0	2	3	1	1	0	7	0
denovo37971	Bacteria;Firmicutes;Clostridia;Clostridiales;Ruminococcaceae;Oscillibacter	0	2	1	1	2	6	2	3	3	1	9	0	0	0	0	0	0	1	0	0	0	0	0	0	0	0	6	8	3	0	3	2	3	1	0	0	0	0	0	0	0	0	0	0	0	1	10	2
denovo104266	Bacteria;Firmicutes;Clostridia;Clostridiales;Ruminococcaceae;Flavonifractor	4	0	1	0	5	3	0	5	2	0	7	0	0	0	0	0	0	0	0	0	0	5	0	0	0	1	1	9	2	1	1	4	9	3	0	0	0	0	0	0	1	0	0	0	0	0	5	0
denovo97251	Bacteria;Proteobacteria;Deltaproteobacteria;Desulfovibrionales;Desulfovibrionaceae;Bilophila	0	0	0	0	0	0	0	0	0	0	0	0	0	0	0	0	0	0	0	0	0	14	0	0	0	0	0	0	0	0	0	0	0	0	0	0	0	0	0	0	0	0	0	0	0	0	9	0
denovo25629	Bacteria;Firmicutes;Clostridia;Clostridiales;Lachnospiraceae;Clostridium XlVa	0	0	0	0	2	0	1	0	0	0	0	1	5	8	0	0	6	1	15	5	2	0	0	0	0	2	0	0	0	0	0	0	0	1	0	0	0	3	5	0	0	8	11	2	4	4	0	0
denovo21416	Bacteria;Firmicutes;Clostridia;Clostridiales;Ruminococcaceae	0	0	0	0	0	0	0	0	0	0	0	0	0	0	0	0	0	7	2	5	0	0	0	0	0	0	0	0	0	0	0	0	0	0	0	0	0	0	0	0	2	0	0	1	0	2	0	0
denovo47820	Bacteria;Firmicutes;Clostridia;Clostridiales;Lachnospiraceae;Clostridium XlVb	0	0	0	0	0	0	0	0	0	0	0	0	0	0	0	0	0	0	0	0	0	8	2	0	0	27	26	35	9	0	1	0	0	0	1	0	0	0	1	2	0	0	0	0	0	0	0	0
denovo99119	Bacteria;Firmicutes;Clostridia;Clostridiales;Lachnospiraceae;Ruminococcus2	0	0	0	0	0	0	0	0	0	0	0	0	0	0	0	0	2	0	0	0	2	0	0	0	0	0	0	0	0	0	0	0	0	0	0	0	0	0	1	1	0	0	1	0	2	0	0	0
denovo7765	Bacteria;Bacteroidetes;Bacteroidia;Bacteroidales;Bacteroidaceae;Bacteroides	8	0	2	0	0	0	0	0	0	0	1	0	0	0	0	0	0	0	0	0	0	43	0	0	0	0	0	0	0	0	0	0	0	0	1	0	0	0	0	0	0	0	0	0	0	0	0	0
denovo20497	Bacteria;Firmicutes;Clostridia;Clostridiales;Ruminococcaceae;Pseudoflavonifractor	0	20	0	0	2	4	0	0	0	6	2	0	0	2	0	0	0	0	0	0	0	0	0	0	0	0	1	0	2	0	0	0	0	1	0	0	0	0	0	0	0	2	0	0	1	1	0	0
denovo128015	Bacteria;Firmicutes;Clostridia;Clostridiales	1	10	0	0	0	0	0	0	0	2	3	0	0	0	0	0	0	0	0	0	0	2	0	0	0	5	10	3	0	1	5	21	0	0	0	0	0	0	0	0	0	0	0	0	0	0	6	2
denovo152367	Bacteria;Firmicutes;Clostridia;Clostridiales;Ruminococcaceae;Flavonifractor	0	0	0	0	0	0	0	0	0	0	0	0	0	0	0	0	3	3	8	4	3	0	0	0	0	0	0	0	0	0	0	0	0	0	0	0	0	0	0	0	2	0	0	1	1	2	0	0
denovo173430	Bacteria;Firmicutes;Clostridia;Clostridiales;Lachnospiraceae;Clostridium XlVa	0	0	0	0	0	0	0	0	1	0	0	0	0	0	0	0	0	0	0	0	1	0	0	0	1	0	0	0	0	0	0	0	0	0	0	0	0	17	1	1	4	0	0	0	1	2	0	1
denovo101354	Bacteria;Firmicutes;Clostridia;Clostridiales;Lachnospiraceae;Ruminococcus2	0	0	0	0	0	0	0	0	0	0	0	2	5	2	12	2	1	0	0	0	3	0	0	0	0	0	0	0	0	0	0	0	0	0	0	0	0	1	0	0	3	3	5	2	3	2	0	0
denovo69406	Bacteria;Bacteroidetes;Bacteroidia;Bacteroidales;Bacteroidaceae;Bacteroides	2	0	3	0	0	0	0	0	0	0	0	0	0	1	0	0	0	0	0	0	0	0	0	0	0	0	0	0	0	0	0	0	0	0	0	0	0	0	0	0	0	0	0	0	0	0	0	0
denovo134050	Bacteria;Bacteroidetes;Bacteroidia;Bacteroidales;Bacteroidaceae;Bacteroides	0	0	0	0	0	0	0	2	0	0	0	0	0	0	0	0	1	0	0	1	1	0	0	0	0	0	0	0	0	0	0	0	0	0	0	0	0	0	0	0	0	0	0	0	0	0	0	0
denovo71222	Bacteria;Firmicutes;Clostridia;Clostridiales;Lachnospiraceae;Blautia	0	0	0	1	2	2	2	0	0	0	0	0	1	3	0	0	0	0	0	0	0	0	0	0	0	1	0	3	0	1	1	0	0	4	0	0	0	0	0	0	0	0	1	1	0	0	1	1
denovo106427	Bacteria;Firmicutes;Clostridia;Clostridiales;Ruminococcaceae;Pseudoflavonifractor	0	0	0	0	0	0	0	0	0	2	0	0	0	0	0	0	0	0	0	0	0	1	0	0	0	10	0	1	0	0	0	0	0	1	0	0	0	0	0	0	0	0	0	0	0	0	8	1
denovo9782	Bacteria;Bacteroidetes;Bacteroidia;Bacteroidales;Bacteroidaceae;Bacteroides	7	0	0	0	0	0	0	0	0	0	0	0	0	0	0	0	0	0	0	0	0	0	0	0	0	0	0	0	0	0	0	0	0	0	0	0	0	0	0	0	0	0	0	0	0	0	2	0
denovo61794	Bacteria;Bacteroidetes;Bacteroidia;Bacteroidales;Prevotellaceae	3	0	7	0	0	0	2	1	0	0	0	0	0	0	1	0	0	0	0	0	0	3	0	0	0	0	0	0	0	0	0	0	0	0	0	0	0	0	0	0	0	0	0	0	0	0	1	0
denovo122306	Bacteria;Bacteroidetes;Bacteroidia;Bacteroidales;Porphyromonadaceae;Barnesiella	2	0	4	0	0	1	0	0	0	0	0	0	0	0	0	0	0	0	0	0	0	1	0	0	0	0	0	0	0	1	0	0	0	0	0	0	0	0	0	0	0	0	0	0	0	0	0	0
denovo25297	Bacteria;Firmicutes;Clostridia;Clostridiales;Lachnospiraceae	0	0	0	0	0	0	0	0	0	0	0	0	0	0	0	0	0	4	4	0	2	0	0	0	0	0	0	0	0	0	0	0	0	1	0	0	0	1	0	0	8	1	5	0	1	2	0	0
denovo149262	Bacteria;Proteobacteria;Epsilonproteobacteria;Campylobacterales;Helicobacteraceae;Helicobacter	6	9	0	0	0	0	4	0	0	2	0	0	0	0	0	0	0	0	0	0	0	0	0	0	0	5	0	6	2	0	1	0	3	4	0	0	0	0	0	0	0	0	0	0	0	0	1	2
denovo46078	Bacteria;Firmicutes;Clostridia;Clostridiales;Lachnospiraceae	1	0	1	1	3	1	3	0	0	0	0	0	0	0	0	0	0	2	0	1	0	0	0	0	0	0	0	0	0	0	1	0	0	0	0	0	0	0	0	0	0	1	0	0	0	0	0	0
denovo122272	Bacteria;Bacteroidetes;Bacteroidia;Bacteroidales;Prevotellaceae	2	0	0	0	0	0	0	0	0	0	0	0	0	0	0	0	0	0	0	0	0	0	0	0	0	0	0	0	0	0	0	0	0	0	0	0	0	0	0	0	0	0	0	0	0	0	4	0
denovo4400	Bacteria;Bacteroidetes;Bacteroidia;Bacteroidales;Bacteroidaceae;Bacteroides	0	0	0	0	0	0	0	15	0	0	0	0	0	0	0	0	0	0	0	0	0	3	0	0	0	0	0	0	0	0	0	0	0	0	0	0	0	0	0	0	0	0	0	0	0	0	0	0
denovo99451	Bacteria;Firmicutes;Clostridia;Clostridiales;Lachnospiraceae;Ruminococcus2	0	0	0	0	0	0	0	0	0	0	0	0	0	0	0	0	2	0	0	3	4	0	0	0	0	0	0	0	0	0	0	0	0	0	0	0	0	0	1	0	0	0	0	1	1	0	1	0
denovo43354	Bacteria;Firmicutes;Negativicutes;Selenomonadales;Veillonellaceae;Megamonas	1	6	0	2	7	13	3	0	2	2	0	1	0	0	1	0	0	0	0	0	0	0	0	0	0	0	0	0	2	0	2	4	1	0	0	0	0	0	0	0	2	1	2	0	2	1	0	3
denovo123128	Bacteria;Actinobacteria;Actinobacteria;Coriobacteriales;Coriobacteriaceae;Olsenella	1	0	0	2	3	1	7	1	0	0	0	0	0	1	0	0	0	0	0	1	1	0	0	0	0	0	0	0	0	0	1	0	0	1	0	0	0	0	0	0	0	0	0	0	0	0	3	3
denovo71955	Bacteria;Bacteroidetes;Bacteroidia;Bacteroidales;Prevotellaceae;Paraprevotella	0	0	2	0	0	0	1	2	0	0	0	0	0	0	0	0	0	0	0	0	0	0	0	0	0	0	0	0	0	0	0	0	0	0	0	0	0	0	0	0	0	0	0	0	0	0	8	0
denovo127986	Bacteria;Firmicutes;Clostridia;Clostridiales;Lachnospiraceae;Ruminococcus2	0	0	0	0	0	0	0	0	0	0	0	5	10	15	7	2	6	1	2	7	5	0	0	0	0	0	0	0	0	0	0	0	0	0	0	0	0	2	2	1	2	6	2	0	1	2	0	0
denovo96500	Bacteria;Proteobacteria;Gammaproteobacteria;Enterobacteriales;Enterobacteriaceae;Escherichia/Shigella	0	2	0	0	0	1	0	1	0	1	0	0	1	1	0	0	2	12	3	3	0	0	0	0	0	3	0	1	0	0	0	0	0	1	0	0	0	2	0	0	1	2	4	1	0	6	1	2
denovo130833	Bacteria;Bacteroidetes;Bacteroidia;Bacteroidales;Porphyromonadaceae	0	0	0	0	0	0	0	0	0	0	0	0	0	0	0	0	0	0	0	0	0	0	0	0	0	0	0	0	0	0	0	0	0	0	0	0	0	0	0	0	0	0	0	0	0	0	0	0
denovo153665	Bacteria;Firmicutes;Clostridia;Clostridiales;Ruminococcaceae	0	0	0	0	1	0	0	0	0	0	0	1	0	0	1	0	0	1	0	1	0	0	0	0	0	0	0	0	0	0	0	0	0	0	0	0	0	0	0	0	2	1	7	7	5	1	0	0
denovo42549	Bacteria;Firmicutes;Clostridia;Clostridiales;Lachnospiraceae;Ruminococcus2	0	0	0	0	0	0	0	0	0	0	0	0	0	0	0	0	0	0	1	3	1	0	0	0	0	0	0	0	0	0	0	0	0	0	0	0	0	0	1	0	0	0	0	0	0	1	1	0
denovo121287	Bacteria;Bacteroidetes;Bacteroidia;Bacteroidales;Bacteroidaceae;Bacteroides	0	0	0	0	0	0	0	0	0	0	0	0	0	0	0	0	0	0	0	0	0	0	0	0	0	0	0	0	0	0	0	0	0	0	0	0	0	0	0	0	0	0	0	0	0	0	0	0
denovo104655	Bacteria;Bacteroidetes;Bacteroidia;Bacteroidales;Prevotellaceae	0	0	0	0	0	0	0	2	0	0	0	0	0	0	0	0	0	0	0	1	1	0	0	0	0	0	0	0	0	0	2	0	0	0	0	0	0	0	0	0	0	0	0	0	0	0	8	0
denovo77855	Bacteria;Bacteroidetes;Bacteroidia;Bacteroidales;Rikenellaceae;Alistipes	0	0	0	0	0	0	0	0	0	0	0	0	0	0	0	0	0	2	0	1	0	0	0	0	0	0	2	0	0	2	0	0	0	0	0	0	0	0	0	0	0	0	0	0	0	0	2	0
denovo67111	Bacteria;Firmicutes;Clostridia;Clostridiales	0	0	0	11	2	15	2	0	8	1	17	0	0	0	0	0	0	1	0	0	0	0	0	0	0	3	3	14	0	0	3	0	1	0	0	0	0	0	0	0	0	0	0	0	0	0	0	0
denovo56860	Bacteria;Bacteroidetes;Bacteroidia;Bacteroidales	1	0	2	0	0	0	1	3	0	0	0	0	0	0	0	0	0	0	0	0	0	0	0	0	0	0	0	0	0	0	0	0	0	0	0	0	0	0	0	0	0	0	0	0	0	0	0	0
denovo106389	Bacteria;Firmicutes;Clostridia;Clostridiales;Lachnospiraceae	0	0	0	0	0	0	0	0	0	0	0	0	0	2	0	0	7	5	14	10	3	0	0	0	0	0	0	0	0	0	0	0	0	0	0	0	0	2	0	0	3	6	5	2	0	5	0	0
denovo82775	Bacteria;Bacteroidetes;Bacteroidia;Bacteroidales;Bacteroidaceae;Bacteroides	0	0	0	0	0	0	0	0	0	0	0	0	0	0	0	0	0	0	0	0	0	0	0	0	0	0	0	0	0	0	0	0	0	0	0	0	0	0	0	0	0	0	0	0	0	0	0	0
denovo146141	Bacteria;Firmicutes;Clostridia;Clostridiales;Lachnospiraceae	2	0	0	2	5	4	1	0	1	1	0	4	0	1	1	0	0	1	1	0	0	0	0	0	0	0	2	4	0	0	0	1	0	0	0	0	0	0	1	0	0	0	1	0	0	1	3	1
denovo117557	Bacteria;Bacteroidetes;Bacteroidia;Bacteroidales;Prevotellaceae;Hallella	0	0	0	0	0	0	0	0	0	0	0	0	0	2	0	0	0	0	0	0	0	0	0	0	0	0	0	0	0	0	0	0	0	0	0	0	0	0	0	0	0	0	0	0	0	0	0	0
denovo135055	Bacteria;Bacteroidetes;Bacteroidia;Bacteroidales;Prevotellaceae	0	0	3	0	0	0	0	3	0	0	0	0	0	0	0	0	0	0	0	0	1	0	0	0	0	0	0	0	0	0	0	0	0	0	0	0	0	0	0	0	0	0	0	0	0	0	0	0
denovo97315	Bacteria;Firmicutes;Clostridia;Clostridiales;Lachnospiraceae;Clostridium XlVa	0	0	0	0	0	0	0	0	0	0	0	1	0	1	0	0	8	1	1	2	3	0	0	0	0	0	0	0	0	0	0	0	0	0	0	0	0	14	3	4	3	4	3	2	3	2	0	0
denovo169557	Bacteria;Bacteroidetes;Bacteroidia;Bacteroidales;Prevotellaceae;Prevotella	2	0	6	0	0	0	0	0	0	0	0	0	0	0	0	0	0	0	0	0	0	0	0	0	0	0	0	0	0	0	0	0	0	0	0	0	0	0	0	0	0	0	0	0	0	0	2	0
denovo136885	Bacteria;Firmicutes;Clostridia;Clostridiales;Lachnospiraceae;Lachnospiracea_incertae_sedis	0	1	0	4	4	36	0	0	0	0	14	0	0	0	1	0	0	0	0	0	0	0	0	0	0	0	4	16	0	1	0	11	14	0	0	0	0	0	1	0	0	0	0	0	0	0	0	0
denovo129794	Bacteria;Bacteroidetes;Bacteroidia;Bacteroidales;Porphyromonadaceae;Barnesiella	0	0	0	0	0	0	5	4	4	1	61	0	0	0	0	0	0	0	0	0	1	0	0	0	0	0	0	0	0	1	0	0	3	3	0	0	0	0	0	0	0	0	0	0	0	0	0	0
denovo33066	Bacteria;Bacteroidetes;Bacteroidia;Bacteroidales	0	0	0	0	0	0	0	0	0	0	0	0	0	0	0	0	0	0	0	0	0	0	0	0	0	0	0	0	0	0	0	0	0	0	0	0	0	0	0	0	0	0	0	0	0	0	0	0
denovo103750	Bacteria;Firmicutes;Clostridia;Clostridiales;Lachnospiraceae	0	0	0	0	0	0	0	0	1	0	0	0	0	0	0	0	3	6	25	11	8	0	0	0	0	0	0	0	0	0	0	0	0	0	0	0	0	0	0	0	0	2	1	5	0	3	0	0
denovo53966	Bacteria;Bacteroidetes;Bacteroidia;Bacteroidales;Bacteroidaceae;Bacteroides	0	0	0	0	0	0	0	0	0	0	0	0	0	0	0	0	0	0	0	0	0	0	0	0	0	0	0	0	0	0	0	0	0	0	0	0	0	0	0	0	0	0	0	0	0	0	0	0
denovo14989	Bacteria;Firmicutes;Clostridia;Clostridiales;Lachnospiraceae	0	15	6	1	77	1	0	0	0	0	0	0	0	0	0	1	0	0	0	0	0	0	0	0	0	0	0	2	0	0	0	1	0	0	0	0	0	0	0	0	0	0	0	0	0	0	0	0
denovo106869	Bacteria;Bacteroidetes;Bacteroidia;Bacteroidales;Porphyromonadaceae;Parabacteroides	0	0	10	0	0	0	0	0	0	0	0	0	0	0	0	0	0	2	0	0	0	0	0	0	0	0	0	0	0	0	0	0	0	0	0	0	0	0	0	0	0	0	0	0	0	0	0	0
denovo125380	Bacteria;Bacteroidetes;Bacteroidia;Bacteroidales;Bacteroidaceae;Bacteroides	1	0	2	0	0	0	0	0	1	0	0	0	0	0	0	0	0	0	0	0	0	0	0	0	0	0	0	0	0	0	0	0	3	0	0	0	0	0	0	0	0	1	0	0	0	0	0	0
denovo133285	Bacteria;Firmicutes;Clostridia;Clostridiales;Lachnospiraceae;Ruminococcus2	0	0	0	0	0	0	0	0	0	0	0	2	8	0	1	1	0	3	0	2	0	0	0	0	0	0	0	1	0	1	0	0	0	0	0	0	0	5	4	3	1	1	0	0	3	0	1	0
denovo151509	Bacteria;Firmicutes;Clostridia;Clostridiales;Ruminococcaceae	4	2	1	1	7	5	0	0	2	1	4	0	0	0	0	0	0	0	0	0	0	9	0	0	0	0	3	4	1	8	0	5	7	8	0	0	0	0	0	0	0	0	0	0	0	0	5	0
denovo124720	Bacteria;Candidatus Saccharibacteria;Saccharibacteria_genera_incertae_sedis;Saccharibacteria_genera_incertae_sedis;Saccharibacteria_genera_incertae_sedis;Saccharibacteria_genera_incertae_sedis	7	0	0	0	0	0	1	0	0	0	0	0	0	0	0	0	0	0	0	0	0	19	1	0	0	0	9	4	0	0	1	7	0	0	0	0	0	0	0	0	0	0	0	0	0	0	43	0
denovo64567	Bacteria;Bacteroidetes;Bacteroidia;Bacteroidales;Prevotellaceae;Paraprevotella	1	0	0	0	0	0	0	0	0	0	0	0	0	0	0	0	0	0	0	0	0	1	0	0	0	0	0	0	0	0	0	0	0	0	0	0	0	0	0	0	0	0	0	0	0	0	15	0
denovo132420	Bacteria;Bacteroidetes;Bacteroidia;Bacteroidales	0	0	0	0	0	0	1	0	1	0	0	0	0	0	0	0	0	0	0	0	0	0	0	0	0	0	0	0	0	0	0	0	0	0	0	0	0	0	0	0	0	0	0	0	0	0	4	0
denovo152765	Bacteria;Firmicutes;Clostridia;Clostridiales;Lachnospiraceae	0	0	0	0	0	0	0	0	0	0	0	0	0	0	1	0	2	0	1	2	5	0	0	0	0	0	0	0	0	0	0	0	0	0	0	0	0	2	1	1	0	0	2	0	1	1	1	1
denovo98804	Bacteria;Firmicutes;Negativicutes;Selenomonadales;Veillonellaceae;Megamonas	0	0	0	0	0	0	0	0	0	0	0	0	0	0	0	0	0	0	0	0	0	0	0	0	0	0	0	0	0	0	0	0	0	0	0	0	0	0	0	0	0	0	0	0	0	0	0	0
denovo105926	Bacteria;Bacteroidetes;Bacteroidia;Bacteroidales;Porphyromonadaceae;Parabacteroides	0	0	0	0	0	0	0	1	0	0	0	0	0	0	0	0	0	1	0	1	0	0	0	0	0	0	0	0	0	0	0	0	0	0	0	0	0	0	0	0	0	0	0	0	0	0	0	0
denovo88171	Bacteria;Bacteroidetes;Bacteroidia;Bacteroidales;Prevotellaceae	0	0	3	0	0	0	0	0	0	0	0	0	0	1	0	0	0	0	0	0	1	0	0	0	0	0	0	0	0	0	0	0	0	0	0	0	0	0	0	0	0	0	0	0	0	0	0	0
denovo83767	Bacteria;Firmicutes;Clostridia;Clostridiales;Ruminococcaceae;Papillibacter	22	0	0	0	0	0	0	0	0	0	0	0	0	0	0	0	0	0	0	0	0	19	0	0	0	0	0	0	0	0	0	0	58	0	0	1	0	0	0	0	0	0	0	0	0	0	3	0
denovo2659	Bacteria;Proteobacteria;Deltaproteobacteria;Desulfovibrionales;Desulfovibrionaceae	0	0	0	0	0	0	0	0	0	0	0	0	0	1	0	0	0	0	0	1	0	0	0	0	0	0	0	0	0	0	0	0	0	0	0	0	0	0	0	0	0	0	0	0	0	0	0	0
denovo10154	Bacteria;Bacteroidetes;Bacteroidia;Bacteroidales;Prevotellaceae;Hallella	1	0	2	0	0	0	0	0	0	0	0	0	2	1	0	0	0	1	0	0	0	0	0	0	0	0	0	0	0	0	0	0	0	0	0	0	0	0	0	0	0	0	0	0	0	0	0	0
denovo13561	Bacteria;Firmicutes;Clostridia;Clostridiales;Lachnospiraceae	0	1	0	0	0	1	0	1	0	0	0	0	0	0	0	0	2	2	3	3	5	0	0	0	0	0	0	2	0	0	1	0	0	0	0	0	0	2	3	5	0	3	1	2	2	2	0	1
denovo490	Bacteria;Firmicutes;Clostridia;Clostridiales;Lachnospiraceae;Coprococcus	0	0	0	0	0	0	1	0	0	0	0	2	2	3	2	0	0	1	4	0	2	0	0	0	0	0	0	0	0	0	0	0	0	0	0	0	0	0	0	1	0	0	4	2	2	1	0	0
denovo8340	Bacteria;Firmicutes;Clostridia;Clostridiales;Lachnospiraceae;Coprococcus	0	0	0	0	0	0	1	0	0	0	0	1	0	1	0	0	0	0	1	4	3	0	0	0	0	0	0	1	0	0	0	0	0	0	0	0	0	3	4	8	0	0	0	0	9	2	0	0
denovo113061	Bacteria;Firmicutes;Clostridia;Clostridiales;Lachnospiraceae;Ruminococcus2	0	0	0	1	0	0	1	0	1	0	0	0	0	0	0	0	0	0	2	3	0	0	0	0	0	0	0	0	0	0	0	0	0	0	0	0	0	0	0	0	0	0	0	0	0	0	0	0
denovo74727	Bacteria;Bacteroidetes;Bacteroidia;Bacteroidales;Bacteroidaceae;Bacteroides	0	0	0	0	0	0	1	23	0	0	1	0	0	0	0	0	0	0	0	0	0	2	0	0	0	0	0	0	0	0	0	0	1	0	0	0	0	0	0	0	0	0	0	0	0	0	0	0
denovo77432	Bacteria;Firmicutes;Negativicutes;Selenomonadales;Acidaminococcaceae	5	2	3	2	0	0	2	1	0	2	3	3	3	1	1	1	0	2	5	1	0	0	0	0	0	0	1	0	0	0	0	0	0	0	0	1	0	0	0	0	0	0	0	0	0	0	0	0
denovo9416	Bacteria;Bacteroidetes;Bacteroidia;Bacteroidales	0	0	0	0	0	0	0	0	0	0	0	0	0	0	0	0	0	0	0	0	0	1	0	0	0	0	0	0	0	0	0	0	0	0	0	0	0	0	0	0	0	0	0	0	0	0	11	0
denovo101491	Bacteria;Firmicutes;Clostridia;Clostridiales;Lachnospiraceae;Clostridium XlVa	0	0	0	0	0	0	0	0	0	0	0	7	4	4	5	0	3	2	5	2	5	0	0	0	0	0	0	0	0	0	0	0	0	0	0	0	0	2	1	0	0	1	1	2	2	2	0	0
denovo102366	Bacteria;Firmicutes;Negativicutes;Selenomonadales;Veillonellaceae;Megamonas	1	0	2	2	5	7	4	0	1	6	0	1	0	1	0	0	0	0	1	0	0	0	0	0	0	0	0	0	0	0	0	0	0	3	0	0	0	0	0	0	0	0	0	0	0	2	0	0
denovo103868	Bacteria;Bacteroidetes;Bacteroidia;Bacteroidales;Bacteroidaceae;Bacteroides	10	0	0	0	0	0	0	0	0	0	0	0	0	0	0	0	0	0	0	0	0	7	1	0	0	0	0	0	0	0	0	0	0	0	0	0	0	0	0	0	0	0	0	0	0	0	0	0
denovo114060	Bacteria;Bacteroidetes;Bacteroidia;Bacteroidales;Porphyromonadaceae;Parabacteroides	1	0	0	0	0	0	0	0	0	0	0	0	0	0	0	0	0	0	0	0	0	0	0	0	0	2	91	0	0	0	0	0	0	0	0	0	0	0	0	0	0	0	0	0	0	0	1	0
denovo40169	Bacteria;Bacteroidetes;Bacteroidia;Bacteroidales;Rikenellaceae;Alistipes	0	0	0	0	0	0	0	0	0	0	0	0	0	0	0	0	0	0	0	0	0	2	0	0	0	0	0	0	37	2	27	0	12	0	0	0	0	0	0	0	0	0	0	0	0	0	0	8
denovo122459	Bacteria;Firmicutes;Clostridia;Clostridiales;Lachnospiraceae;Clostridium XlVa	1	1	2	2	9	0	1	0	1	0	5	0	0	0	0	0	0	0	1	0	1	0	0	0	0	0	1	0	0	2	2	0	0	1	0	0	0	0	0	0	0	0	0	2	1	1	1	1
denovo13873	Bacteria;Firmicutes;Clostridia;Clostridiales;Lachnospiraceae	0	0	0	0	1	0	0	0	0	1	0	0	0	0	0	0	0	0	0	0	0	1	0	0	0	0	0	1	1	1	0	0	0	1	0	0	0	0	0	1	3	0	0	44	2	3	0	0
denovo135774	Bacteria;Bacteroidetes;Bacteroidia;Bacteroidales	0	0	0	0	0	0	0	0	0	0	0	0	0	0	0	0	0	0	0	0	0	1	0	0	0	0	0	0	0	0	0	0	0	0	0	0	0	0	0	0	0	0	0	0	0	0	13	0
denovo143461	Bacteria;Firmicutes;Clostridia;Clostridiales;Lachnospiraceae;Clostridium XlVa	0	1	0	0	0	0	0	0	0	0	0	0	0	0	0	0	0	0	0	0	0	0	0	0	0	0	1	1	0	0	0	1	0	0	0	0	0	13	2	4	4	1	2	2	2	1	1	2
denovo47956	Bacteria;Firmicutes;Clostridia;Clostridiales;Lachnospiraceae;Ruminococcus2	0	0	0	0	0	0	0	0	0	0	0	0	0	0	0	0	0	0	0	0	0	0	0	0	0	0	0	0	0	0	0	0	0	0	0	0	0	0	0	0	0	0	0	0	2	0	0	0
denovo171368	Bacteria;Bacteroidetes;Bacteroidia;Bacteroidales;Prevotellaceae;Hallella	0	0	5	0	0	0	1	0	1	0	0	0	0	1	0	0	1	0	0	2	2	1	0	0	0	0	0	0	0	0	0	0	0	0	0	0	0	0	0	0	0	0	0	0	0	0	3	0
denovo52147	Bacteria;Firmicutes;Bacilli;Bacillales;Paenibacillaceae 1;Paenibacillus	0	0	0	0	0	1	0	0	0	0	0	0	2	0	26	72	0	0	0	0	0	0	0	0	0	0	0	0	0	0	0	0	0	0	0	0	0	0	0	0	0	0	0	0	0	0	0	0
denovo36178	Bacteria;Bacteroidetes;Bacteroidia;Bacteroidales	0	0	5	0	0	0	0	0	0	0	0	0	0	0	0	0	1	0	0	0	0	0	0	0	0	0	0	0	0	0	0	0	0	0	0	0	0	0	0	0	0	0	0	0	0	0	3	0
denovo43675	Bacteria;Bacteroidetes;Bacteroidia;Bacteroidales;Bacteroidaceae;Bacteroides	2	0	5	0	0	0	0	0	0	0	0	0	0	0	0	1	0	0	0	0	0	0	0	0	0	0	0	0	0	0	0	0	0	0	0	0	0	0	0	0	0	0	0	0	0	0	1	0
denovo46745	Bacteria;Firmicutes;Bacilli;Lactobacillales	0	0	0	0	0	0	0	0	0	0	0	0	0	4	0	0	0	0	0	0	0	0	0	0	0	0	0	0	0	0	0	0	0	0	0	0	0	0	0	0	0	0	0	0	0	0	0	0
denovo94366	Bacteria;Bacteroidetes;Bacteroidia;Bacteroidales;Bacteroidaceae;Bacteroides	0	0	0	0	0	0	0	0	0	0	0	0	0	0	0	0	0	0	0	0	0	0	0	0	0	0	0	0	0	0	0	0	0	0	0	0	0	0	0	0	0	0	0	0	0	0	0	0
denovo73110	Bacteria;Firmicutes;Clostridia;Clostridiales	1	6	2	0	0	0	5	0	2	1	7	0	0	0	0	0	0	0	0	0	0	0	0	0	0	0	6	4	2	0	0	1	4	2	0	0	0	0	1	0	0	0	0	0	0	0	3	17
denovo105447	Bacteria;Firmicutes;Clostridia;Clostridiales;Ruminococcaceae	0	0	0	1	0	3	0	0	0	0	0	0	0	0	0	0	0	1	0	0	0	2	0	1	0	0	0	1	1	1	0	1	1	2	0	0	0	0	1	0	3	0	10	1	6	4	0	0
denovo173978	Bacteria;Firmicutes;Clostridia;Clostridiales;Lachnospiraceae;Ruminococcus2	0	0	0	0	0	0	2	0	0	0	0	0	0	0	0	0	0	0	2	4	0	0	0	0	0	0	0	0	0	0	0	0	0	0	0	0	0	0	0	0	0	0	0	0	0	0	0	0
denovo92172	Bacteria;Firmicutes;Clostridia;Clostridiales;Ruminococcaceae;Clostridium IV	0	0	2	2	0	2	1	0	0	1	0	0	0	0	1	1	0	0	0	0	0	0	0	0	0	0	2	5	1	2	0	0	0	2	0	0	0	2	1	1	2	3	5	12	18	6	4	1
denovo52107	Bacteria;Bacteroidetes;Bacteroidia;Bacteroidales	0	0	0	0	0	0	0	0	0	0	0	0	0	0	0	0	0	0	0	0	0	0	0	0	0	0	0	0	0	0	0	0	0	0	0	0	0	0	0	0	0	0	0	0	0	0	3	0
denovo127628	Bacteria;Bacteroidetes;Bacteroidia;Bacteroidales	0	0	0	0	0	0	0	0	1	0	0	0	0	0	0	0	0	0	0	0	0	0	0	0	0	0	0	0	2	1	13	0	0	0	0	0	0	0	0	0	0	0	0	0	0	0	0	0
denovo89273	Bacteria;Bacteroidetes;Bacteroidia;Bacteroidales;Bacteroidaceae;Bacteroides	2	0	4	0	0	0	0	0	0	0	0	0	0	0	0	0	0	0	0	0	0	0	0	0	0	0	0	0	0	0	0	0	0	0	0	0	0	0	0	0	0	0	0	0	0	0	3	0
denovo88135	Bacteria;Firmicutes;Clostridia;Clostridiales;Ruminococcaceae;Flavonifractor	0	0	0	0	1	0	0	1	0	0	0	0	0	17	9	0	9	21	10	11	16	0	0	0	0	0	0	0	0	0	0	0	0	0	0	0	0	0	0	0	0	0	0	0	0	0	0	0
denovo120419	Bacteria;Bacteroidetes;Bacteroidia;Bacteroidales;Bacteroidaceae;Bacteroides	6	0	0	0	0	0	0	0	0	0	0	0	0	0	0	0	0	0	0	0	0	2	0	0	0	0	0	0	0	0	0	0	0	0	0	0	0	0	0	0	0	0	0	0	0	0	0	0
denovo33859	Bacteria;Bacteroidetes;Bacteroidia;Bacteroidales;Porphyromonadaceae;Barnesiella	0	0	0	0	0	0	0	0	0	0	0	0	0	0	0	0	0	0	0	0	0	0	0	0	0	0	0	0	0	0	0	0	0	1	0	0	0	0	0	0	0	0	0	0	0	0	0	0
denovo151646	Bacteria;Bacteroidetes;Bacteroidia;Bacteroidales;Bacteroidaceae;Bacteroides	0	0	0	0	0	0	0	0	0	0	0	0	0	0	0	0	0	0	0	0	0	0	0	0	0	0	0	0	0	0	0	0	0	0	0	0	0	0	0	0	0	0	0	0	0	0	0	0
denovo86942	Bacteria;Bacteroidetes;Bacteroidia;Bacteroidales;Porphyromonadaceae;Barnesiella	0	0	0	0	0	0	0	0	0	0	0	0	0	0	0	0	0	0	0	0	0	0	0	0	0	0	12	37	0	2	14	24	4	11	0	0	0	0	0	0	0	0	0	0	0	0	0	0
denovo105073	Bacteria;Proteobacteria;Gammaproteobacteria;Enterobacteriales;Enterobacteriaceae;Escherichia/Shigella	0	0	0	0	0	0	0	0	1	0	0	0	5	3	0	1	1	0	0	2	1	3	4	3	0	0	0	1	0	0	0	0	0	0	2	3	3	4	0	0	1	3	1	0	4	3	1	0
denovo82675	Bacteria;Bacteroidetes;Bacteroidia;Bacteroidales	0	0	0	0	0	0	0	0	0	0	0	0	0	0	0	0	0	0	0	0	0	0	0	0	0	0	0	0	0	0	0	0	0	0	0	0	0	0	0	0	0	0	0	0	0	0	2	0
denovo49600	Bacteria;Bacteroidetes;Bacteroidia;Bacteroidales	0	0	0	0	0	0	1	0	1	0	0	0	0	0	0	0	0	0	0	0	0	0	0	0	0	0	0	0	0	0	0	0	0	0	0	0	0	0	0	0	0	0	0	0	0	0	0	0
denovo3460	Bacteria;Firmicutes;Clostridia;Clostridiales;Lachnospiraceae;Ruminococcus2	0	0	0	0	0	0	0	0	1	0	0	1	2	3	1	3	2	2	8	6	4	0	0	0	0	0	0	0	0	0	0	0	0	0	0	0	0	1	0	3	2	2	0	2	3	3	0	0
denovo52794	Bacteria;Firmicutes;Clostridia;Clostridiales	0	26	0	2	13	13	2	0	2	11	1	0	0	0	0	1	0	0	0	0	0	1	0	0	0	0	2	0	0	0	0	0	2	1	0	0	0	0	0	0	0	0	0	0	0	0	5	5
denovo166313	Bacteria;Bacteroidetes;Bacteroidia;Bacteroidales;Bacteroidales"_incertae_sedis;Phocaeicola	0	0	19	1	0	0	0	0	0	0	0	0	0	0	0	0	0	0	0	0	0	1	0	0	0	0	0	0	0	0	0	0	0	0	0	0	0	0	0	0	0	0	0	0	0	0	2	0
denovo128031	Bacteria;Firmicutes;Clostridia;Clostridiales;Lachnospiraceae;Ruminococcus2	0	0	0	0	0	0	0	0	0	0	0	0	0	0	0	0	0	0	0	0	0	0	0	0	0	0	0	0	0	0	0	0	0	0	0	0	0	0	0	0	0	0	0	0	0	0	0	0
denovo120769	Bacteria;Firmicutes;Clostridia;Clostridiales;Lachnospiraceae;Coprococcus	0	1	0	0	0	0	1	0	0	0	2	0	2	7	0	0	1	1	4	2	3	0	0	0	0	0	0	4	2	1	2	1	4	0	0	0	0	1	2	0	0	6	3	4	0	2	0	1
denovo148494	Bacteria;Firmicutes;Clostridia;Clostridiales;Lachnospiraceae;Clostridium XlVa	0	0	0	0	0	0	0	0	0	0	0	4	10	15	5	2	4	0	6	2	8	0	0	0	0	0	0	0	0	0	0	0	0	0	0	0	0	2	4	0	3	4	3	3	1	0	0	0
denovo24038	Bacteria;Actinobacteria;Actinobacteria;Coriobacteriales;Coriobacteriaceae;Gordonibacter	3	0	0	2	12	0	0	0	0	0	12	0	0	0	1	0	0	0	0	0	0	0	0	0	0	0	0	0	2	0	0	1	2	0	0	0	0	0	0	0	0	0	0	0	0	0	17	5
denovo18055	Bacteria;Bacteroidetes;Bacteroidia;Bacteroidales;Porphyromonadaceae;Barnesiella	0	0	0	0	0	1	0	0	0	0	0	0	0	1	0	0	0	0	0	0	0	0	0	0	0	0	3	45	0	0	1	6	0	1	0	0	0	0	0	1	0	0	0	0	0	0	0	0
denovo128486	Bacteria;Bacteroidetes;Bacteroidia;Bacteroidales;Prevotellaceae;Paraprevotella	2	0	0	0	0	0	1	0	0	0	0	0	0	0	0	0	0	0	0	0	1	0	0	0	0	0	0	0	0	0	0	0	0	0	0	0	0	0	0	0	0	0	0	0	0	0	10	0
denovo100574	Bacteria;Bacteroidetes;Bacteroidia;Bacteroidales;Prevotellaceae;Paraprevotella	4	0	0	0	0	0	0	0	0	0	0	0	0	0	0	0	0	0	0	0	0	27	0	1	0	0	0	0	0	0	0	0	0	0	0	0	0	0	0	0	1	1	0	0	0	0	4	0
denovo59730	Bacteria	0	0	0	0	0	0	0	0	0	0	0	0	0	0	0	0	0	0	0	0	0	0	0	0	0	0	0	0	0	0	0	0	0	0	0	0	0	0	0	0	0	0	0	0	0	0	0	0
denovo105232	Bacteria;Firmicutes;Clostridia;Clostridiales;Lachnospiraceae;Ruminococcus2	0	0	0	0	0	0	0	1	0	0	0	0	0	0	0	0	2	0	1	4	0	0	0	0	0	0	0	0	0	0	0	0	0	1	0	0	0	3	0	1	2	1	0	1	1	0	0	0
denovo29659	Bacteria;Bacteroidetes;Bacteroidia;Bacteroidales;Bacteroidaceae;Bacteroides	0	0	0	0	0	0	0	0	0	0	0	0	0	0	0	0	0	0	0	0	0	0	0	0	0	0	0	0	0	0	0	0	0	0	0	0	0	0	0	0	0	0	0	0	0	0	0	0
denovo141755	Bacteria;Firmicutes;Clostridia;Clostridiales;Lachnospiraceae;Ruminococcus2	0	0	0	0	0	1	0	0	0	0	0	5	4	5	3	1	0	1	1	2	1	0	0	0	0	0	0	0	0	0	0	0	0	0	0	0	0	0	1	0	0	1	0	1	2	1	0	0
denovo156875	Bacteria;Firmicutes;Clostridia;Clostridiales;Lachnospiraceae;Clostridium XlVb	1	0	0	0	0	0	0	0	1	0	0	0	0	0	0	0	0	4	2	2	5	0	0	0	0	0	0	0	0	0	0	0	0	1	0	0	0	3	6	3	2	1	2	0	0	3	0	0
denovo170218	Bacteria;Bacteroidetes;Bacteroidia;Bacteroidales;Bacteroidaceae;Bacteroides	0	0	0	0	0	0	0	0	0	0	0	0	0	0	0	0	0	0	0	0	0	0	0	0	0	0	0	0	0	0	0	0	0	0	0	0	0	0	0	0	0	0	0	0	0	0	0	0
denovo4436	Bacteria;Firmicutes;Clostridia;Clostridiales;Ruminococcaceae	0	0	0	0	1	1	0	0	0	0	0	0	0	0	0	0	0	0	0	0	0	1	0	0	0	0	0	0	0	0	0	0	0	0	0	0	0	0	0	0	7	4	1	5	5	2	2	1
denovo13558	Bacteria;Bacteroidetes;Bacteroidia;Bacteroidales;Bacteroidaceae;Bacteroides	2	0	0	0	0	0	0	0	0	0	0	0	0	0	0	0	0	0	0	0	0	0	0	0	0	0	0	0	0	0	0	0	0	0	0	0	0	0	0	0	0	0	0	0	0	0	0	0
denovo154597	Bacteria;Firmicutes;Clostridia;Clostridiales;Lachnospiraceae	0	0	0	0	0	0	0	0	0	0	0	3	0	9	1	1	0	1	3	1	4	0	0	0	0	0	0	0	0	0	0	0	0	0	0	0	0	3	8	0	3	0	1	2	1	2	0	0
denovo17907	Bacteria;Bacteroidetes;Bacteroidia;Bacteroidales;Bacteroidaceae;Bacteroides	0	0	0	0	0	0	0	0	0	0	0	0	0	0	0	0	0	0	0	0	0	19	0	0	2	0	0	0	1	0	0	1	67	0	0	0	0	0	0	0	0	0	0	0	0	0	0	0
denovo104402	Bacteria;Bacteroidetes;Bacteroidia;Bacteroidales;Porphyromonadaceae;Barnesiella	0	0	0	0	0	0	1	2	1	0	0	0	0	0	0	0	0	0	0	0	0	0	0	0	0	2	70	11	0	0	0	0	0	2	0	0	0	0	0	1	0	0	0	0	0	0	1	0
denovo99771	Bacteria;Firmicutes;Clostridia;Clostridiales;Lachnospiraceae;Coprococcus	0	0	0	0	1	0	0	0	0	1	2	0	0	0	1	0	0	0	0	0	0	2	0	0	0	0	1	0	0	1	0	0	1	1	0	0	0	1	1	2	4	0	5	6	9	4	1	0
denovo147361	Bacteria;Firmicutes;Negativicutes;Selenomonadales;Veillonellaceae;Veillonella	0	0	0	0	0	0	0	0	0	0	0	2	0	2	0	0	0	0	0	0	0	0	0	0	0	0	0	0	0	0	0	0	0	0	0	0	0	0	0	0	0	0	0	0	0	0	0	0
denovo73715	Bacteria;Firmicutes;Clostridia;Clostridiales;Ruminococcaceae;Pseudoflavonifractor	0	1	0	1	2	0	2	2	1	0	1	0	1	0	0	1	0	0	0	0	0	2	0	0	0	0	1	2	1	2	0	0	3	1	0	0	0	0	0	1	0	1	0	1	0	0	1	1
denovo121773	Bacteria;Firmicutes;Clostridia;Clostridiales;Lachnospiraceae	1	4	0	2	12	0	1	1	0	0	1	0	0	0	0	1	0	1	1	2	2	0	0	0	0	0	0	0	0	0	0	1	2	0	0	0	0	0	0	0	2	1	0	1	0	1	0	0
denovo124708	Bacteria;Bacteroidetes;Bacteroidia;Bacteroidales	1	0	0	0	0	0	0	30	0	0	1	0	1	0	0	0	0	0	0	0	0	1	0	0	0	0	0	0	0	0	0	0	0	0	0	0	0	0	0	0	0	0	0	0	0	0	0	0
denovo26976	Bacteria;Firmicutes;Clostridia;Clostridiales;Lachnospiraceae;Ruminococcus2	0	0	0	0	0	0	0	0	0	0	0	5	6	4	6	5	0	2	0	2	4	0	0	0	0	0	0	0	0	0	0	0	0	0	0	0	0	1	0	0	1	2	1	1	1	2	0	0
denovo138713	Bacteria;Firmicutes;Clostridia;Clostridiales;Lachnospiraceae;Ruminococcus2	0	0	0	0	1	0	0	0	0	0	0	2	4	0	5	7	3	1	1	1	2	0	0	0	0	0	0	1	0	1	0	0	0	0	0	0	0	0	1	0	1	8	3	5	5	2	0	0
denovo143401	Bacteria;Firmicutes;Clostridia;Clostridiales;Lachnospiraceae	0	6	5	2	68	0	0	0	0	0	3	0	0	0	0	0	0	0	0	0	1	0	0	0	0	0	0	3	0	0	0	0	3	1	0	0	0	0	0	0	0	0	0	0	0	0	0	0
denovo41862	Bacteria;Firmicutes;Clostridia;Clostridiales;Lachnospiraceae;Ruminococcus2	0	0	0	1	0	0	0	0	0	0	1	2	6	4	1	4	1	0	1	0	1	2	0	2	0	0	2	1	0	0	0	0	0	0	0	0	0	0	2	1	3	1	1	0	5	4	0	0
denovo31644	Bacteria;Firmicutes;Clostridia;Clostridiales;Lachnospiraceae	0	0	0	0	0	0	0	1	0	0	0	0	0	0	0	0	0	4	1	2	1	0	0	0	0	0	2	0	0	0	0	0	0	0	0	0	0	0	0	0	0	0	5	0	2	4	0	0
denovo138870	Bacteria;Firmicutes;Clostridia;Clostridiales;Lachnospiraceae	0	0	0	0	0	0	0	0	0	0	0	5	5	9	1	1	2	3	17	3	7	0	0	0	0	0	0	0	0	0	0	0	0	2	0	0	0	1	1	1	1	3	4	2	2	2	0	1
denovo125474	Bacteria;Firmicutes;Clostridia;Clostridiales;Ruminococcaceae;Flavonifractor	0	0	1	4	0	0	1	4	2	2	9	0	0	0	0	0	0	0	0	0	0	1	0	0	0	0	0	0	0	10	0	1	0	2	0	0	0	0	0	0	0	0	0	0	0	0	0	4
denovo60285	Bacteria;Firmicutes;Clostridia;Clostridiales;Lachnospiraceae	0	0	0	0	0	0	1	0	0	0	0	5	2	6	0	1	4	0	2	5	8	0	0	0	0	0	0	1	0	0	0	0	0	0	0	0	0	2	2	1	2	5	2	4	4	1	1	0
denovo1760	Bacteria;Firmicutes;Clostridia;Clostridiales;Lachnospiraceae;Coprococcus	0	1	0	0	1	1	0	0	0	0	0	1	1	3	1	0	0	0	0	0	1	0	0	0	0	0	2	0	0	1	2	1	0	0	0	0	0	1	1	0	2	5	1	5	1	4	3	0
denovo24760	Bacteria;Bacteroidetes;Bacteroidia;Bacteroidales;Porphyromonadaceae;Barnesiella	0	0	0	0	0	0	0	0	0	0	0	0	0	0	0	0	0	0	0	0	0	0	0	0	0	7	22	42	0	0	0	3	0	26	0	0	0	0	0	0	0	0	0	0	0	0	0	0
denovo87138	Bacteria;Bacteroidetes;Bacteroidia;Bacteroidales	2	0	0	0	0	0	0	0	0	0	0	0	0	0	0	0	0	0	0	0	0	1	0	0	0	0	0	0	0	0	0	0	0	0	0	0	0	0	0	0	0	0	0	0	0	0	10	2
denovo100953	Bacteria;Proteobacteria;Gammaproteobacteria;Aeromonadales;Succinivibrionaceae;Succinatimonas	0	0	0	0	0	0	0	0	0	0	0	0	0	2	0	0	0	0	1	0	0	0	0	0	0	0	0	0	0	0	0	0	0	0	0	0	0	0	0	0	0	0	0	0	0	0	0	0
denovo15954	Bacteria;Bacteroidetes;Bacteroidia;Bacteroidales	2	0	0	0	0	0	0	0	0	0	0	0	1	0	0	0	0	0	0	0	0	2	0	0	0	0	0	0	0	0	0	0	0	0	0	0	0	0	0	0	0	0	0	0	0	0	9	0
[truncated: 4,833 more rows]
[truncated: 77 more columns]
